# Supplementary material for: The Dynamics of Initiative in Communication Networks
Source: PLoS One. 2016 Apr 28;11(4):e0154442. doi: 10.1371/journal.pone.0154442 (PMC4849575; doi:10.1371/journal.pone.0154442)
Supplement: S2 Text — Data on initiatives of individuals included in the study. (TXT) [file pone.0154442.s002.txt]

User 0 
1 1 1 1 1 1 1 1 1 1 1 1 1 1 1 1 1 1 1 1 1 1 1 1 1 1 1 1 1 1 1 1 
1 1 1 2 1 1 2 1 1 1 1 1 1 1 1 1 1 2 1 1 1 1 2 1 
2 
1 
1 
1 2 
1 
2 
1 2 2 1 2 2 
2 1 
1 1 2 1 1 1 1 1 2 1 2 1 1 2 2 2 1 2 2 2 1 2 1 1 2 2 2 2 2 1 1 1 1 2 2 2 1 2 1 2 1 1 
2 
1 
1 
1 
1 
1 
2 
2 2 
2 2 
1 
2 
2 
1 
2 
1 1 1 1 1 
2 1 2 1 1 1 1 
2 
2 1 2 1 1 1 1 1 1 
1 2 1 
2 
2 
2 
2 2 2 1 2 2 1 2 
2 
2 2 
1 
1 
2 
1 
1 
1 1 2 1 2 1 2 2 2 2 1 1 1 2 2 2 1 
1 
1 
1 1 1 2 1 1 1 2 
2 2 1 1 2 2 1 1 2 2 1 2 
2 
2 
1 2 
2 2 2 
1 2 1 
2 2 2 1 
2 
2 2 1 2 
2 2 1 
2 
1 1 2 1 1 1 1 1 2 
2 
2 
2 
1 
2 
2 1 1 1 2 1 2 1 2 1 1 1 1 1 2 1 1 2 1 1 1 1 1 1 1 2 1 1 2 2 1 1 2 1 1 1 1 2 2 2 1 1 2 2 
1 
1 1 1 1 1 1 1 1 1 1 1 1 1 1 1 1 1 1 1 1 1 1 1 1 
1 
2 2 
2 2 2 1 2 2 1 1 1 1 2 1 1 1 1 2 1 2 1 2 1 1 1 1 1 2 1 1 1 1 1 2 1 2 2 1 1 2 1 1 2 1 2 2 1 2 1 1 2 2 1 1 1 2 
2 2 1 
2 
1 1 2 1 
2 
1 
2 
1 
1 
2 
2 
1 2 
2 2 2 2 
1 
2 2 
2 1 1 
1 
2 
1 1 
1 
1 1 
1 1 
2 2 1 2 1 1 2 2 2 2 2 2 1 1 1 1 2 2 1 2 2 2 2 2 2 2 1 2 
1 
1 
2 
1 1 1 
2 2 2 2 2 2 1 2 
1 2 1 2 2 1 1 1 2 2 1 2 1 2 2 1 2 2 2 1 2 2 2 2 2 2 2 2 1 2 1 2 2 1 2 2 1 2 2 2 2 2 2 1 
1 1 2 1 2 2 
1 

1 

User 1 
1 1 1 1 1 1 1 1 1 1 1 1 1 1 1 1 1 1 1 1 1 1 1 1 1 1 1 1 1 1 1 1 1 1 1 1 1 1 1 1 1 1 1 1 1 1 1 1 
2 2 
2 
1 1 1 1 1 1 1 1 1 1 1 1 1 1 1 1 1 1 1 1 1 
1 1 1 1 1 1 2 1 1 1 2 1 1 1 1 1 2 1 1 1 1 2 1 1 1 1 1 1 1 1 1 1 1 1 1 1 1 2 1 1 1 1 1 1 2 2 1 1 1 1 1 2 1 1 1 1 1 1 1 1 1 1 1 1 1 2 
2 
1 
2 
1 
2 2 2 2 2 1 1 
2 
2 
2 2 1 1 1 1 1 2 1 2 2 2 2 2 2 2 2 2 2 2 1 2 1 1 2 1 2 2 1 2 1 2 1 1 2 1 1 1 2 1 2 1 1 1 2 1 1 
2 2 2 
1 
2 2 2 1 1 2 2 2 1 
2 2 
1 2 
2 
1 
1 2 1 1 1 
2 2 
2 
2 
1 2 2 2 2 2 
1 2 
1 2 2 2 2 2 2 2 1 2 2 1 2 2 1 1 2 1 1 2 1 1 1 2 2 1 1 2 1 2 2 1 1 2 2 1 1 
1 2 2 2 
2 2 2 
2 
1 1 2 2 1 1 1 1 2 2 1 1 
1 2 2 2 1 2 2 1 2 1 2 1 1 2 2 2 1 1 2 2 1 1 1 2 1 1 1 2 1 1 2 2 2 2 2 2 2 2 1 
1 1 
1 
1 
2 1 2 2 
1 
1 
2 2 1 2 2 2 2 2 2 2 2 2 2 2 2 2 2 2 2 
1 1 
1 
1 
2 
1 
2 
2 1 2 
1 2 1 2 1 1 1 1 2 2 1 1 1 1 2 2 2 2 2 1 2 1 1 1 2 1 2 2 1 1 1 1 1 1 2 2 2 2 2 1 1 1 2 1 2 2 1 2 1 2 2 1 1 1 2 
1 
1 2 2 2 2 1 2 
1 
1 1 2 1 1 2 1 1 1 1 1 2 2 1 2 2 2 1 1 1 2 2 2 2 1 2 2 2 2 1 2 2 1 1 2 1 1 2 1 1 1 
2 2 2 
2 
1 2 2 2 2 1 2 1 2 1 2 1 2 1 2 2 1 2 2 1 1 2 2 1 2 2 1 1 1 1 2 1 2 1 1 2 2 1 1 2 
1 
1 1 1 
1 
1 2 
1 1 1 
2 1 1 1 1 1 1 1 1 1 1 1 1 1 1 2 
2 
1 2 1 
2 
1 1 1 1 2 2 2 2 1 2 2 2 2 2 1 2 2 2 2 1 2 1 2 2 2 2 1 2 1 2 2 
1 
2 
1 1 1 
1 1 2 2 
2 
1 

User 2 
1 1 1 1 1 1 1 1 1 1 1 1 1 1 1 1 1 1 1 1 1 1 1 1 1 1 1 1 1 1 1 1 1 1 1 1 1 1 1 1 1 1 1 1 1 1 1 1 1 1 1 1 1 1 1 1 1 1 1 1 1 1 1 1 1 1 1 1 1 1 1 1 1 1 1 1 1 1 1 1 1 1 1 1 1 1 1 1 1 1 1 1 1 1 1 1 1 
1 
1 1 1 1 1 1 1 2 1 2 2 1 1 1 2 2 1 1 2 1 1 2 2 2 2 1 2 2 1 1 1 1 1 1 2 1 1 1 2 1 1 1 1 1 1 1 2 2 1 1 1 
2 1 
1 
1 
2 
1 2 
2 
2 2 2 1 2 2 2 2 2 2 2 2 
1 
2 
2 2 2 
1 
1 1 1 1 1 1 1 1 
1 1 
1 1 1 
2 
2 2 2 1 2 1 
2 
1 
2 
2 2 
1 2 2 
1 
1 1 1 1 1 2 
1 1 
1 2 1 2 2 1 1 1 2 2 1 2 2 2 2 1 2 2 2 1 2 1 1 2 2 2 1 2 1 1 2 1 1 2 1 1 1 1 2 2 1 1 2 1 2 2 1 2 2 1 2 2 2 2 2 1 1 
1 1 1 1 
2 2 
1 2 1 1 2 1 1 1 2 
2 
2 
1 
1 
1 1 1 1 2 1 1 2 1 
2 1 2 
1 
2 
2 2 2 1 1 1 1 2 2 2 1 
1 
1 
2 2 1 1 2 2 1 2 2 1 2 2 2 1 2 1 2 2 2 2 1 2 2 2 
2 
2 
2 
2 
2 
1 1 1 1 1 1 
2 
2 
1 1 1 2 2 1 
1 
2 2 2 2 2 2 1 1 2 2 2 1 2 2 2 2 2 2 1 2 2 2 2 2 2 2 2 2 1 2 2 2 1 2 2 2 2 2 2 1 2 2 2 2 2 2 2 2 2 2 1 2 2 2 2 1 1 2 2 2 2 2 2 2 1 2 1 2 1 2 2 2 2 2 1 2 2 2 2 1 2 2 2 1 2 1 2 2 2 2 2 2 2 1 2 2 2 2 2 2 
1 
1 
1 
1 
2 
1 
2 
1 
2 1 2 1 1 1 1 1 1 1 1 1 1 2 1 1 1 1 1 2 1 2 2 2 1 2 1 1 1 1 1 1 1 1 1 2 1 1 1 1 1 2 2 2 2 1 1 1 1 2 1 1 2 1 1 1 1 1 1 1 1 2 1 2 2 1 1 1 1 2 2 1 2 2 2 1 2 2 1 1 1 2 1 1 1 1 1 1 1 1 1 1 1 1 1 1 1 1 1 
2 2 2 2 2 
1 
2 
2 
2 2 2 1 1 1 2 2 2 2 2 2 2 1 2 2 2 1 1 2 1 1 2 2 1 2 2 2 2 1 1 2 2 2 2 2 2 2 2 2 2 1 2 1 1 2 1 2 2 1 1 2 2 2 1 2 2 2 1 2 2 2 2 
2 1 2 2 1 1 2 2 1 2 2 1 1 2 
2 
2 2 2 2 1 2 1 1 1 2 2 
2 2 2 
2 2 2 
2 2 
1 
1 1 1 
1 
1 1 1 2 1 
1 
2 
1 1 
2 2 
1 1 
1 1 
1 2 2 
2 
2 1 
1 
1 1 1 1 
2 
1 
1 1 
1 
1 1 

User 3 
1 1 1 1 1 1 1 1 1 1 1 1 1 1 1 1 1 1 1 1 1 1 1 1 1 1 1 1 1 1 1 1 1 1 1 1 1 1 1 1 1 1 1 1 1 1 1 1 1 1 1 1 1 1 1 1 1 1 1 1 1 1 1 1 1 1 1 1 1 1 1 1 1 1 1 1 1 1 1 1 1 1 1 1 1 1 1 1 1 1 1 1 1 1 1 1 1 1 1 1 1 1 1 1 1 1 1 1 1 1 1 1 1 1 1 1 1 1 1 1 1 1 1 1 1 1 1 1 1 1 1 1 1 1 1 1 1 1 1 1 1 1 1 1 1 1 1 1 1 1 1 1 1 1 1 1 1 1 1 1 1 1 1 1 1 1 1 1 1 1 1 1 1 1 1 1 1 1 1 1 1 1 1 1 1 1 1 1 1 1 1 1 1 1 1 1 1 1 1 1 1 1 1 1 1 1 1 1 1 1 1 1 1 1 1 1 1 1 1 1 1 1 1 
1 
1 
2 
1 1 
2 2 2 2 1 2 1 2 2 1 2 1 2 2 2 2 2 1 2 2 2 2 2 2 2 2 2 
2 2 2 
2 2 
1 1 
1 1 1 1 1 1 1 1 1 1 1 1 1 1 1 1 1 1 1 1 1 1 1 1 1 1 1 1 1 1 1 1 1 1 1 1 1 1 1 1 1 1 1 1 1 1 1 1 1 1 1 1 1 1 1 1 1 1 1 1 1 1 1 1 1 1 1 1 1 1 1 1 1 1 1 1 1 1 1 1 1 1 1 1 1 1 1 1 1 1 1 1 1 1 1 1 1 1 1 
1 
1 
2 
2 
2 
2 1 2 
2 
2 2 1 
1 2 
1 1 1 1 1 1 1 1 1 1 1 1 1 1 1 1 1 1 1 1 1 1 1 1 1 1 1 1 1 1 1 1 1 1 1 1 1 1 1 1 1 1 1 1 1 1 1 1 1 1 1 1 1 1 1 1 1 
2 
2 2 1 1 2 2 1 2 1 1 2 1 2 1 2 2 1 2 2 1 2 2 2 1 2 2 2 1 1 1 2 2 1 1 1 1 1 2 2 2 1 1 2 2 1 1 1 2 1 2 2 2 1 2 1 1 1 2 1 2 2 2 2 1 
2 
2 
2 
2 
2 
1 
1 1 1 1 1 2 2 1 1 1 1 1 1 1 2 2 
2 
1 1 2 2 2 2 1 2 2 1 
1 1 
2 
2 2 2 2 1 1 2 2 1 1 1 2 2 2 1 2 2 2 2 2 1 2 2 2 2 
1 2 2 2 2 2 1 2 1 1 2 2 2 2 2 2 1 2 1 2 1 
2 
1 2 2 2 1 1 1 1 1 2 1 2 1 2 2 2 1 1 2 2 1 2 2 2 2 2 1 2 2 2 2 1 1 2 1 2 1 1 1 2 2 2 2 1 2 1 1 2 2 2 2 1 1 2 2 2 2 2 2 2 2 
2 
1 2 1 2 2 
2 1 2 2 2 2 2 1 2 2 1 2 1 1 1 1 1 2 1 2 2 1 1 2 2 
2 
1 
2 2 2 2 2 2 2 2 2 
1 
2 
1 
1 
2 
2 1 1 
1 1 2 2 1 1 1 1 1 1 1 1 1 1 2 1 1 2 1 1 1 1 1 1 1 1 1 2 2 1 2 1 2 1 1 2 2 2 2 1 2 2 1 2 
2 
1 
1 1 
2 
2 
2 1 2 1 2 1 1 1 
2 1 
2 
2 
1 1 1 
2 
1 
2 2 2 1 2 2 1 2 1 2 1 1 1 1 2 2 2 1 1 1 1 1 1 1 
1 2 1 2 1 1 2 1 2 2 1 2 1 2 1 2 1 1 2 1 2 2 
1 
1 1 2 2 2 2 2 2 1 1 2 
2 
1 
2 1 
1 2 1 2 1 2 2 2 2 2 2 2 1 2 2 2 2 1 1 2 1 1 2 2 1 2 1 
2 2 
2 
2 
2 2 1 2 2 2 1 1 1 
1 1 1 1 
2 1 
2 2 
2 2 
1 1 1 
2 1 1 1 1 1 2 1 
2 
2 1 1 1 1 2 1 
2 2 2 2 2 2 1 1 1 2 2 2 2 1 1 2 1 1 2 1 1 2 2 2 2 2 2 1 1 2 2 
2 2 
2 2 2 1 2 1 2 1 2 1 2 2 2 2 
1 
1 
2 2 
2 
1 
1 1 1 1 1 
2 
2 2 
1 1 
2 
2 1 
1 2 2 1 2 1 2 1 2 2 1 1 2 2 1 1 2 2 2 1 1 1 1 2 1 1 1 1 2 2 2 1 2 2 1 1 1 1 1 1 2 1 2 1 2 2 2 1 1 1 2 1 1 2 1 2 1 1 2 2 1 2 2 1 2 1 2 1 1 1 2 2 1 2 1 2 1 2 1 2 1 2 1 2 2 1 1 2 1 2 1 1 2 1 2 2 2 1 2 2 2 1 1 2 2 1 2 2 1 1 1 2 1 2 2 1 2 2 1 2 1 2 1 
2 1 1 2 
2 2 
1 
2 2 
2 2 2 2 
2 2 1 1 2 1 2 1 1 1 1 2 1 2 2 1 1 1 1 1 2 2 1 1 1 2 2 1 1 1 2 1 1 2 2 2 2 2 1 1 2 2 2 2 1 2 2 1 1 1 2 1 2 2 1 1 2 1 2 2 1 2 2 2 2 2 2 1 1 2 2 1 2 2 1 1 1 1 2 2 1 2 2 1 2 2 2 1 2 1 1 1 2 2 2 2 1 1 2 1 1 1 1 1 2 1 1 1 1 1 2 2 2 2 2 2 1 2 2 1 1 1 1 2 2 1 1 1 1 1 1 2 2 1 1 1 1 1 1 2 1 1 2 1 1 1 2 2 1 1 2 2 2 2 1 2 2 2 2 2 1 2 2 2 2 2 1 1 2 2 1 2 2 1 1 1 2 2 1 1 2 1 1 1 2 1 2 1 1 2 1 2 1 2 2 1 2 2 2 2 1 1 2 2 1 1 1 2 1 1 1 2 1 2 1 2 1 1 1 1 1 1 1 2 1 1 2 1 1 1 2 1 1 1 1 2 1 2 1 1 1 2 1 1 1 1 2 1 1 1 1 1 1 1 1 1 1 
2 2 
1 1 1 
2 1 
2 
2 2 
2 
1 
1 1 1 2 1 2 2 2 1 2 2 2 1 
2 
1 1 
2 
1 1 2 1 2 1 1 1 1 1 2 1 1 1 1 2 1 2 2 1 1 1 2 2 2 2 2 2 2 2 2 1 1 1 2 1 1 1 1 1 1 1 2 1 1 2 2 2 2 1 2 2 2 1 2 2 1 
2 2 
2 
2 2 2 2 1 2 2 1 2 2 1 1 2 1 2 2 2 2 2 2 2 2 2 2 2 2 1 1 2 2 2 2 2 2 1 2 1 1 2 2 2 2 2 
2 
2 
1 
1 
1 2 1 1 1 1 1 1 1 1 1 1 1 1 1 2 1 1 2 1 1 2 1 2 1 2 1 1 1 1 1 1 2 1 2 1 1 1 1 1 1 1 1 1 1 1 1 1 1 1 1 1 2 2 1 1 1 2 1 2 1 2 2 1 2 1 2 1 1 2 2 2 2 2 2 1 2 2 2 2 2 1 1 2 2 2 2 1 1 2 2 1 1 1 2 1 1 1 1 2 1 1 1 1 
2 2 1 2 1 1 2 2 2 2 2 2 1 2 
2 2 2 
2 2 1 1 2 1 2 2 2 2 1 1 2 1 1 2 2 1 1 1 1 2 2 2 2 1 1 2 1 1 1 1 
1 
2 
2 1 
1 1 1 1 1 1 1 
1 1 
2 2 1 1 2 2 1 2 2 2 2 2 1 1 2 2 1 2 2 1 1 2 2 1 1 2 
2 
2 
1 
1 1 1 1 1 1 1 1 1 1 1 1 1 1 1 2 1 1 1 1 1 2 1 1 1 1 1 1 1 1 1 1 1 1 1 1 1 1 1 1 
2 
2 2 2 2 2 2 1 2 2 2 
1 1 1 1 2 
2 2 
2 
2 
1 2 
2 2 2 2 2 2 
1 
2 2 2 2 2 2 
1 1 1 
1 2 1 1 1 1 1 1 1 1 1 1 1 2 1 2 1 1 2 1 1 1 1 1 2 2 1 1 1 1 2 2 1 2 1 1 2 1 1 1 2 1 2 1 1 1 1 2 1 1 2 1 2 1 2 1 1 1 1 2 1 1 1 1 1 2 1 1 1 1 1 1 2 2 2 1 1 1 1 1 2 1 1 2 1 1 1 1 1 2 1 1 1 2 1 1 2 2 1 1 1 1 1 1 1 1 1 2 1 1 1 1 1 1 1 1 2 2 1 1 1 1 2 1 1 2 1 1 1 2 1 1 1 1 1 2 1 1 1 1 1 1 1 2 1 1 1 2 2 2 1 2 1 1 1 2 1 2 
1 2 
1 1 1 1 1 2 2 1 2 1 1 1 1 1 
2 
1 1 1 1 1 1 1 
2 2 
2 
2 2 
2 
2 2 1 2 1 1 1 1 1 2 2 2 2 1 2 2 2 2 2 2 1 2 1 1 2 1 2 2 
2 
1 
2 2 2 2 2 2 
1 1 1 2 
2 2 
2 
2 2 
1 1 1 1 1 1 1 1 1 
2 2 2 2 
2 2 2 
1 1 1 1 1 1 1 1 1 1 1 1 1 1 1 1 1 1 1 1 1 1 1 1 1 2 1 1 2 1 1 1 1 1 1 2 1 1 1 1 1 1 1 1 1 2 1 1 1 2 1 2 2 2 1 1 1 1 2 1 2 2 1 1 1 1 1 2 
1 
1 
2 
1 2 1 1 1 1 1 1 
1 1 1 1 1 1 1 1 1 1 1 1 1 1 1 1 1 1 1 1 1 1 1 2 1 1 1 1 1 1 1 1 1 1 1 1 1 1 1 1 1 1 1 
1 1 
2 
1 
1 
1 1 1 1 1 
2 1 
1 1 1 2 1 1 1 1 1 1 2 1 2 1 1 1 1 1 2 1 2 2 2 2 2 2 1 2 1 1 1 1 2 1 1 1 1 2 1 2 2 
1 
2 
2 
1 2 2 2 2 2 2 1 2 1 2 2 2 2 2 2 2 1 1 2 2 2 1 2 2 1 2 2 1 2 2 2 1 2 2 2 2 2 2 2 1 1 
1 2 1 1 1 1 2 2 2 1 1 2 1 2 1 1 1 2 1 1 1 2 2 1 1 1 1 2 1 1 2 2 1 2 2 1 1 1 2 1 1 2 2 2 1 2 2 2 2 2 1 2 2 2 2 
2 2 1 1 2 2 1 
1 1 
2 
2 2 2 1 1 1 2 1 1 1 1 1 1 2 1 1 1 2 2 1 1 1 1 2 1 2 1 2 1 2 2 2 1 2 2 1 2 1 1 1 2 2 2 1 2 1 1 1 2 1 2 2 2 2 
1 
1 1 1 1 1 1 1 1 2 1 1 2 1 1 2 1 1 1 2 1 
2 2 2 
2 
1 2 2 2 
1 1 2 1 1 2 1 2 1 2 2 1 1 2 2 1 1 1 
2 
2 
1 
2 2 
2 2 
2 1 1 1 1 1 1 2 
2 
1 1 
2 
1 2 2 2 2 2 1 
1 
2 2 2 2 2 2 2 2 
2 
1 2 1 1 2 2 2 2 1 2 1 2 
1 
2 
2 2 2 2 2 2 
1 1 
2 
2 2 1 2 2 1 2 1 2 1 2 2 2 2 2 2 2 2 2 
2 2 1 2 1 
2 1 1 1 
1 
2 
2 2 2 
2 
1 1 1 
1 1 1 1 2 
1 2 1 2 2 2 1 2 2 2 2 1 2 2 1 1 1 1 1 2 2 1 2 2 2 1 
1 1 
2 2 1 1 
1 1 
1 2 
1 1 1 1 
2 
2 
2 2 2 2 1 2 2 2 2 2 2 1 2 2 1 1 2 2 2 1 2 2 2 1 2 2 2 2 2 1 2 1 1 1 2 2 1 2 2 2 2 2 2 2 2 2 2 2 2 2 2 1 1 2 2 2 2 1 2 2 1 2 1 1 2 2 1 2 2 2 1 1 2 2 1 1 1 2 2 2 2 2 2 1 2 
2 
2 
2 
2 1 
1 
2 2 1 1 1 2 1 1 2 1 1 1 2 1 1 2 2 2 2 2 1 1 1 2 2 2 1 2 2 1 1 
2 
2 
1 2 1 2 1 
2 
1 1 1 
2 2 
1 1 1 1 1 1 1 
2 
1 1 2 
2 2 2 2 1 2 2 2 2 2 
1 
1 1 1 
1 
1 2 
1 
1 1 
2 
1 
2 
1 1 
1 
2 
1 2 
2 
1 1 1 1 1 
2 
1 2 2 2 2 2 1 1 2 2 2 2 2 2 2 2 2 1 2 2 1 1 1 2 1 1 
2 2 2 
2 
2 
1 1 2 1 1 2 2 1 1 1 2 2 2 2 
1 
1 
2 
2 2 
1 
2 
2 2 
1 2 1 1 2 1 2 2 2 2 2 1 1 1 1 1 1 2 1 
1 1 
1 1 2 2 
2 
2 
2 
1 2 
1 
2 
1 1 1 2 1 2 1 2 2 2 2 1 2 1 2 2 2 2 1 2 1 2 2 2 2 2 2 1 2 2 2 2 2 2 1 1 2 2 2 2 2 2 1 2 1 1 2 
2 
1 
1 
1 
1 1 1 1 1 1 1 2 1 1 1 1 1 1 1 1 1 1 2 1 1 2 1 1 1 1 2 2 2 2 1 2 2 2 2 2 1 2 1 1 1 1 2 1 1 2 1 2 2 1 1 1 1 2 2 2 2 1 2 1 2 1 1 1 1 1 1 1 1 1 1 1 1 1 2 2 2 1 1 2 1 2 1 1 1 1 1 
2 2 2 2 2 2 2 2 1 2 2 1 1 2 1 1 2 1 1 1 1 1 1 1 2 1 1 2 2 2 1 2 1 1 2 2 1 2 2 2 1 2 1 1 1 1 1 1 2 1 1 1 2 1 2 1 2 1 1 2 1 2 2 2 
2 
2 
1 1 
1 1 1 1 1 1 1 1 1 1 1 1 1 1 1 
1 
2 1 2 2 2 2 2 1 2 
2 
1 1 
2 
1 1 1 2 1 2 2 2 2 2 2 2 1 2 2 2 2 1 1 1 2 1 2 2 2 2 2 2 2 1 2 2 2 2 2 2 1 2 2 2 2 1 2 1 2 2 2 2 2 2 2 2 2 2 2 2 1 2 2 2 2 1 2 2 2 2 2 1 2 2 2 1 2 2 2 2 2 2 2 2 2 
2 
2 
1 2 2 2 2 2 2 1 1 2 2 2 2 1 2 1 2 2 2 2 2 2 2 2 2 2 2 2 2 1 1 2 1 2 2 2 2 2 1 2 2 2 1 2 2 2 2 2 2 2 2 2 2 2 2 1 2 2 2 1 2 1 2 1 2 2 2 2 2 2 2 2 2 2 2 2 1 2 2 2 2 2 2 2 2 2 2 2 2 2 2 2 2 2 2 2 1 1 2 1 1 2 2 2 2 1 1 2 1 2 2 2 2 2 2 1 2 2 1 2 2 2 2 1 1 2 2 2 2 2 1 2 1 2 2 2 2 2 2 2 2 1 2 2 2 2 1 2 2 2 2 2 2 2 2 2 2 1 2 1 1 2 2 2 2 2 2 2 2 2 2 2 2 2 2 2 2 2 1 2 2 2 2 1 1 2 2 2 2 1 2 1 2 2 2 1 1 2 2 1 1 2 2 2 2 2 1 2 1 2 2 2 2 2 2 1 2 2 1 2 2 1 2 2 1 2 1 2 2 2 2 1 2 1 1 1 1 2 
2 
2 2 
1 2 
2 
1 1 1 
1 
1 1 
2 
2 
2 2 2 2 
2 
2 

User 4 
1 1 1 1 1 1 1 1 1 1 1 1 1 1 1 1 1 1 1 1 1 1 1 1 1 1 1 1 1 1 1 1 1 1 1 1 1 1 1 1 1 1 1 1 1 1 1 1 1 1 1 1 1 1 1 1 1 1 1 1 1 1 1 1 1 1 1 1 1 1 1 1 1 1 1 1 1 1 1 1 1 1 1 1 1 1 1 1 1 1 1 
1 2 1 1 2 1 2 1 1 1 2 1 
1 1 1 1 1 
1 
1 1 
1 
1 
2 1 1 2 2 1 
2 1 2 2 2 1 1 1 2 1 2 2 
2 2 2 2 2 2 2 2 2 2 2 
1 1 1 1 1 1 1 1 1 1 1 1 2 2 1 1 2 1 2 1 2 1 1 
1 
1 2 
2 2 2 1 
1 1 
1 
2 
1 
1 1 2 1 1 1 1 1 1 1 1 
1 
1 
2 2 2 1 2 2 2 
1 
1 
1 1 1 1 
2 
2 
1 1 2 2 
2 
2 
2 2 2 2 1 2 2 2 
2 1 2 
1 
2 2 
1 
2 
1 
1 1 1 1 1 1 1 2 2 
2 
2 2 2 2 
1 1 2 1 2 2 
2 
2 
1 
1 
1 1 
1 1 
2 2 
1 1 1 2 1 2 2 1 1 1 2 1 
1 1 1 1 1 2 2 2 1 1 1 1 2 1 1 1 1 2 1 2 1 1 1 1 2 
1 
1 1 1 1 1 1 1 1 1 1 1 1 1 1 
2 
1 1 1 1 
2 
1 
1 2 2 2 
1 
2 
1 
2 
2 1 1 1 2 
2 
1 1 
2 
1 2 1 
2 
2 2 
2 
2 
1 1 1 
1 1 1 
1 1 1 1 1 1 1 2 2 
1 
2 
1 
1 
2 1 2 
2 2 1 1 2 1 
2 2 
2 
1 
2 
1 
2 
1 1 1 1 2 1 1 1 1 1 1 2 1 
1 
1 
1 2 2 1 2 2 1 1 1 1 2 1 1 1 1 1 1 1 1 1 1 1 1 1 1 1 1 1 1 1 1 
2 
2 
1 
1 
1 
1 1 
2 2 1 2 1 1 1 2 2 2 2 1 
1 1 
2 
1 1 
2 2 2 2 2 2 2 2 2 2 2 2 2 
1 
2 2 
1 1 1 1 2 
2 
2 
2 2 2 
1 2 1 2 1 1 1 
1 1 2 
1 
1 1 1 2 1 1 1 1 
1 
1 
1 
1 
1 1 1 1 1 
1 1 1 1 
2 1 1 2 1 2 1 1 2 1 2 2 1 2 1 1 1 2 1 
1 
2 2 2 1 1 
2 2 
2 
1 
2 
1 
2 
1 
1 1 1 1 1 1 1 1 1 1 1 1 1 2 2 1 1 1 1 1 1 1 1 1 2 1 1 2 1 
1 
1 2 
2 
1 2 1 
2 
2 
1 
1 2 2 2 
1 2 1 2 
1 1 1 1 1 1 1 1 
1 1 1 1 1 
1 
1 1 1 1 1 1 1 1 1 1 1 1 1 1 1 1 
1 
2 2 2 2 1 2 1 2 2 2 
1 1 1 1 2 2 1 1 1 1 1 2 1 2 1 1 1 1 1 1 1 2 2 1 1 1 1 1 1 2 1 
2 
1 
1 
1 1 1 
1 
1 

User 5 
1 1 1 1 1 1 1 1 1 1 1 1 1 1 1 1 1 1 1 1 1 1 1 1 1 1 1 1 1 1 1 1 1 1 1 1 1 1 1 1 1 1 1 1 1 1 1 1 1 1 1 1 1 1 1 1 1 1 1 1 1 1 1 1 1 1 1 1 1 1 1 1 1 1 1 1 1 1 1 1 1 1 1 1 1 1 1 1 1 1 1 1 1 1 1 1 1 1 1 1 1 1 1 1 1 1 1 1 1 1 1 1 1 1 1 1 1 1 1 1 1 1 1 1 1 1 1 1 1 1 1 1 1 1 1 
2 
2 
1 
1 2 1 2 
1 2 1 1 2 2 1 2 1 2 1 1 1 2 1 2 1 1 1 2 2 2 1 2 2 2 1 2 2 1 1 2 1 2 2 2 2 1 2 1 2 2 1 2 1 2 2 1 2 1 1 
1 
2 
2 
2 
2 2 2 2 1 2 2 1 2 2 2 1 1 2 2 2 2 2 2 2 2 2 2 2 1 2 2 1 2 2 2 2 2 2 1 2 2 2 2 1 1 2 2 2 2 2 2 2 2 2 2 1 
2 2 
2 2 2 2 1 2 2 2 2 
2 1 2 2 
1 
1 
1 2 
1 
2 1 2 2 1 1 2 1 1 2 1 1 2 2 1 2 1 2 1 2 1 1 2 1 1 2 2 1 1 2 2 1 2 2 2 2 2 1 2 2 2 1 2 2 2 1 1 1 2 1 1 1 1 2 2 2 1 2 2 1 2 2 1 2 2 2 2 2 2 2 1 1 2 1 1 2 1 2 2 1 1 2 2 1 2 
1 
2 
2 
2 2 
1 
2 2 
2 2 
1 
2 
2 2 1 1 1 
1 1 1 1 1 1 2 2 1 2 2 2 1 2 1 2 1 1 1 2 1 1 2 1 1 1 2 1 1 1 1 2 2 1 1 1 2 1 1 1 1 1 1 1 1 2 
1 1 1 2 1 2 1 2 2 1 2 1 1 2 1 2 1 2 1 2 2 1 2 2 2 2 1 1 1 1 1 2 1 1 2 2 2 1 2 2 2 1 2 1 1 1 1 
1 
2 2 2 2 2 2 2 1 2 2 2 2 2 2 1 2 2 2 2 2 1 2 2 2 1 2 1 1 1 
1 
2 2 2 2 2 2 2 
2 2 
1 
1 
1 1 
1 2 2 1 2 2 2 2 2 1 2 2 2 1 2 1 
2 2 2 2 1 
2 2 1 2 2 2 
1 1 1 2 1 1 1 1 2 1 
2 2 2 1 2 1 1 2 1 2 2 1 2 1 1 1 1 2 2 1 2 1 2 1 1 1 2 1 1 2 2 1 2 1 1 2 2 2 1 1 1 1 1 1 1 2 1 1 1 
2 
1 2 
2 
2 
2 
1 2 1 2 2 2 1 
1 2 
1 1 1 1 2 1 1 1 2 2 1 2 1 2 1 1 1 1 1 2 1 2 1 1 2 1 2 2 1 1 2 1 2 1 1 2 1 2 
2 1 1 2 1 1 1 2 1 1 2 1 1 1 1 1 1 2 1 2 1 2 1 2 2 2 1 
2 
1 2 1 2 1 2 1 2 2 2 2 2 1 2 1 2 1 2 2 2 2 2 2 1 1 2 2 2 2 2 1 2 2 1 2 2 2 2 2 
2 
1 
2 
2 
2 
2 2 2 2 2 1 2 1 2 1 2 
2 
2 
1 1 2 2 2 2 2 1 2 2 2 2 2 1 2 1 
1 2 2 2 2 1 2 2 2 2 1 1 2 
2 
2 2 1 
1 
1 1 1 1 1 1 1 1 1 1 1 1 1 
1 
2 
1 1 1 1 1 
1 
2 2 1 1 2 2 2 2 2 1 1 2 2 1 1 1 1 2 2 2 1 1 1 1 2 1 1 1 1 2 1 2 2 1 2 1 2 2 1 2 2 2 1 1 1 2 2 2 2 
1 2 
2 2 1 1 1 1 1 1 1 2 2 2 
2 
2 
1 
1 1 1 1 1 1 1 1 1 1 
1 
1 
1 
1 
1 2 
2 
1 2 1 
1 1 2 2 1 2 2 2 1 2 1 
2 
2 
2 2 2 
1 2 2 1 2 1 2 2 2 2 2 1 2 2 1 2 1 2 2 2 2 2 2 2 2 2 2 2 2 1 2 2 2 2 2 2 2 2 2 2 2 1 2 2 2 2 2 1 2 2 2 2 1 2 2 1 2 2 1 
1 1 1 1 1 1 1 1 
1 2 
1 
1 2 
2 2 2 
1 
1 
1 
1 2 1 2 1 2 2 2 1 2 2 2 1 2 2 2 1 1 1 2 2 2 
2 2 1 1 1 1 2 2 
2 2 2 
2 2 1 1 2 1 
1 2 1 1 2 1 2 1 2 1 2 1 2 2 2 2 2 1 2 1 2 1 2 2 1 2 2 2 2 2 1 2 2 2 2 2 2 2 
1 2 1 2 2 2 2 2 2 1 1 1 
1 2 2 1 2 2 2 2 2 1 2 2 2 2 2 2 1 2 2 2 2 1 2 2 2 2 1 2 2 2 2 2 2 2 2 1 2 2 2 2 2 2 1 2 2 1 2 1 2 2 2 1 2 2 2 2 1 2 2 2 2 2 2 2 2 2 2 2 2 2 2 1 2 2 2 2 2 
1 2 1 1 2 2 1 2 1 2 2 1 1 2 2 2 1 2 1 1 1 1 1 1 1 1 1 1 1 1 1 1 1 1 1 1 2 1 1 1 2 1 1 1 1 1 1 1 1 2 2 1 1 2 1 1 2 1 1 1 1 
2 2 2 
1 1 
2 
1 
2 
2 1 
1 1 
2 
2 
2 1 2 2 2 2 2 1 

1 
1 1 2 2 
1 
1 
1 1 1 2 
1 
1 
1 1 1 1 
1 1 1 1 1 2 1 1 2 1 1 1 2 1 1 2 2 1 2 1 1 2 2 2 2 2 1 2 1 1 1 2 1 1 1 2 2 2 1 2 2 1 2 2 1 1 2 2 2 2 2 1 1 1 2 1 2 2 1 1 2 1 1 1 1 1 2 1 2 2 1 1 2 2 1 2 1 1 1 1 1 1 1 2 1 1 1 1 1 
1 2 
1 1 1 1 2 1 2 1 1 1 1 
1 1 1 1 1 1 1 1 1 1 1 1 1 1 1 1 1 1 1 
2 1 2 1 2 2 2 2 2 2 2 2 2 1 2 1 2 2 2 2 2 2 2 2 1 2 2 2 1 2 2 1 2 2 2 2 2 2 1 2 2 2 2 2 2 2 2 1 1 2 2 2 1 2 1 2 1 2 1 2 1 1 1 1 1 2 2 2 2 1 2 2 
1 1 
1 1 2 1 
2 2 2 1 1 
1 1 
1 1 2 2 2 1 1 2 1 2 1 1 2 1 2 
1 1 
1 2 2 2 2 1 2 2 2 2 2 2 2 1 1 2 2 1 2 1 2 1 2 2 2 2 2 1 1 2 2 1 2 2 2 1 2 2 1 2 2 2 2 2 2 2 1 2 1 1 2 1 1 1 2 
2 
1 2 1 
1 
2 2 2 2 
2 2 2 
2 
1 
1 
2 2 2 
1 
2 
2 
1 1 2 1 1 2 2 2 2 2 2 2 2 2 2 2 2 2 2 2 
2 1 1 1 1 1 1 2 1 1 1 
2 2 2 
2 2 2 2 2 2 1 2 1 2 2 2 2 1 1 2 1 2 2 1 2 1 2 2 2 2 2 2 1 1 2 2 2 1 2 2 2 2 1 2 1 2 2 2 2 
1 
1 1 1 1 1 1 1 1 1 1 1 1 1 1 1 1 1 1 1 1 1 1 1 1 1 1 1 1 1 1 1 
2 
2 2 2 1 
1 2 
1 
2 
1 1 
2 2 2 2 2 2 1 2 2 2 2 2 2 2 2 2 1 2 2 1 2 1 2 2 
2 1 2 2 2 1 
2 
2 1 
2 2 2 2 2 2 2 
2 2 2 
2 2 2 
1 
2 1 1 1 1 1 2 1 2 1 2 2 1 2 2 1 1 1 2 2 1 1 1 1 2 1 1 2 2 2 2 1 2 2 2 2 1 1 2 1 1 1 2 1 1 1 2 1 1 2 2 1 2 1 1 1 1 1 1 2 
1 1 1 1 1 
1 
1 
1 1 1 2 1 2 2 2 1 2 2 2 
1 
1 2 1 1 2 2 2 2 1 2 2 2 2 2 
2 
1 1 2 2 
2 1 1 
2 
1 
2 2 2 2 2 2 2 2 1 2 2 
2 2 2 1 1 2 2 2 2 1 1 
2 2 2 2 2 2 2 2 2 2 2 
2 
1 
2 
1 
2 2 1 
1 1 1 1 1 1 1 1 1 1 1 1 
2 2 2 2 1 2 2 2 2 2 2 2 2 2 2 2 2 2 2 2 2 2 1 1 2 2 2 2 2 2 1 2 2 
2 2 2 
1 2 2 2 
1 
1 
1 1 2 1 1 1 2 1 2 1 2 1 1 2 1 1 2 2 2 1 1 1 1 1 1 2 2 2 
2 
2 2 2 
1 
1 1 
2 
1 2 1 2 2 2 1 2 
1 

User 6 
1 1 1 1 1 1 1 1 1 1 1 1 1 1 1 1 1 1 1 1 1 1 1 1 1 1 1 1 1 1 1 1 1 1 1 1 1 1 1 1 1 1 1 1 1 1 1 1 1 1 1 1 1 1 1 1 1 1 1 1 
2 
1 1 
2 
2 2 
2 1 2 2 2 
2 
2 
2 
2 2 2 2 2 
2 2 2 2 2 2 2 1 
2 1 1 2 2 1 2 2 2 2 
2 2 2 2 2 2 
2 
2 
1 
2 
2 1 2 2 2 2 1 2 2 2 
2 
1 2 1 2 2 1 2 1 2 1 1 2 2 2 2 1 1 1 2 2 2 1 2 2 1 1 1 1 2 1 1 1 1 1 2 1 2 1 2 2 2 2 1 2 2 1 1 2 
1 
2 2 2 
2 2 2 1 2 2 2 2 2 1 2 2 1 2 2 2 2 1 2 2 1 2 1 1 1 2 1 2 2 1 1 2 2 
2 2 
2 
2 2 
1 2 1 2 1 
1 1 1 1 1 1 1 1 1 1 1 1 1 
1 
2 1 2 1 2 1 1 2 1 2 1 2 1 2 1 1 1 2 2 1 1 1 1 
1 
1 2 2 
1 
2 2 2 
1 
2 
1 
2 2 2 2 2 1 2 
2 
2 2 2 2 1 1 1 1 
2 2 1 1 1 1 
1 
2 2 
2 2 2 1 2 2 1 1 1 2 2 1 1 2 2 1 1 2 2 2 1 1 1 
2 
1 
1 
2 
2 2 
1 
1 1 
1 1 
2 
1 1 1 1 1 2 1 1 
1 1 
2 
2 
2 
2 2 
2 
1 1 1 1 1 1 1 1 1 1 1 1 1 1 1 1 1 1 1 1 1 1 
2 
1 1 1 2 2 1 1 2 2 1 1 1 2 1 2 1 2 1 2 1 1 1 2 1 1 2 1 2 1 1 2 2 2 1 2 1 1 1 1 1 1 2 1 1 1 2 1 2 1 1 2 2 1 1 1 2 1 1 2 1 1 1 1 2 1 1 2 2 2 1 1 1 1 2 2 2 2 2 1 1 2 2 1 1 2 1 1 2 2 1 1 1 1 1 2 2 2 1 1 2 
2 
1 1 2 2 1 1 1 1 1 1 1 1 1 1 2 2 1 1 2 1 2 1 2 1 1 1 1 1 1 1 1 1 1 1 1 1 2 1 1 1 1 1 1 2 2 1 2 2 2 1 2 1 1 1 1 1 1 1 1 1 1 1 1 1 1 1 1 1 2 2 1 1 1 2 1 1 2 
1 
2 2 2 
1 
1 
1 1 1 1 1 1 1 1 1 1 1 1 1 1 1 1 1 1 1 1 1 1 1 1 1 1 1 1 1 1 1 1 1 1 1 1 1 1 1 1 1 1 1 1 1 1 1 1 1 1 1 
2 2 2 
2 
2 2 1 2 1 1 2 2 1 1 2 1 1 2 2 1 2 2 1 2 2 2 2 2 1 1 1 2 1 1 2 1 2 2 2 1 1 2 2 1 1 2 1 2 2 1 1 2 2 2 2 1 2 2 2 2 1 2 2 2 2 2 1 2 1 2 2 2 2 2 2 
2 
1 1 
2 
1 2 
2 
1 2 
2 2 1 2 2 2 2 1 1 2 2 2 2 2 2 1 1 1 1 2 1 2 1 2 1 1 2 2 2 2 1 2 2 2 2 1 2 
2 
1 
2 
2 2 
2 2 2 
2 
2 
1 
1 1 1 
2 2 2 1 2 2 2 1 2 2 1 2 1 2 1 1 1 2 2 
2 
2 1 2 2 2 2 
2 
1 
2 
2 2 2 2 2 
1 1 
2 
1 2 
2 
2 
1 
1 
2 2 
1 
1 
2 2 
2 
2 2 1 
2 2 
2 2 2 2 2 2 2 2 2 2 2 2 2 
2 
2 
2 
2 2 
2 
2 1 1 

User 7 
1 1 1 1 1 1 1 1 1 1 1 1 1 1 1 1 1 1 1 1 1 1 1 1 1 1 1 1 1 1 1 1 1 1 1 1 1 1 1 1 1 1 1 1 1 1 1 
1 2 2 2 2 2 2 2 2 2 2 2 2 2 2 2 2 2 2 2 2 2 2 2 2 2 2 1 2 2 2 1 2 2 2 2 2 2 2 2 2 2 1 2 2 2 2 2 2 2 2 2 2 2 2 2 2 
2 2 1 1 2 1 1 1 1 2 2 1 2 1 1 1 2 2 2 1 2 1 1 2 1 2 2 2 2 2 1 2 1 2 1 2 2 2 2 1 1 2 2 2 2 2 2 2 2 2 2 2 1 2 2 1 1 2 2 1 2 2 1 1 1 2 2 2 2 2 2 2 1 2 1 2 1 2 2 2 1 1 1 2 2 2 1 2 2 1 2 1 2 2 2 1 2 2 1 1 1 2 1 1 2 2 2 2 2 2 2 2 2 1 2 2 2 1 2 1 2 2 2 1 2 2 2 2 2 2 2 1 2 1 2 2 1 2 1 2 2 2 1 2 
1 1 1 1 1 1 1 1 1 1 1 1 1 
1 2 2 2 1 1 2 2 2 1 2 1 2 2 2 2 2 2 2 2 2 2 2 2 2 1 2 2 1 1 1 1 2 2 1 2 2 2 1 1 2 2 2 1 1 1 1 1 1 1 2 2 2 2 
1 
2 
2 2 2 
2 1 1 1 1 1 2 1 2 2 2 2 2 2 1 1 
2 
1 
2 1 2 2 2 
1 
1 1 1 
2 2 1 2 1 1 
2 2 2 2 2 1 2 1 2 2 2 
2 2 2 1 2 2 2 1 2 2 2 2 2 1 1 1 1 2 1 2 2 2 1 1 2 1 1 1 2 1 2 2 2 1 2 2 2 2 2 2 1 2 2 2 2 2 2 1 1 2 2 2 1 2 2 2 1 2 2 2 1 2 2 2 2 2 2 2 1 1 1 1 2 2 2 2 1 1 1 2 1 2 2 2 1 1 2 1 2 2 2 1 2 2 2 1 2 1 2 2 2 2 2 1 2 2 2 2 2 1 2 2 
2 
1 1 1 
2 2 2 2 2 2 2 2 2 2 2 2 2 2 2 2 2 2 2 2 2 2 
2 2 
1 
1 
2 
2 1 2 2 2 1 2 1 1 2 1 2 2 2 2 2 2 1 2 2 2 2 2 
2 2 2 2 2 2 2 2 1 2 2 2 
1 1 1 1 
1 
2 1 2 1 2 2 1 2 1 2 2 2 1 1 1 1 1 1 2 2 1 2 1 1 2 1 2 1 2 2 2 1 2 2 2 1 2 1 2 2 2 1 1 1 2 1 1 2 2 1 2 2 2 1 1 2 2 2 2 1 2 1 2 2 1 2 2 2 2 2 2 2 1 1 2 2 1 1 2 1 1 2 2 2 2 2 2 2 2 2 2 2 
2 1 
2 2 2 2 2 2 2 2 2 
1 
1 1 
1 
2 2 1 
2 2 1 2 2 2 2 2 2 2 2 1 2 2 2 2 2 2 1 2 2 2 2 2 2 2 1 2 2 1 2 2 1 2 1 
1 1 1 1 1 1 1 1 1 
2 2 2 2 2 2 2 2 2 
1 1 
2 
1 1 1 1 1 
1 2 1 2 1 1 2 1 2 1 2 2 2 2 2 1 2 1 2 2 1 2 2 2 1 2 2 1 2 2 2 2 2 2 2 2 1 1 1 2 2 2 1 2 2 2 2 2 2 1 2 2 2 2 2 2 2 1 2 2 2 2 1 2 1 2 2 2 2 2 
2 1 2 2 2 1 1 
1 
1 
2 
1 
1 
2 
2 2 2 2 2 2 2 2 2 2 2 2 1 
1 1 1 1 1 1 1 1 
1 
2 2 2 
1 2 2 2 2 2 2 
1 
2 1 1 1 1 1 2 1 1 2 1 
1 
2 1 
1 
1 2 1 
1 1 
1 1 2 1 2 1 1 2 2 2 2 1 1 1 2 1 1 
2 1 1 2 2 2 1 2 
1 2 
1 1 
2 2 2 2 2 1 2 
2 
1 
1 
2 2 2 2 
1 

User 8 
1 1 1 1 1 1 1 1 1 1 1 1 1 1 1 1 1 1 1 1 1 1 1 1 1 1 1 1 1 1 1 1 1 1 1 1 1 1 1 1 1 1 1 1 1 1 1 1 1 1 1 1 1 1 1 1 1 1 1 1 1 1 1 1 1 1 1 1 1 1 1 1 1 1 1 1 1 1 1 1 1 1 1 1 1 1 1 1 1 1 1 1 1 1 1 1 1 1 1 1 1 1 1 1 1 1 1 1 1 1 1 1 1 1 1 1 1 1 1 1 1 1 1 1 1 1 1 1 1 1 1 1 1 1 1 1 1 
1 
1 
2 2 
2 2 
2 2 
2 2 1 1 2 
1 2 
2 
2 
2 2 2 2 
2 
2 
2 2 2 2 2 2 2 2 2 2 2 1 1 1 2 2 2 2 2 2 2 2 1 2 2 2 2 2 1 1 2 1 2 2 2 2 2 2 
2 
2 
2 2 
1 1 1 2 2 2 2 
2 
1 2 2 2 2 2 2 2 
1 1 
1 1 1 2 2 1 1 2 1 2 2 2 2 2 2 2 2 1 1 2 2 2 2 1 1 1 2 1 2 1 2 1 1 2 2 1 2 2 2 1 2 2 1 1 2 2 1 1 1 2 2 2 2 1 2 2 1 1 2 2 2 2 2 2 1 1 1 2 1 2 2 2 2 1 2 1 2 2 1 1 2 2 2 2 2 1 1 2 2 1 2 2 2 1 2 1 2 1 2 
1 
2 2 2 2 
1 2 2 1 2 1 2 1 1 2 
2 2 2 2 2 2 2 2 1 2 2 
2 1 2 1 1 
2 2 2 2 2 1 2 2 1 1 2 1 2 2 2 2 2 1 1 2 2 2 1 2 
2 
2 
1 1 1 2 1 1 2 
1 
1 
2 
2 
1 1 1 1 1 1 1 1 1 1 1 1 1 1 1 1 1 1 1 1 1 1 1 1 1 1 1 1 1 1 1 1 1 1 1 
2 
2 2 2 2 2 2 
2 2 2 2 1 2 
2 
1 
2 2 2 1 1 2 1 2 2 2 1 2 1 1 1 2 1 2 1 1 2 1 2 2 2 2 2 1 1 2 1 1 1 2 1 1 2 2 2 2 2 2 2 2 1 2 2 2 2 2 2 2 2 2 2 2 2 2 2 2 2 2 2 
1 1 
1 1 1 
2 
1 
2 2 2 
1 1 1 2 1 2 
1 2 1 1 2 1 1 1 1 2 
1 
1 2 
2 
1 1 1 
1 2 1 2 1 2 2 1 2 2 1 2 2 1 2 2 1 2 2 1 1 1 1 2 
2 
2 2 2 1 2 2 1 
1 
1 2 1 1 1 1 1 2 1 2 2 2 1 2 2 1 2 1 2 1 2 1 1 2 1 1 1 1 1 1 1 2 2 2 1 1 2 1 2 1 2 2 1 2 1 2 1 1 1 1 1 2 2 1 1 1 1 1 2 1 1 2 1 1 1 2 1 1 2 1 2 2 1 2 2 2 2 2 1 1 2 
2 
2 2 2 2 1 1 
2 2 
2 
1 2 1 2 2 1 2 2 2 1 1 1 2 1 1 1 2 1 2 2 1 1 1 1 1 1 2 1 1 1 1 2 1 1 1 1 2 2 2 1 1 2 1 1 1 1 2 2 2 1 2 2 1 1 2 1 1 1 1 2 2 1 1 2 2 2 1 1 2 1 2 1 1 1 1 1 1 
2 
1 2 
1 
1 
2 
2 2 2 1 2 2 1 1 2 1 2 2 2 1 1 2 2 2 1 2 1 2 1 1 2 2 2 1 1 1 1 2 2 2 2 2 1 2 2 1 2 1 2 2 2 2 2 2 2 2 1 2 2 2 2 2 2 2 
2 2 
2 2 2 1 2 1 2 2 1 2 2 2 2 2 2 2 2 2 1 2 1 1 2 
1 1 1 
2 
2 
2 
1 2 2 2 
1 1 
2 2 2 
2 2 2 
1 1 2 2 2 2 1 1 2 1 2 2 2 2 2 2 2 1 1 1 2 1 1 2 
2 
2 2 2 2 2 1 2 2 2 2 
1 2 
2 
1 
2 2 1 2 1 1 2 2 2 2 1 
2 2 2 
2 
2 2 
2 2 2 2 
2 2 
2 
1 
2 2 2 2 2 2 
2 2 2 2 2 2 2 
1 2 1 2 1 1 2 
2 2 2 
2 
1 
2 2 
2 
1 
2 
2 2 
1 2 
2 
2 
2 
1 
1 
1 
2 
2 1 
2 2 1 1 
2 
2 
2 
1 1 1 
1 
1 
2 1 1 1 
2 2 2 2 
2 
2 
2 
1 2 
1 2 
2 
1 
2 
2 
2 2 1 2 2 2 2 2 2 2 2 2 2 2 2 2 2 2 2 2 2 2 2 2 2 2 2 2 2 2 2 2 2 2 
2 
2 
1 
1 
2 
2 
2 1 1 2 2 1 1 1 2 2 2 
2 
1 
1 
2 2 2 2 2 2 2 
2 2 
1 2 2 1 2 2 1 2 2 2 2 2 
1 
1 
2 
1 
2 
1 
1 
2 1 2 1 2 1 2 1 2 2 2 2 1 1 1 1 2 2 1 2 2 2 2 2 2 2 2 2 2 1 2 2 2 1 1 2 2 2 
2 1 1 2 1 2 2 
1 
1 2 1 2 1 2 2 2 2 
1 
2 
2 
1 1 1 
2 1 1 2 
2 1 
2 
2 2 2 2 2 
2 
2 
2 
2 2 
1 1 2 1 1 1 1 1 1 1 2 2 2 1 1 2 2 2 2 2 2 2 1 2 1 1 1 1 1 2 1 1 1 2 2 2 2 2 1 2 2 2 2 1 1 1 1 1 1 1 2 2 2 2 2 1 2 1 1 2 2 1 2 1 1 1 1 2 1 2 2 1 2 2 2 1 1 1 1 1 1 1 2 1 2 
2 2 
2 
2 
2 1 
2 2 2 2 
1 
2 
2 
2 
1 
1 
2 2 
2 
1 1 1 1 1 
2 
1 1 
2 
1 1 
2 
2 
2 2 2 2 2 2 1 2 1 1 1 2 2 1 2 1 2 2 2 2 2 2 2 2 2 1 2 2 2 2 2 2 2 2 2 2 2 2 2 2 2 2 2 2 1 2 2 2 2 
1 2 1 2 2 
2 2 
2 2 2 2 
1 
2 
2 
2 
2 
2 
1 
1 
2 
2 
2 
2 2 2 
2 
2 2 2 
2 
2 1 1 1 2 2 2 1 2 1 2 
2 2 
2 
2 
2 
2 2 2 
1 2 2 2 1 1 1 2 1 2 2 2 1 2 1 2 1 
2 
1 
1 2 
2 1 2 2 2 1 1 2 1 2 2 2 2 1 2 2 2 2 2 2 2 2 2 2 1 1 1 1 1 1 2 2 1 2 2 1 2 2 2 2 1 2 2 2 1 2 2 1 2 2 2 2 1 2 2 1 2 1 2 2 2 2 2 2 2 2 2 2 2 2 2 1 1 2 2 1 2 1 2 1 2 2 2 2 2 2 1 2 2 2 2 1 2 2 1 1 1 2 2 2 2 2 2 2 2 2 2 2 1 2 2 1 2 2 2 1 2 1 2 2 2 2 2 1 1 2 1 2 
1 2 2 2 2 2 2 
1 1 1 1 1 
2 2 2 
2 
1 1 1 1 
2 
2 1 1 2 2 1 2 2 
2 
2 2 
1 
1 
1 2 2 2 1 2 2 2 2 1 2 2 2 2 2 2 2 2 2 1 2 2 2 2 2 1 2 1 1 2 2 1 1 2 2 2 2 2 2 2 1 2 1 2 2 1 1 2 2 1 1 1 1 2 2 2 2 1 2 1 1 2 1 2 1 2 2 2 2 2 2 2 2 2 2 2 2 2 2 2 1 1 1 2 2 2 2 2 2 2 1 2 2 2 2 2 1 2 2 1 1 1 2 2 2 2 2 2 2 2 2 2 2 2 1 1 2 2 1 1 2 2 1 1 2 2 2 2 1 2 1 1 2 
2 2 2 
2 2 

User 9 
1 1 1 1 1 1 1 1 1 1 1 1 1 1 1 1 1 1 1 1 1 1 1 1 1 1 1 1 1 1 1 1 1 1 1 1 1 1 1 1 1 1 1 1 1 1 1 1 1 1 1 1 1 1 1 1 1 1 1 1 1 1 1 1 1 1 1 1 1 1 1 1 1 1 1 1 1 1 1 1 1 1 1 1 1 1 1 1 1 1 1 1 1 1 1 1 1 1 1 1 1 1 1 1 1 1 1 1 1 1 1 1 1 1 1 1 1 1 1 1 1 
2 2 
2 2 2 1 2 2 1 2 1 2 2 2 2 2 2 1 1 1 2 2 
2 
2 2 1 1 1 2 
2 
2 2 
2 
1 1 2 2 2 2 2 2 1 1 1 2 1 1 1 1 1 2 2 1 1 2 2 1 2 1 2 1 2 2 2 1 2 2 2 1 2 1 2 2 1 1 2 1 2 1 
2 2 
1 
2 2 2 2 2 2 2 2 2 2 2 1 2 2 2 2 1 2 2 1 1 1 2 1 2 2 2 2 2 2 1 2 2 1 2 1 2 1 2 2 2 1 1 2 2 2 1 2 2 2 1 1 1 2 2 1 2 2 2 1 1 1 
2 1 2 2 1 2 2 2 1 1 2 1 1 2 2 1 2 1 1 1 1 1 1 1 1 2 2 2 2 1 2 1 2 1 1 1 2 2 1 2 1 1 2 2 1 2 2 2 2 1 1 2 2 1 2 2 1 1 1 1 1 1 1 1 1 2 2 2 1 2 1 1 2 2 1 2 2 2 1 2 2 1 1 1 2 1 2 1 2 2 1 1 2 2 1 1 1 1 1 1 2 1 2 2 1 2 1 1 2 2 2 2 1 2 1 2 1 1 2 1 1 1 1 1 1 2 
1 
2 2 
2 
2 
2 2 
1 1 1 
2 
1 
2 
2 2 
1 1 1 1 1 1 1 1 1 1 1 1 1 1 1 1 1 1 1 1 1 
2 2 
2 
2 2 1 
2 
2 
2 
2 1 2 2 2 2 2 1 2 
2 2 
2 2 
2 
2 2 2 1 2 1 2 2 2 2 2 2 2 1 2 2 2 1 1 2 1 2 1 2 1 2 1 2 1 2 2 2 2 2 1 2 2 2 2 2 1 2 2 2 2 2 2 2 2 2 2 1 2 1 2 1 1 1 2 1 1 1 2 2 2 2 
2 2 2 2 2 2 
2 2 2 2 2 2 
2 
1 2 
2 
2 
2 
2 2 
2 
2 2 2 2 1 2 2 1 2 1 2 2 2 1 2 2 2 2 2 2 1 2 2 2 2 
1 
1 1 1 1 1 1 
2 2 2 
2 2 2 1 2 1 2 2 
2 1 2 2 1 2 1 2 2 2 2 
1 1 2 2 1 2 2 2 2 2 2 1 2 2 
2 2 2 2 2 
2 2 
2 2 2 2 2 2 1 1 2 2 2 2 2 1 1 2 1 1 2 2 2 2 2 2 1 2 1 2 2 1 2 
2 2 2 2 2 2 
2 
2 2 1 
2 2 2 2 2 2 2 2 2 2 2 2 2 2 2 2 2 2 2 2 2 2 2 2 
2 2 2 2 2 
1 1 1 1 1 1 1 1 1 1 1 
1 2 1 1 1 1 1 2 1 2 2 1 2 1 2 1 1 2 2 2 1 1 2 2 2 1 
2 1 2 2 2 2 2 2 2 1 2 2 2 1 2 1 2 2 2 2 1 2 2 2 2 2 2 2 
2 2 2 1 2 2 2 1 2 1 2 
2 2 
2 2 
2 2 2 2 2 2 2 2 2 2 1 2 2 2 2 
2 
2 2 2 2 2 2 2 1 2 1 1 2 1 2 2 2 1 2 2 2 1 2 2 1 2 
1 
1 
2 2 2 2 2 1 2 2 
1 2 2 
2 2 
1 
2 
2 
2 
1 
1 2 
1 2 2 2 1 2 2 2 2 2 2 2 
2 2 2 2 2 
1 1 1 1 2 1 1 1 2 2 1 2 1 1 
2 1 1 
2 2 1 1 2 2 1 2 1 
2 2 
2 2 2 
2 2 1 2 2 2 1 1 2 2 1 2 2 2 2 2 1 2 2 2 2 2 2 2 2 2 2 2 2 2 2 1 2 2 1 2 2 2 2 1 2 1 2 2 2 2 2 2 1 2 2 1 2 2 1 1 2 2 2 2 2 2 1 2 2 2 2 
2 2 
2 
2 
2 
1 1 1 1 
2 2 2 
1 
2 
2 
2 
2 
2 2 
1 1 1 1 2 2 2 1 1 2 1 2 2 2 
1 
2 
2 2 2 1 1 1 1 2 1 2 1 2 1 1 2 2 1 1 1 2 1 
1 
1 1 2 1 2 
1 2 2 1 2 
1 
2 2 2 
2 2 1 2 1 2 2 1 2 2 1 1 1 1 2 1 2 1 2 1 2 2 2 2 2 2 2 2 2 2 2 2 1 2 1 1 1 1 2 2 2 
1 1 2 1 1 
2 1 
1 1 2 2 1 1 
2 
2 
1 2 2 1 2 2 2 2 2 2 2 2 2 2 2 1 1 2 2 1 2 1 2 2 2 2 2 2 2 2 2 
1 1 2 
2 2 2 
2 2 
2 1 
2 2 2 2 2 2 2 2 
2 
2 2 2 2 1 2 2 2 2 2 2 1 2 1 2 2 2 2 2 
2 2 2 
2 
1 1 1 
2 2 2 2 1 2 1 2 2 2 2 2 2 
1 
2 
2 
2 
2 2 2 2 
2 2 
1 1 2 2 2 2 2 2 1 2 2 2 2 2 2 2 
2 2 
1 
2 
2 2 2 2 2 1 2 2 2 2 2 2 2 2 1 
2 
1 
2 2 2 2 2 2 
2 1 2 2 2 2 1 2 2 2 2 2 
2 
2 2 1 2 2 2 2 2 2 2 2 2 1 2 2 2 1 1 1 2 2 2 2 2 
2 1 1 1 1 1 1 1 1 1 1 1 
2 2 2 
1 2 
2 2 2 2 2 2 2 2 2 2 2 2 2 2 2 
2 2 
2 
2 2 2 2 2 2 
2 
2 2 1 2 
2 

User 10 
1 1 1 1 1 1 1 1 1 1 1 1 1 1 1 1 1 1 1 1 1 1 1 1 1 1 1 1 1 1 1 1 1 1 1 1 1 1 1 1 1 1 1 1 1 1 1 1 1 1 1 1 1 1 1 1 1 1 1 1 1 1 1 1 1 1 1 1 1 1 1 1 1 1 1 1 1 1 1 1 1 1 1 1 1 1 1 1 1 1 1 1 1 1 1 1 1 1 1 1 1 1 1 1 1 1 
1 1 1 
1 
1 1 
1 1 1 
2 1 2 2 1 2 1 1 
2 2 
1 
1 1 1 1 2 1 1 
1 
1 
2 1 2 2 1 2 1 2 1 1 2 
1 2 1 2 2 2 2 1 2 1 1 1 2 1 2 1 2 1 2 1 2 1 2 1 1 
1 
1 
1 
1 2 1 1 1 1 1 1 1 2 1 1 1 2 1 1 1 
2 2 2 
2 2 
1 1 1 1 1 
2 
2 1 1 1 
2 
1 1 1 1 1 1 1 1 2 1 
1 1 1 2 1 1 1 2 2 1 
2 
2 1 1 2 1 1 2 1 1 1 1 1 1 2 1 2 1 2 1 1 2 1 2 2 2 1 1 1 1 1 1 2 2 1 1 1 2 2 1 1 1 1 1 1 2 1 1 2 2 2 2 2 1 1 1 1 2 1 1 1 1 2 2 1 1 2 1 2 2 1 2 1 1 1 1 2 2 2 1 1 2 2 1 1 2 2 1 2 1 1 1 1 2 1 2 2 1 2 1 1 1 2 2 1 1 2 1 2 1 1 1 2 2 1 1 
1 2 
1 1 2 1 1 1 1 1 1 1 2 1 2 1 1 1 2 1 1 1 1 1 2 2 1 1 2 1 1 1 1 1 1 1 1 1 2 1 1 2 2 1 1 2 2 2 2 1 1 1 1 1 1 1 1 1 1 1 1 2 1 1 1 1 1 2 1 2 1 1 2 1 1 1 1 1 1 1 1 1 1 2 1 1 1 2 1 1 1 2 2 
2 2 2 
2 
2 2 1 2 1 2 2 1 1 1 1 1 1 
1 
1 
2 
1 
2 
1 1 2 2 
2 
2 
2 2 1 1 2 1 1 2 1 2 1 1 2 1 1 2 1 1 1 2 1 2 1 2 1 1 1 2 2 2 2 1 2 2 2 1 2 2 2 2 2 2 2 2 1 2 2 1 2 2 2 1 1 2 2 1 2 2 2 1 2 2 2 2 2 1 2 2 2 2 1 1 2 2 2 1 2 2 1 1 1 1 1 1 
2 
2 
2 2 1 
2 
2 2 2 2 2 2 2 2 2 2 
1 2 
1 1 1 1 1 
2 
2 
2 
2 1 2 2 2 2 1 
1 1 1 
2 
1 
2 1 2 2 1 2 1 2 2 1 2 1 1 2 2 2 1 2 1 2 1 2 1 1 1 2 2 1 1 1 1 1 2 1 1 1 1 1 1 1 2 1 1 1 1 1 1 1 1 2 1 2 2 2 2 
2 2 
1 
1 1 2 2 1 1 2 1 2 1 2 2 1 1 2 1 2 1 2 1 2 2 2 1 1 2 1 1 1 2 2 2 1 1 1 2 1 1 1 2 1 1 2 2 1 1 2 1 1 2 2 2 2 1 1 1 2 1 1 1 1 1 2 2 1 1 2 1 1 1 1 1 1 1 1 1 1 1 2 1 1 1 1 1 2 1 2 1 1 1 1 1 1 1 2 1 1 2 
2 2 
2 1 
1 
2 2 2 
2 
2 
2 1 
2 2 2 
2 2 2 2 2 2 2 2 2 2 1 2 1 2 2 1 1 2 1 2 1 2 2 2 2 2 2 1 2 2 1 1 2 2 2 1 2 1 1 2 1 1 1 2 1 2 2 1 2 2 2 2 1 2 1 2 2 2 2 2 2 2 2 2 1 2 2 2 2 2 2 2 2 1 2 2 2 2 2 
1 1 2 1 2 2 2 
1 1 1 1 1 
1 
2 
2 1 1 1 1 1 
2 2 
2 
2 2 
2 2 1 1 2 1 1 2 1 2 1 
2 1 
1 2 1 2 1 2 1 1 1 1 1 1 1 1 1 2 1 1 1 1 1 1 2 1 
2 2 2 
1 
1 2 2 1 
2 
2 
2 
2 
2 
1 1 2 1 2 1 1 1 2 2 1 2 1 1 2 2 1 1 2 2 2 1 1 2 2 1 2 1 2 1 2 1 1 1 2 2 2 1 1 1 1 1 1 1 1 1 2 2 2 2 1 1 2 2 1 2 1 2 2 2 2 1 2 1 1 2 2 1 2 1 1 1 
2 1 1 1 
2 
2 1 1 1 1 1 1 1 1 2 1 1 1 1 1 1 1 1 1 1 1 1 1 1 1 1 1 1 1 
2 
1 1 
1 
1 
2 1 1 1 2 2 2 2 1 1 1 1 1 2 2 1 2 2 2 
2 2 
1 2 2 1 2 2 2 2 2 2 1 1 2 1 2 1 1 2 2 2 2 2 1 1 2 2 2 1 2 1 1 1 1 1 1 2 1 2 2 2 2 1 1 1 1 2 2 1 1 2 2 1 1 1 2 2 1 2 1 2 2 2 1 1 2 1 1 2 2 2 1 1 1 1 1 1 1 1 1 2 1 1 1 2 2 2 1 2 2 2 2 2 2 2 2 1 2 2 1 1 2 
2 
2 
2 
1 1 2 2 2 2 1 1 2 2 1 1 2 1 2 1 1 2 2 1 2 2 1 2 1 2 1 2 2 1 1 2 1 1 1 2 
2 1 1 2 
1 
2 
2 
1 
1 1 1 
2 
1 1 1 
1 1 1 1 1 1 2 1 2 
2 
1 
2 
1 1 
2 
2 
2 1 
1 
1 
1 
1 
2 2 2 2 2 2 2 2 
2 2 1 1 2 1 2 1 1 2 
2 
2 1 1 2 2 1 2 2 1 2 2 2 2 2 2 1 2 1 2 2 2 1 2 1 1 1 1 2 2 2 1 1 1 2 2 1 2 2 1 2 2 1 2 2 2 2 
2 2 
1 1 1 2 2 2 1 2 1 1 2 1 2 1 2 1 2 2 2 1 2 2 1 1 1 2 1 1 2 2 2 1 2 1 2 2 1 1 1 2 1 1 1 1 2 1 2 1 1 1 1 1 1 2 1 1 1 1 
1 1 1 
2 1 2 

User 11 
1 1 1 1 1 1 1 1 1 1 1 1 1 1 1 1 1 1 1 1 1 1 1 1 1 1 1 1 1 1 1 1 1 1 1 1 1 1 1 1 1 1 1 
1 1 2 1 
2 1 2 2 2 2 2 1 1 1 1 2 1 2 1 2 2 2 1 2 2 1 2 2 1 2 2 2 2 2 1 1 2 1 2 2 2 1 2 1 1 1 1 1 1 1 1 1 2 2 2 2 2 2 
1 1 
1 1 1 1 
2 
2 2 
2 2 2 2 2 2 2 2 2 2 2 2 2 2 2 2 2 2 2 2 2 2 2 2 2 
1 
2 
1 1 1 1 1 1 1 
2 
2 
1 1 1 1 1 1 1 1 1 1 1 
2 2 2 
1 
2 
1 
1 1 1 1 2 2 1 1 2 2 1 2 1 2 1 1 2 1 1 1 1 1 1 2 2 2 1 1 2 1 1 1 1 1 2 1 1 2 1 2 2 2 1 1 2 1 1 1 1 1 1 1 1 1 2 2 2 1 1 2 1 2 1 1 2 1 2 2 2 1 1 2 2 1 1 1 1 2 1 
2 
2 
2 1 2 1 1 1 2 1 1 1 2 1 1 1 1 2 2 2 2 2 1 2 1 2 1 2 1 2 
1 
1 1 1 1 2 1 1 1 
1 1 1 2 2 2 1 1 2 2 1 1 1 1 2 2 2 2 2 1 
2 
2 
1 
2 1 1 1 2 2 2 2 1 1 1 2 2 1 2 2 2 1 1 1 2 1 1 1 2 2 1 1 1 2 1 1 1 1 1 1 1 1 1 1 1 1 1 2 1 1 2 1 2 1 2 2 2 2 1 1 2 1 1 1 2 1 1 2 1 2 2 2 2 1 1 1 2 1 2 2 2 2 1 2 2 2 2 2 1 2 2 2 2 1 2 2 1 2 1 2 2 2 2 1 2 1 1 2 1 1 1 2 2 2 1 1 1 1 1 1 1 1 2 
1 
1 
1 1 1 1 1 1 1 2 
1 
1 
2 2 2 1 2 1 1 1 1 1 2 1 2 2 2 1 2 2 1 1 1 2 1 2 2 1 2 1 1 1 1 1 1 2 2 1 2 1 2 1 2 2 1 2 1 1 1 1 2 2 2 1 2 1 2 1 1 1 1 2 2 1 1 2 1 2 1 2 1 1 1 1 1 1 1 2 2 1 1 1 1 2 1 1 1 2 1 2 2 2 2 2 2 2 2 1 1 2 2 2 2 2 2 1 1 2 2 2 2 1 2 2 1 1 1 1 1 1 2 2 2 2 1 2 2 1 2 2 2 1 1 1 2 2 1 1 2 2 1 1 1 1 1 2 2 2 2 2 1 1 1 2 1 2 1 2 1 1 1 1 1 1 1 2 2 1 2 2 
1 1 2 1 
1 1 
2 
2 2 2 2 2 
1 
1 1 1 1 1 2 1 2 
1 
1 
1 1 
2 1 2 1 1 1 2 2 2 2 2 1 1 2 2 2 2 2 2 2 1 2 2 2 2 2 2 2 1 2 2 2 1 1 2 2 2 1 2 1 2 2 2 2 2 1 2 2 2 2 2 2 2 1 1 2 2 2 1 2 2 2 2 2 2 1 2 2 1 1 2 2 1 2 
1 1 1 1 1 1 1 1 1 1 1 2 1 1 
1 
2 
1 1 
1 1 1 1 1 1 1 1 1 1 1 1 1 1 1 1 1 1 1 1 1 1 1 1 1 1 1 1 1 1 1 1 1 
2 
2 2 1 1 1 2 1 1 1 1 1 1 1 1 1 1 1 1 2 2 1 1 1 2 1 1 2 1 2 1 1 1 1 1 2 2 1 1 1 2 1 1 2 2 1 1 1 2 1 1 2 1 1 1 2 2 2 1 1 1 2 1 1 1 2 2 1 1 1 2 2 1 2 2 2 1 2 2 2 2 1 1 1 2 1 2 1 2 2 1 2 1 1 1 2 2 1 1 1 1 1 2 2 1 1 1 2 1 1 1 1 1 1 1 1 2 1 2 1 1 2 2 1 2 1 
1 1 1 2 1 2 1 2 2 1 1 1 1 1 2 1 2 1 2 2 2 1 1 2 2 2 2 2 2 1 1 2 1 2 2 2 2 2 2 1 2 2 2 1 1 1 1 1 1 1 1 1 2 1 2 1 1 2 2 1 1 2 1 1 1 1 2 1 2 2 2 2 2 2 2 2 2 2 1 1 1 2 1 2 1 2 
1 2 
2 1 2 1 1 2 
1 
2 
2 2 2 2 2 2 2 2 2 
2 
1 
2 
2 2 
2 
1 
1 2 1 1 1 2 2 2 1 1 1 1 1 1 1 1 1 2 2 1 2 1 2 1 1 2 1 2 1 2 1 2 2 1 1 1 1 2 1 2 
1 
1 1 1 1 1 1 1 
2 1 
2 2 
1 
1 1 1 1 
2 
2 
1 
1 
1 1 1 1 1 1 
1 
1 1 
2 1 2 1 
1 2 1 2 1 1 1 
1 
2 
1 
2 

User 12 
1 1 1 1 1 1 1 1 1 1 1 1 1 1 1 1 1 1 1 1 1 1 1 1 1 1 1 
1 1 1 1 1 2 
2 
1 1 1 1 1 1 1 1 1 1 1 1 1 1 1 1 1 1 1 1 1 1 1 1 1 1 1 1 1 1 1 1 1 1 
1 1 1 1 1 1 1 1 1 1 1 1 1 1 1 1 1 1 1 1 1 1 1 1 1 1 1 1 1 1 1 1 1 1 1 1 1 
2 2 
2 1 2 2 2 1 2 1 1 2 1 2 2 1 1 1 2 1 1 1 1 
2 
2 
1 1 1 1 1 1 1 1 1 1 1 1 1 1 
2 1 
2 2 2 
1 
1 2 2 
1 1 2 1 1 1 1 1 2 1 1 1 1 1 1 2 2 1 2 1 1 2 2 1 2 2 2 1 1 
2 
2 1 
2 
1 1 1 1 2 1 1 1 1 1 2 2 1 2 1 2 1 2 2 1 1 2 1 2 1 1 1 2 2 2 2 2 2 1 1 2 2 1 1 2 1 2 1 1 2 2 1 2 2 2 
1 1 2 2 1 1 1 
1 1 1 2 1 1 1 1 1 2 2 1 2 2 1 2 1 1 2 2 1 2 1 2 1 1 1 2 2 1 1 1 1 1 2 1 1 2 1 1 1 1 1 2 1 2 2 1 1 1 
1 
1 2 1 1 1 2 2 2 2 2 2 1 2 1 1 2 1 1 2 2 1 1 2 1 2 2 1 1 1 2 2 1 2 2 2 2 1 2 1 1 1 1 1 1 1 2 2 2 
2 
2 2 2 2 2 2 2 2 2 2 2 
1 2 1 1 1 2 1 2 1 
2 
1 1 2 
2 
1 
2 
2 2 
1 1 2 
1 2 2 1 1 1 2 2 1 2 1 1 1 1 1 1 1 1 1 1 1 
1 
1 1 1 1 1 1 1 1 1 1 1 1 
2 
1 2 2 1 1 2 2 2 
2 
2 2 
1 2 2 2 2 2 1 
1 2 1 2 1 1 1 1 1 2 2 1 1 1 1 1 2 1 1 1 2 2 1 1 2 2 1 1 1 2 1 2 
2 
2 
1 
2 
2 2 2 2 2 2 2 2 2 2 
1 1 
2 
1 1 2 
1 1 1 1 1 1 1 1 1 1 1 1 1 1 1 1 1 1 1 1 1 1 2 1 1 1 1 1 1 1 1 1 1 2 2 2 1 2 2 2 2 1 2 2 
2 
1 2 2 2 2 2 2 
1 1 1 2 2 1 1 2 1 1 1 1 
1 1 1 2 2 2 1 2 2 2 1 2 1 2 2 1 1 1 2 1 2 2 2 2 2 2 2 2 2 2 2 1 1 1 2 2 2 1 2 2 2 
1 2 2 2 2 
2 
1 
1 
2 
2 1 
1 1 1 1 2 
2 2 
1 1 2 2 2 2 2 2 1 1 
2 
2 
1 2 1 2 
2 
2 
2 
2 2 2 
2 
2 
1 1 
1 
2 1 1 1 
1 
2 
1 1 2 2 
2 
2 
1 
2 
2 
2 
1 1 1 2 1 1 2 2 2 2 2 1 1 2 2 1 1 2 1 1 1 2 2 1 1 1 1 2 1 2 
1 2 1 2 2 2 2 2 2 2 2 2 
1 
2 
1 1 2 2 1 1 2 1 
2 2 
1 1 2 1 
1 1 1 1 
2 
2 
1 
2 
1 
1 1 1 
2 
1 2 2 1 2 1 2 1 2 2 2 2 2 2 2 1 2 2 1 2 2 2 2 2 2 2 1 1 2 1 2 2 2 2 2 2 2 2 2 1 2 2 1 2 1 1 2 2 2 2 2 2 2 2 2 2 1 2 1 2 2 2 
2 
2 2 
1 2 2 2 1 
1 1 1 1 1 1 1 1 
1 2 1 1 1 2 2 
2 2 2 2 2 2 2 2 2 2 1 2 2 2 2 2 2 2 2 2 2 2 2 2 
1 1 1 1 1 1 1 1 1 1 1 1 1 1 1 1 
2 
1 
1 
2 
1 
1 1 1 
2 
1 
1 2 2 1 2 2 2 1 1 2 2 1 2 
2 2 1 2 2 1 
2 
2 2 2 2 2 2 2 2 2 2 2 2 2 
2 
2 
2 2 
1 

User 13 
1 1 1 1 1 1 1 1 1 1 1 1 1 1 1 1 1 1 1 1 1 1 1 1 1 1 1 1 1 1 1 1 1 1 1 1 1 1 1 1 1 1 1 1 1 1 1 1 1 1 1 1 1 1 1 1 1 1 1 1 1 1 1 1 1 1 1 1 1 1 1 1 1 1 1 1 1 1 1 1 1 1 1 1 1 1 1 1 1 1 1 1 1 1 1 
2 
2 
1 1 2 2 
2 
1 2 2 
2 2 2 2 2 2 2 2 2 1 2 2 2 2 2 
1 2 
2 2 2 
2 2 
1 
1 
1 
1 
1 
1 1 1 
2 
1 1 
2 
1 
2 
1 1 1 
1 
1 
1 1 2 2 1 2 2 2 
1 
1 
2 
2 
2 2 2 2 1 2 2 1 2 2 1 1 2 2 1 2 2 1 1 2 1 2 2 2 2 2 2 2 2 2 2 2 1 
1 1 2 1 
2 2 2 
2 2 1 2 1 1 2 1 2 2 1 2 1 
2 
2 1 1 1 1 1 
2 2 
2 1 1 
1 
1 2 1 2 1 2 1 1 1 1 2 1 1 2 1 1 1 1 2 2 2 2 2 2 1 2 1 2 2 2 2 2 1 1 1 1 2 1 2 2 2 2 2 2 2 2 2 1 1 1 2 2 1 2 2 1 1 1 2 1 1 2 1 2 2 2 1 2 1 2 1 1 2 2 2 1 1 2 2 2 1 1 1 2 1 1 2 1 1 2 1 2 2 2 1 1 1 1 1 1 1 1 1 1 1 1 2 2 2 1 2 1 2 1 1 1 2 2 1 1 1 1 1 2 
1 
1 1 
2 
2 2 2 1 1 2 1 1 1 2 2 2 1 2 2 2 1 1 2 2 2 2 2 2 2 2 2 2 1 1 2 2 2 2 2 1 2 2 1 2 2 2 2 2 2 2 2 2 2 2 1 1 
2 2 
2 
1 
2 1 1 
1 
1 
2 
1 1 
2 2 2 2 
2 
1 1 1 
1 
2 2 
2 
1 
1 1 1 2 1 2 1 2 1 
2 1 1 2 2 2 1 2 1 1 1 1 1 2 2 2 1 1 2 1 2 1 2 1 1 1 1 2 1 2 1 2 
1 
2 
2 
1 1 2 1 2 1 1 2 
1 
1 
1 1 
1 
1 1 
1 1 1 2 1 1 
1 1 1 1 
1 1 1 1 
1 1 1 
2 
2 
1 1 1 1 1 1 1 1 1 
2 2 
1 
2 
1 
1 
1 
2 
1 
2 2 2 2 2 1 1 1 
1 
2 2 
2 2 1 2 1 2 2 2 2 2 2 2 2 2 2 2 2 1 2 2 1 1 2 1 2 2 2 2 2 2 1 2 2 2 
2 2 1 1 1 2 2 1 2 2 2 2 1 1 2 2 2 2 1 1 2 1 2 1 2 2 1 2 1 2 1 1 2 2 1 2 1 2 2 2 1 2 1 2 1 1 1 2 1 2 2 2 2 2 1 2 2 2 2 2 1 2 1 2 2 2 2 2 2 2 1 2 1 1 2 2 1 2 1 2 2 1 2 1 2 2 2 2 2 2 2 2 
1 
1 
2 
1 
1 
2 1 1 1 2 2 1 1 1 1 1 1 
1 
1 2 2 
2 2 2 2 1 1 2 
1 
1 
1 1 
1 1 1 1 2 
1 
2 1 
1 2 1 
2 
1 
2 2 2 2 2 2 
1 
2 2 2 2 2 2 2 2 2 2 2 2 2 2 2 
1 
2 
1 2 2 1 1 2 2 1 1 1 2 2 1 1 2 1 2 1 1 2 1 2 2 2 2 2 1 2 1 2 2 1 2 2 2 2 1 2 2 2 1 1 1 2 1 2 2 1 1 2 2 2 2 1 1 2 2 2 2 2 1 1 2 2 2 2 2 2 1 2 2 
1 
2 
2 
2 
1 
2 
1 1 
2 
1 1 
2 1 1 
2 2 2 
2 2 2 2 1 1 1 
2 
2 1 2 1 2 1 1 1 1 1 2 2 1 
2 
2 
2 
2 
1 
1 
1 
2 
1 2 1 1 2 2 1 1 1 1 2 1 2 
2 2 2 
2 2 
1 1 1 
1 
2 1 2 2 1 1 
1 1 1 1 2 2 1 
2 
1 
1 1 1 
1 
1 1 
1 2 1 2 2 
2 2 2 2 2 1 2 2 2 
1 1 
1 1 1 1 1 
2 2 2 1 2 1 1 1 1 2 1 1 1 1 2 1 1 1 1 1 2 1 1 1 1 1 1 1 1 1 2 2 2 1 1 1 1 1 2 1 1 1 2 2 1 1 1 1 1 1 1 1 1 1 1 1 1 1 1 1 1 1 1 1 1 1 2 1 1 1 1 1 1 1 1 1 1 1 1 1 1 2 1 
2 
2 
1 
1 
1 2 1 2 1 1 1 1 2 1 2 1 1 1 2 1 1 2 1 2 1 1 1 2 2 2 1 
2 2 2 
2 1 
2 

User 14 
1 1 1 1 1 1 1 1 1 1 1 1 1 1 1 1 1 1 1 1 1 1 1 1 1 1 1 1 1 1 1 1 1 1 1 1 1 1 1 1 1 1 1 1 1 1 1 1 1 1 1 1 1 1 1 1 1 1 1 1 1 1 1 1 1 1 1 1 1 1 1 1 1 1 1 1 1 1 1 1 1 1 1 1 1 1 1 1 1 1 1 1 1 1 1 1 1 1 1 1 1 1 1 1 1 1 1 1 1 1 1 1 1 1 1 1 1 1 1 1 1 1 1 
2 
1 
2 
1 2 1 1 1 1 2 2 1 2 2 2 
1 
1 
1 2 1 1 1 
1 1 1 
1 
2 2 1 2 2 1 2 2 1 1 2 1 1 1 2 1 
1 
2 2 2 2 2 2 2 
1 1 1 1 
1 1 1 1 
2 
2 2 
2 2 1 1 1 
2 
1 1 
2 
2 2 2 2 2 1 2 2 2 
2 
2 
1 1 1 1 1 2 1 1 1 1 1 
1 
2 
2 
2 2 2 2 2 1 2 2 
2 1 2 1 1 1 1 
2 
1 
1 
2 
2 
2 
1 
2 1 2 2 1 1 2 1 2 1 1 1 1 2 
1 
2 
1 2 2 2 2 2 
1 
2 
2 
2 2 1 2 1 1 1 1 1 2 1 1 2 2 1 1 2 1 1 1 1 2 2 1 1 2 2 1 2 2 1 2 2 1 1 1 1 1 2 1 1 1 1 1 2 2 1 2 1 2 2 1 2 1 1 1 1 1 2 1 1 1 1 1 1 2 2 2 2 1 1 2 1 1 1 2 2 1 1 2 1 1 1 1 1 1 1 1 2 1 1 1 1 2 1 1 1 1 2 2 2 2 1 2 1 1 1 1 1 1 1 1 1 1 1 1 1 2 2 1 2 1 1 1 2 1 
2 
2 2 1 
2 2 1 1 2 1 
2 
1 1 
2 
1 
2 
1 1 1 1 
2 1 2 1 2 1 2 1 1 2 2 2 1 1 2 1 1 2 1 1 2 1 1 2 1 1 2 1 1 2 1 1 1 2 1 1 1 2 2 2 1 2 2 1 2 1 2 2 1 2 2 2 2 1 1 
2 
2 
1 
2 
1 
2 2 2 1 2 1 1 1 2 2 1 2 1 1 1 1 2 1 1 1 2 2 1 1 2 1 1 1 2 1 2 2 2 1 1 2 2 1 1 2 1 1 2 2 2 1 2 2 2 2 1 1 1 1 1 2 1 2 1 2 2 2 2 2 2 2 1 2 2 2 2 1 1 2 2 2 
1 1 
1 
2 2 2 2 2 2 
1 1 1 
1 2 2 2 1 2 2 2 1 1 2 1 2 2 2 1 
1 
1 1 
1 1 2 2 1 
2 1 1 2 1 2 2 2 1 1 2 1 2 1 1 1 1 2 2 1 2 1 1 2 2 1 2 1 1 1 2 1 2 2 1 1 1 2 1 1 1 1 1 1 2 2 2 1 2 1 2 1 1 1 1 1 
1 
1 
2 2 
1 
2 2 2 2 2 1 1 2 1 2 2 2 2 2 1 2 1 1 1 1 2 1 1 1 2 1 2 2 2 2 2 1 2 2 1 2 2 2 1 2 1 1 2 2 2 1 1 
2 
2 2 1 2 2 1 1 2 1 1 1 2 2 1 1 
2 1 2 1 2 1 
2 
1 
2 
1 1 1 1 1 1 2 1 1 1 1 1 1 1 1 1 1 1 1 1 2 2 2 2 1 1 1 1 
2 1 1 1 1 1 
1 
1 
1 
2 2 2 1 1 2 1 1 1 1 1 1 1 1 2 1 1 1 1 1 1 1 1 1 1 1 1 2 1 1 2 1 
1 1 2 
1 1 
2 
1 
2 2 2 2 1 
2 
1 
2 2 
1 1 1 1 1 2 1 1 
1 2 2 2 2 2 2 2 2 2 2 
2 1 1 1 2 1 2 
1 
2 2 2 1 2 1 2 2 2 2 2 1 2 2 2 2 2 2 2 1 2 1 2 2 1 1 1 2 2 2 2 1 1 2 2 2 1 1 1 2 1 1 1 1 1 1 1 1 1 2 1 1 2 1 1 1 1 2 2 2 2 1 1 2 1 1 2 2 1 2 2 1 2 2 1 2 1 2 1 2 2 2 1 2 2 2 2 1 1 2 2 1 2 2 2 2 2 2 1 1 2 2 2 2 2 2 2 1 2 2 2 1 1 1 1 2 1 1 
2 
1 
2 1 1 2 2 1 1 1 2 2 2 2 1 2 2 2 1 1 1 2 1 1 2 2 2 1 1 2 2 2 1 1 2 2 2 2 1 1 2 2 1 1 1 2 1 1 1 1 1 2 1 2 2 
1 
2 1 1 1 2 1 1 1 1 1 
1 1 1 1 1 1 1 1 1 2 1 
2 1 2 2 2 2 2 1 
1 
1 
1 
2 
2 
2 
1 2 1 1 
2 1 2 1 1 1 2 2 1 2 1 2 2 1 1 1 2 1 2 1 2 2 1 2 2 2 1 1 2 2 1 2 2 1 1 1 1 1 1 2 1 1 2 2 2 1 1 2 1 2 2 2 2 2 1 2 2 2 1 1 2 1 2 1 1 1 1 1 1 2 1 1 1 2 2 1 2 1 1 2 2 2 2 2 2 2 1 2 2 2 1 2 1 2 1 2 2 2 1 2 2 2 2 2 1 2 2 1 2 2 2 2 2 1 1 2 1 2 1 2 2 2 1 2 2 2 2 1 1 2 1 1 2 
1 
1 2 2 2 2 2 2 1 2 2 1 
1 
2 1 1 1 1 2 2 1 2 1 1 
1 
1 1 1 2 1 1 2 1 1 2 2 
1 
1 
1 
1 1 1 
1 
1 2 
1 1 1 1 2 2 2 2 1 2 1 1 1 1 
1 1 1 
2 
2 2 
1 1 1 2 1 1 2 2 2 1 2 1 1 1 1 2 1 1 2 2 1 1 1 2 1 2 2 1 1 1 1 2 1 1 2 1 1 2 2 1 1 1 1 2 2 1 1 1 1 1 2 1 1 1 
1 
1 1 2 2 1 2 2 2 1 1 1 1 2 2 1 2 2 1 2 1 2 1 2 1 1 2 2 1 2 1 2 2 2 2 1 2 1 2 2 2 2 1 2 2 2 2 2 2 2 1 2 2 1 1 2 1 1 1 1 2 1 2 1 2 1 1 
2 2 1 1 1 1 1 1 2 1 
1 
1 1 1 2 1 1 2 2 2 1 1 2 2 1 2 2 1 1 2 1 1 
1 1 1 
1 
1 
2 2 1 2 2 1 2 2 1 2 1 1 2 1 1 1 1 1 1 1 1 1 1 
2 2 
2 2 1 
1 

User 15 
1 1 1 1 1 1 1 1 1 1 1 1 1 1 1 1 1 1 1 1 1 1 1 1 1 1 1 1 1 1 1 1 1 1 1 1 1 1 1 1 1 1 1 1 1 1 1 1 1 1 1 1 1 1 1 1 1 1 1 1 1 1 1 1 1 1 1 1 1 1 1 1 1 
2 2 2 2 2 
1 1 1 1 1 2 1 1 1 2 2 2 1 1 2 1 2 2 1 2 2 1 1 1 2 2 1 2 1 1 1 
1 
2 
1 
2 
2 1 2 2 2 2 2 1 1 2 1 2 2 
2 
2 
1 1 1 1 1 1 1 1 1 1 1 1 1 1 1 1 1 1 1 1 1 1 1 1 1 
2 2 2 
2 1 2 2 1 2 1 1 2 2 1 2 1 2 2 1 2 2 2 1 1 2 1 1 2 2 1 1 1 1 1 1 1 1 2 2 1 2 1 1 2 1 1 2 2 2 2 2 2 2 2 1 1 1 1 1 1 1 1 2 
1 1 1 1 1 2 2 1 1 1 1 1 1 1 1 1 2 1 1 2 1 1 1 2 1 2 1 1 1 2 2 1 2 2 1 1 1 1 2 2 1 1 1 1 1 1 1 1 2 1 2 1 2 1 2 2 1 1 1 1 1 1 1 1 1 1 1 2 1 2 2 2 1 1 2 1 1 2 2 1 1 1 1 2 1 2 2 1 1 2 1 1 2 2 2 2 1 2 2 1 1 1 2 2 2 1 2 
1 1 1 1 1 1 1 1 1 1 1 1 1 1 1 1 1 1 1 1 1 1 1 1 1 
2 
1 2 2 2 2 2 
2 2 
2 
2 2 1 
1 
2 
1 
2 2 2 
2 2 1 2 
1 
1 
2 2 1 1 2 1 2 2 2 2 1 2 2 2 
2 
1 2 1 2 1 2 1 1 2 2 2 1 2 2 1 2 2 2 2 1 2 2 2 2 2 1 2 1 1 2 1 2 2 1 1 2 2 1 1 1 2 2 2 1 2 2 2 1 1 1 2 2 2 1 2 2 2 2 1 2 2 1 1 1 1 1 2 2 2 1 2 1 1 2 1 1 1 1 1 2 2 1 1 2 2 2 2 1 2 1 1 2 2 2 1 1 2 1 2 1 2 2 2 2 1 2 1 2 2 1 1 2 
2 
2 
2 
2 
1 2 2 1 2 2 2 2 2 2 1 2 1 1 2 2 1 1 2 2 2 2 2 2 2 2 2 2 1 
2 2 1 2 2 2 2 1 1 1 2 1 1 2 2 2 2 2 2 2 2 2 1 2 2 2 2 2 2 2 2 2 2 2 2 2 2 2 1 2 1 2 2 1 2 2 2 2 2 1 1 2 2 2 1 1 1 2 2 1 2 2 1 2 2 2 1 1 2 2 1 2 2 2 2 2 2 1 2 2 2 1 2 2 1 2 1 2 2 2 2 2 2 2 1 2 2 1 2 1 2 2 1 1 1 2 2 1 2 2 1 2 1 2 
1 
1 
2 
1 2 2 2 2 2 2 2 2 
2 
2 2 2 2 2 2 1 2 2 1 2 2 
1 
2 2 1 
1 2 1 1 2 1 2 1 1 2 1 2 1 2 1 2 1 1 1 
2 
1 2 1 1 2 2 1 2 2 2 1 1 1 2 2 1 2 1 1 2 2 2 1 2 2 1 2 1 2 1 2 2 2 2 2 1 2 2 2 2 2 2 
2 2 2 2 1 2 2 2 
2 2 2 2 2 2 2 1 2 2 2 
2 2 
1 1 1 1 1 1 1 
2 
1 2 1 1 1 2 1 1 2 2 1 2 2 2 1 2 1 1 
2 1 1 1 2 2 1 2 1 1 1 
1 
1 2 1 2 2 2 1 2 2 2 
1 1 1 2 2 1 2 1 2 1 1 1 1 1 1 1 1 2 2 1 2 1 2 2 1 1 2 1 1 1 2 1 1 1 2 2 1 2 2 1 1 1 1 1 1 2 2 1 1 1 1 1 1 1 1 1 2 1 1 1 1 1 1 2 2 1 2 1 2 1 2 2 2 1 2 1 2 1 2 1 1 2 1 1 1 1 1 1 1 1 1 1 1 1 2 1 2 1 1 2 2 2 1 1 1 1 2 1 2 1 1 2 2 1 1 2 1 1 1 2 2 1 1 1 2 1 2 2 1 1 1 1 2 1 1 1 2 1 1 2 1 1 2 2 1 1 2 1 2 2 1 2 1 2 
1 
2 
1 1 2 2 2 2 2 2 2 2 2 1 1 2 2 1 2 2 2 2 1 2 2 2 1 1 2 2 2 1 1 2 2 2 1 1 1 1 1 2 1 2 1 2 2 1 2 1 1 2 1 2 1 2 1 1 1 2 1 1 1 2 2 2 2 1 2 2 1 1 2 1 1 2 1 2 1 2 1 1 1 1 2 1 1 1 
2 
2 
2 
2 2 1 2 2 2 2 2 2 2 2 1 2 2 2 
1 
2 
1 
2 2 2 2 1 2 2 1 2 2 2 2 2 2 2 2 1 2 2 2 2 2 2 2 2 2 2 2 2 2 2 1 2 2 2 2 2 2 2 2 2 2 2 2 1 2 2 2 
1 2 2 2 
2 2 2 2 2 1 1 1 1 2 1 2 2 2 2 1 1 1 2 2 2 1 2 1 2 2 1 1 1 2 2 1 1 2 1 2 1 2 2 1 2 1 2 2 2 2 2 2 2 2 1 2 2 1 1 2 1 1 1 2 1 2 2 2 1 1 2 2 2 1 1 2 2 1 1 1 2 1 1 2 2 1 1 2 1 2 2 2 2 1 1 2 1 1 2 2 2 1 2 1 1 2 2 2 2 1 1 2 2 2 2 2 2 2 1 1 1 1 1 1 1 2 2 1 2 1 2 2 1 1 2 1 1 2 2 1 1 2 2 2 2 1 2 2 1 2 1 2 1 1 1 1 2 1 2 1 1 1 1 1 2 2 
1 2 1 1 2 
1 1 1 1 1 1 
2 
2 
1 
2 
2 
1 2 
2 2 2 1 1 1 2 2 2 2 2 1 2 2 1 2 2 2 2 2 1 2 1 1 2 1 2 2 1 2 1 2 2 2 2 1 2 2 1 2 2 2 2 2 1 1 1 1 1 2 2 2 2 2 1 2 1 1 1 2 1 2 2 2 1 1 1 1 1 1 1 2 2 2 2 1 1 2 2 
1 
1 
1 
2 2 2 2 2 2 2 2 2 2 1 2 2 2 2 2 2 1 2 2 2 1 1 1 2 2 1 1 1 
2 2 
2 
2 1 2 1 2 2 1 1 2 2 1 1 2 2 2 2 2 2 
1 2 1 1 1 1 1 2 1 1 1 2 1 2 2 2 1 1 2 1 1 2 1 1 2 
2 2 
2 
1 2 1 1 2 2 2 1 1 2 1 2 
1 1 
2 
2 2 1 1 1 1 1 1 1 2 2 1 1 1 1 2 2 2 
1 
1 1 1 1 1 
2 2 2 2 2 2 2 2 2 2 1 2 2 1 1 2 1 2 1 1 1 1 2 2 2 2 1 1 2 1 1 1 2 2 2 2 2 2 1 2 1 1 2 1 1 2 2 2 2 1 2 2 2 2 2 1 2 1 1 2 2 2 2 2 2 1 1 1 1 
1 
1 2 1 1 1 1 1 1 2 1 1 2 2 
2 
2 2 2 

User 16 
1 1 1 1 1 1 1 1 1 1 1 1 1 1 1 1 1 1 1 1 1 1 1 1 1 1 1 1 1 1 1 1 1 1 1 1 1 1 1 1 1 1 1 1 1 1 1 1 1 1 1 1 1 1 1 1 1 1 1 1 1 1 1 1 1 1 1 1 1 1 1 1 1 1 1 1 1 1 1 1 1 1 1 1 1 1 1 1 1 1 1 1 1 1 1 1 1 1 1 1 1 1 1 1 1 1 1 1 1 1 1 1 1 1 1 1 1 1 1 1 1 1 1 1 1 1 1 1 1 1 1 1 1 1 1 
2 
1 
1 
2 
2 
1 1 1 1 1 
1 
1 2 2 
2 
2 
2 
2 2 2 
2 2 2 1 1 
1 
1 
1 
1 2 1 2 2 
1 
2 2 
1 
1 
2 
1 
2 2 2 
1 2 
1 1 1 1 1 1 1 
2 
2 
1 
2 
2 
2 1 2 1 1 
2 2 
1 1 1 1 2 1 1 
2 
2 
1 1 2 1 1 2 2 
1 
2 
1 
2 2 
1 
1 
2 2 2 2 2 
1 1 1 2 2 1 2 1 2 2 2 2 1 2 1 2 2 1 1 1 2 1 2 2 1 
2 2 2 
1 
2 
2 1 2 1 1 1 1 1 2 2 2 1 2 2 2 1 2 2 2 2 2 2 2 1 1 2 1 2 2 1 1 2 2 2 2 1 2 
2 
2 2 1 2 
1 1 1 1 1 
1 
2 2 1 2 1 2 1 1 1 1 2 2 2 1 1 1 1 1 1 1 
1 1 1 2 1 1 1 2 
1 
2 
1 2 1 1 1 
1 1 2 1 1 2 1 1 2 2 1 2 2 2 1 2 2 1 2 1 1 2 1 1 1 2 2 1 2 1 2 
2 2 1 2 1 2 1 2 2 1 
1 
2 2 1 1 2 2 2 2 1 2 2 2 2 2 1 1 2 
2 
1 1 1 1 1 1 1 1 1 1 1 1 1 1 1 1 1 1 1 1 1 1 1 1 1 1 1 1 1 1 1 1 1 1 1 1 1 1 1 1 1 1 1 1 1 1 1 1 1 1 1 1 1 
2 2 2 2 
1 1 
1 
2 2 2 2 2 2 
1 1 
1 
1 1 1 
1 
2 2 2 2 1 2 2 1 2 1 2 2 2 2 2 1 2 1 1 2 2 1 1 1 1 1 1 1 1 1 2 2 2 2 2 1 1 1 1 1 2 1 1 1 2 1 1 1 2 2 2 1 1 2 1 1 1 1 1 1 1 2 2 1 2 1 2 1 1 1 1 1 1 1 1 1 1 2 2 
2 
2 2 2 
2 2 2 2 2 1 
1 2 2 2 2 
2 
1 
1 
2 
1 
1 
2 
1 
1 
2 
2 1 2 2 2 2 2 2 2 2 2 2 2 2 1 1 1 1 2 2 2 1 2 2 2 2 2 1 2 2 1 2 1 1 1 2 2 2 2 2 2 2 2 2 1 1 2 2 1 2 2 2 2 2 1 1 1 
1 2 2 
1 1 2 1 1 1 1 2 1 1 1 2 2 1 2 1 2 
2 1 2 2 2 
1 2 2 1 2 2 
1 
2 
2 
1 1 2 
1 
2 
1 2 2 2 1 2 
1 
2 1 2 1 1 1 1 1 1 1 
2 1 2 
1 
2 
1 2 2 2 2 2 2 2 2 1 1 2 2 1 2 1 1 1 1 1 2 2 1 1 
1 1 1 
2 
1 2 1 2 1 1 1 1 1 2 
2 
2 
2 
2 2 2 
2 2 2 1 1 1 1 
2 
2 
1 
1 1 
1 1 
1 1 1 
1 2 2 1 
2 
1 1 1 2 
1 1 1 
2 2 
1 
2 2 
1 
1 1 
2 
2 
1 1 
2 2 2 1 2 1 1 2 2 1 2 1 1 2 1 2 2 2 2 2 1 1 1 2 1 2 2 1 1 2 2 1 1 1 1 1 1 1 2 1 1 1 2 1 2 1 1 1 1 2 1 2 1 2 
1 
1 1 1 1 1 1 2 2 1 2 1 2 2 2 1 2 2 2 1 1 2 1 1 2 1 2 1 2 1 
2 1 2 1 1 2 2 1 2 2 2 1 2 1 2 2 1 1 1 2 2 2 1 1 1 1 1 1 1 2 1 2 1 1 2 2 1 1 2 2 1 1 2 2 1 2 2 2 2 1 1 1 1 2 1 2 2 1 2 2 1 2 2 1 1 2 1 2 2 1 2 2 1 2 2 1 1 1 2 1 2 1 2 
2 
2 
1 2 2 2 2 2 2 2 1 1 
1 
1 
1 
2 
2 2 
1 
1 1 
2 2 2 2 
1 
2 
2 2 
2 1 2 2 2 2 2 2 1 1 1 
2 
2 
2 
2 2 
2 
1 1 
1 1 1 1 1 1 1 2 1 2 2 1 2 1 2 2 2 1 1 2 1 1 1 1 1 1 2 2 1 1 1 1 1 2 1 1 1 1 1 1 2 1 2 2 1 1 1 2 1 2 2 1 1 1 1 2 1 2 1 2 1 2 1 1 1 2 2 1 1 1 1 2 2 1 1 1 1 2 1 1 1 1 2 1 1 1 2 1 2 1 2 1 1 1 1 1 2 1 2 1 1 2 1 1 2 1 2 1 1 2 2 2 2 1 
1 2 2 2 2 
2 
1 
1 2 1 2 2 2 1 
1 1 1 1 2 1 1 2 2 1 2 1 2 
2 
1 2 2 1 2 1 1 1 1 2 1 2 1 1 2 1 1 1 2 1 1 2 1 
1 2 1 1 1 1 1 1 2 
1 
1 
2 2 2 2 2 1 2 2 2 2 
2 2 2 2 2 2 1 1 2 2 1 2 1 1 2 1 2 1 1 1 2 2 2 2 1 1 1 1 1 1 1 2 1 1 1 1 2 1 1 1 1 1 1 1 2 2 1 1 1 2 2 2 1 2 1 1 2 1 1 1 1 2 1 2 2 2 1 1 2 1 1 1 1 2 2 1 2 1 2 1 
1 1 
2 
1 1 
2 2 2 2 1 1 1 1 2 2 1 1 1 2 1 1 1 2 1 1 1 1 1 1 1 2 1 1 1 1 1 1 1 1 

User 17 
1 1 1 1 1 1 1 1 1 1 1 1 1 1 1 1 1 
2 2 1 2 1 2 1 2 2 1 1 
1 
2 2 
1 2 
2 1 1 2 1 2 1 1 2 2 1 1 1 1 1 1 1 2 1 2 2 2 1 1 1 1 
1 
1 1 2 2 2 1 2 1 1 
2 
1 
2 1 2 1 2 1 1 2 1 2 1 2 1 
2 
2 
1 2 2 1 1 1 1 2 2 2 2 1 2 2 1 1 2 2 1 1 2 1 2 
2 
1 
1 
2 1 2 1 1 1 1 2 1 2 
1 
1 2 1 1 1 1 2 1 1 1 1 2 2 1 2 1 1 1 1 1 1 1 2 1 
1 1 1 1 1 1 1 1 1 
2 2 1 2 2 1 2 
2 2 2 
1 
2 
2 2 2 2 
2 
2 
1 1 
1 1 1 2 1 1 2 2 1 
2 
1 
2 2 2 
1 2 1 1 2 
2 
2 2 2 
1 
1 
1 
1 1 
1 
2 
2 
2 2 
1 
2 
1 1 1 1 
1 1 2 1 2 1 1 1 2 1 2 
1 
2 
1 1 1 
2 
2 
2 
1 2 2 2 2 1 2 2 
2 2 2 2 1 
1 
1 
1 1 
1 
2 
2 
2 
2 
2 2 1 1 1 1 1 1 1 1 1 1 1 1 
2 2 2 2 
1 1 
1 1 2 
2 
1 
1 1 

User 18 
1 1 1 1 1 1 1 1 1 1 1 1 1 1 1 1 1 1 1 1 1 1 1 1 1 1 1 1 1 1 1 1 1 1 1 1 1 1 1 1 1 1 1 1 1 1 1 1 1 1 1 1 1 1 1 1 
1 
1 1 1 2 2 1 2 2 
2 
2 
1 
1 
1 1 1 1 1 1 1 2 1 1 2 2 1 2 1 2 2 1 1 2 1 2 
1 
1 
2 
1 1 1 1 
2 1 2 1 1 1 2 
2 
1 
2 
1 1 1 2 
1 1 2 1 2 1 1 2 1 1 1 2 1 2 1 
2 
2 2 
2 
2 1 1 2 2 1 1 1 1 2 1 1 2 2 2 1 2 1 1 2 1 2 1 2 2 2 1 1 2 1 2 2 1 2 2 1 1 1 2 1 2 2 1 2 1 2 
1 1 
1 
1 1 
2 
1 1 1 1 1 1 1 1 1 1 1 1 1 1 1 
1 
1 1 1 1 
2 
1 1 1 1 1 1 2 1 
1 1 1 
1 2 2 2 2 2 2 1 2 1 1 1 2 1 1 1 2 2 2 2 1 1 2 1 2 2 2 2 2 2 2 2 1 2 2 2 2 2 1 2 1 2 2 1 
1 1 
2 
1 1 2 2 2 2 2 2 1 2 1 1 1 1 2 1 2 1 2 2 2 2 1 2 2 2 1 1 2 1 1 1 1 1 1 2 2 1 1 2 1 1 2 2 2 2 2 2 2 2 2 2 2 2 2 
1 1 2 1 2 2 2 1 
1 
2 
2 
2 
2 
2 2 2 2 2 2 2 2 2 
2 1 2 2 1 1 2 1 1 1 2 1 2 2 
1 
2 
2 
1 
2 
2 
2 2 2 2 2 
2 
1 
2 
1 
2 2 2 2 2 2 1 2 1 1 2 1 2 2 1 2 1 2 2 2 1 1 1 2 2 2 
1 2 1 2 2 2 1 1 1 2 1 1 1 1 1 2 2 1 1 2 2 1 2 2 2 2 2 1 2 2 1 2 2 
2 
2 1 1 1 2 2 1 1 2 2 2 2 1 
2 1 1 1 1 

User 19 
1 1 1 1 1 1 1 1 1 1 1 1 1 1 1 1 1 1 1 1 1 1 1 1 1 1 1 1 1 1 1 1 1 1 1 1 1 1 1 1 1 1 1 1 1 1 1 1 1 1 1 1 1 1 1 1 1 1 1 1 1 1 1 1 1 1 1 1 1 
1 
1 1 
1 
1 1 1 1 1 1 1 1 1 1 1 1 1 1 1 1 1 1 1 1 1 1 1 1 1 1 1 1 1 1 1 
1 
1 
1 1 
2 
2 
1 
1 
2 
1 1 1 1 1 1 1 1 1 
2 
1 
2 1 
2 1 2 2 
2 
2 2 2 2 
1 1 1 1 2 1 1 1 1 1 1 1 
1 
1 1 2 1 
1 1 
2 
1 
2 
2 
1 2 
2 
2 2 1 1 1 2 1 
2 
2 2 2 2 2 2 2 2 2 2 2 2 1 1 2 1 2 1 1 2 2 2 1 1 1 2 2 2 1 2 2 2 2 
1 
2 
2 2 
2 2 2 2 2 2 2 2 2 
2 2 
2 2 2 
2 2 1 2 1 1 2 2 1 1 1 1 1 
1 
1 
2 2 2 2 2 2 2 2 1 2 2 1 1 2 1 2 2 2 2 2 2 2 1 1 1 2 2 1 1 2 1 1 1 1 
2 
1 2 1 2 2 1 2 2 2 1 
2 2 
1 1 1 
2 2 
2 
2 
2 1 
2 
2 
1 1 
2 
1 
1 
1 
2 2 
1 
2 1 1 2 2 1 1 2 2 2 1 2 1 2 1 2 1 2 
2 1 2 1 2 1 2 1 
2 
1 
2 2 2 2 1 2 2 2 1 1 2 2 2 
1 1 1 
2 
1 
1 2 1 1 2 2 2 1 2 1 1 1 2 1 1 
2 
2 
1 
2 2 
2 
2 2 2 2 2 
2 
2 
2 2 
2 2 2 2 2 2 2 2 1 2 2 2 2 2 1 2 2 2 2 2 2 2 2 2 1 2 1 2 1 2 1 1 2 2 2 
2 
2 
2 
2 2 1 2 1 2 1 2 2 1 1 2 1 2 2 1 2 2 1 1 1 2 2 1 1 2 1 2 1 2 2 1 1 2 2 1 1 2 2 1 1 2 1 2 2 1 1 2 1 1 1 2 1 2 2 1 2 2 1 
1 
1 1 2 1 1 1 1 2 2 2 1 2 1 2 1 2 2 1 2 1 1 2 1 1 2 2 1 2 1 1 2 2 2 1 2 1 2 1 2 2 1 2 1 2 2 2 2 
2 2 1 2 2 2 2 1 2 2 1 1 2 2 2 2 2 
1 
2 
1 
2 2 
1 2 1 2 1 1 1 1 1 1 
2 
1 
1 
2 
2 
2 1 2 2 2 
2 
2 
1 
2 2 2 
1 
1 
1 2 2 2 2 2 1 2 1 1 2 2 2 1 2 2 2 2 2 1 1 2 2 1 1 1 2 2 2 2 2 1 1 2 2 2 1 1 2 1 1 1 
1 1 
2 
1 
2 
2 2 
2 
1 
2 
2 1 1 1 2 1 
1 
1 1 
2 
1 
2 
2 
1 
1 
1 
2 
2 
2 
1 1 
2 2 
2 
1 1 2 1 
1 
2 
2 2 2 
1 1 
1 
1 1 1 1 1 
2 2 2 2 2 2 2 2 2 2 2 
2 2 2 2 2 2 2 1 2 2 1 2 2 1 2 2 1 2 1 2 1 2 2 2 2 2 1 2 1 2 2 1 2 2 2 2 2 2 2 1 2 2 2 2 2 1 2 1 2 2 2 2 2 1 2 2 2 2 2 2 2 1 1 2 2 2 2 
1 1 
1 
1 1 1 1 1 1 
1 
2 
1 2 2 1 2 2 2 2 1 1 2 1 1 1 1 2 2 2 2 2 1 2 1 2 1 1 2 1 1 1 2 2 2 2 2 1 1 2 2 2 2 2 1 2 2 1 1 1 2 2 1 1 1 1 2 2 2 2 1 2 2 1 2 1 2 2 1 1 2 2 2 1 2 2 1 1 1 2 1 1 1 2 2 1 2 1 2 2 2 2 2 
2 
2 
2 

User 20 
1 1 1 1 1 1 1 1 1 1 1 1 1 1 1 1 1 1 1 1 1 1 1 1 1 1 1 1 1 1 1 
2 1 
2 
2 
1 1 1 1 1 1 2 1 2 1 1 2 1 1 1 1 1 1 2 
1 2 
1 1 2 1 1 2 1 1 1 2 2 2 2 1 1 2 2 2 2 2 
1 1 2 2 2 
1 
2 
2 2 2 2 
2 
2 
1 2 1 1 1 1 2 1 2 2 2 1 2 2 2 2 2 2 2 1 2 1 2 1 2 1 1 2 2 2 2 1 2 2 2 1 2 1 2 1 2 2 2 2 1 2 1 2 1 2 1 
1 
2 
2 1 1 1 2 2 1 1 2 2 2 2 1 2 2 1 2 2 2 2 1 1 2 1 2 2 2 2 1 2 2 2 2 2 1 2 1 2 1 2 2 1 2 1 2 1 1 
1 1 1 2 1 1 1 1 2 2 
1 1 
2 2 
2 
2 2 
2 2 
2 
2 2 
2 
2 
2 1 2 1 1 1 1 
2 1 1 1 2 
1 
2 
1 1 
2 
2 
1 
2 2 1 1 2 
2 
1 
2 
1 
1 2 1 1 1 2 2 2 1 1 2 1 2 2 1 1 
2 
2 2 2 2 2 2 1 2 2 2 1 1 2 2 2 2 2 1 1 2 1 2 1 1 2 1 1 1 2 2 2 
2 1 2 2 1 1 2 1 1 1 
2 
2 
2 
2 
2 
2 
2 
2 2 1 2 2 1 2 
1 1 1 1 1 1 1 1 1 
2 
2 1 2 1 2 2 1 2 2 2 2 2 2 2 2 2 2 2 2 2 2 2 2 2 
1 1 1 1 1 2 2 1 1 1 1 
2 
2 2 2 2 1 1 1 2 1 2 2 1 2 2 2 1 2 2 2 2 2 2 2 1 
2 
2 
2 2 2 2 
2 2 
2 2 
1 1 2 1 
2 
1 1 1 1 1 1 1 1 
2 
2 2 2 
2 
2 2 2 1 
2 
2 2 
2 
2 2 2 2 2 2 2 2 2 2 2 2 
2 2 2 1 2 
2 
2 2 2 2 
1 
1 2 2 2 
1 2 2 2 2 2 
2 2 1 
2 2 2 1 2 1 2 2 2 2 
2 2 2 2 2 2 2 2 2 1 2 
1 
2 
1 
2 
1 
1 1 
1 
2 
1 2 1 2 1 2 2 2 2 2 1 1 2 1 2 2 2 2 1 2 2 
1 
1 
2 
2 
2 
1 2 1 1 2 2 2 2 2 2 1 2 1 1 1 2 1 2 2 1 2 2 2 1 1 2 1 1 1 2 
1 
1 1 

User 21 
1 1 1 1 1 1 1 1 1 1 1 1 1 1 1 1 1 1 1 1 1 1 1 1 1 1 1 1 1 1 1 1 1 1 1 1 1 1 1 1 1 1 1 1 1 1 1 1 1 1 1 1 1 1 1 1 1 1 1 1 1 1 1 1 1 1 1 1 1 1 1 1 1 
2 1 
1 
1 
1 
2 2 2 1 
2 
1 
2 
2 
2 
2 
2 1 2 1 1 1 2 1 1 2 1 2 1 1 1 1 2 1 1 1 2 2 2 
2 
1 1 
2 
1 
2 1 1 2 
1 1 2 2 1 2 2 1 2 2 1 2 1 1 2 1 1 1 1 2 2 1 1 1 1 2 2 1 1 1 1 1 2 1 1 1 1 2 1 
2 
1 1 
1 
2 
1 1 1 1 1 1 
1 
1 
2 
1 
2 
1 
1 2 1 
2 2 1 1 2 1 
1 
2 
2 2 2 2 2 2 1 2 2 1 1 1 1 2 1 1 1 1 2 1 2 1 2 2 2 1 1 2 1 1 1 2 
1 1 2 1 2 2 1 1 2 1 2 1 2 2 2 1 2 1 2 2 1 2 2 1 2 2 1 2 2 1 2 2 2 2 1 2 2 1 2 1 2 1 2 1 2 2 1 2 2 1 2 2 2 1 2 2 1 1 2 2 1 1 1 1 1 1 1 1 1 2 1 1 1 2 1 2 2 2 2 2 2 2 2 2 2 2 2 1 1 1 1 1 2 1 1 2 2 1 2 1 2 1 2 2 2 2 2 1 1 2 1 2 1 1 
1 
1 
1 
1 
2 2 2 2 2 
2 
2 2 2 2 2 2 2 2 
2 2 
1 1 1 1 1 1 
2 
1 2 2 1 1 
2 
2 
2 1 2 2 1 2 2 2 2 
2 
1 1 1 1 1 1 1 2 1 1 
2 
2 
1 
1 1 1 1 1 1 1 2 1 2 2 1 2 1 1 1 1 2 1 1 1 1 1 2 1 1 1 1 1 1 2 1 1 2 1 1 1 1 1 1 1 1 1 2 1 1 2 1 1 2 1 2 1 2 1 2 1 1 1 1 1 1 1 2 1 1 1 1 1 1 1 1 1 1 1 1 1 1 1 1 1 1 2 1 1 1 1 1 1 1 1 1 1 1 1 1 1 1 1 
2 
2 2 2 2 2 2 2 2 2 2 2 2 2 2 2 2 1 2 1 2 1 2 2 2 2 1 2 2 2 2 1 2 1 1 2 2 2 1 1 2 2 1 1 2 1 2 2 1 1 1 1 1 1 2 1 2 2 2 2 2 2 1 2 2 2 1 1 1 2 2 1 2 1 2 2 1 2 2 2 2 1 1 2 1 1 2 1 1 1 1 1 2 2 2 2 1 1 1 1 1 2 1 1 1 1 1 2 2 
2 
2 
2 1 2 2 1 2 2 2 2 2 1 2 2 1 2 
1 
2 
2 
1 
1 2 1 1 2 1 2 2 2 1 2 1 2 1 1 1 1 1 1 2 2 2 1 1 1 2 2 1 2 2 2 2 2 

User 22 
1 1 1 1 1 1 1 1 1 1 1 1 1 1 1 1 1 1 1 1 1 1 1 1 1 1 1 1 1 1 1 1 1 1 1 1 1 1 1 1 1 1 1 1 1 1 1 1 1 1 1 1 1 1 1 1 1 1 1 1 1 1 1 1 1 1 1 1 1 1 1 1 1 1 1 1 1 1 1 1 1 1 1 1 1 1 1 1 1 1 1 1 1 1 1 1 1 1 1 1 1 1 1 1 1 1 1 1 1 1 1 1 1 1 1 1 
2 2 2 2 2 2 2 
1 
1 
2 
2 
1 
2 
2 
2 
2 
2 
1 
2 
1 1 
1 1 1 1 1 1 1 1 1 1 1 1 1 1 1 1 1 1 1 1 1 1 1 1 1 1 1 1 1 1 1 1 1 1 1 1 1 1 1 1 1 1 1 1 1 1 1 1 1 1 1 1 1 1 1 1 1 
2 
1 2 1 
1 
1 2 1 
2 2 
2 
1 
2 
2 
2 
2 2 2 
2 2 2 2 1 1 1 1 2 2 2 
1 
1 
2 2 
2 1 2 1 
2 
1 
1 
1 
2 
2 
2 
2 2 
2 
1 2 2 2 1 2 2 2 1 1 1 1 1 1 2 2 2 1 2 1 2 2 
1 
2 
2 
2 
1 
1 
2 2 1 1 2 2 1 1 1 1 1 1 1 1 1 2 2 1 2 1 1 1 2 1 1 1 1 2 1 2 1 1 1 2 2 1 2 1 1 1 
2 2 1 2 2 1 1 1 1 1 1 2 2 2 1 
2 2 2 
2 2 
2 
2 
1 
2 1 1 1 1 2 1 2 2 
2 
1 1 
2 2 2 1 2 2 1 1 1 1 2 2 2 2 
2 2 
1 
2 
1 
2 
1 1 2 
2 
2 
2 2 
2 2 2 2 
1 1 
2 
2 
1 
2 
2 
2 
1 
2 
2 2 2 
2 2 2 2 2 
1 
1 
2 2 
2 
2 
2 2 2 2 2 2 2 
2 
1 1 1 1 1 1 1 1 1 
2 
2 2 2 2 2 2 
2 
2 
1 1 
2 
2 
1 
2 
2 
2 
1 2 1 2 2 2 
2 
1 
2 
2 
2 
2 
2 2 2 
2 
2 
1 1 2 1 
2 2 2 1 
2 
2 
2 
2 
2 1 1 1 1 2 2 1 2 2 2 
2 
2 
1 
1 
1 
2 
2 
1 2 1 2 2 2 1 1 2 2 2 2 2 2 2 2 2 2 2 2 2 2 2 1 1 1 1 2 1 2 1 
1 
1 
1 
2 
1 
2 
2 
2 
2 2 2 2 2 2 2 
2 2 2 
1 1 1 1 1 1 1 2 2 1 1 1 1 
2 
1 
2 
2 
2 
1 1 2 1 
1 
2 
2 
2 
2 1 
2 2 
1 1 1 1 1 2 2 1 1 2 1 1 2 2 1 2 1 1 1 2 2 1 2 2 1 2 2 1 1 1 1 2 2 2 2 1 2 2 
2 
2 
2 
2 
2 
1 1 1 2 1 2 1 1 1 1 1 1 1 1 1 1 1 1 1 1 1 1 2 
2 2 
1 1 
2 
2 2 2 
1 2 
2 2 
2 2 
1 2 1 1 1 
2 2 2 2 2 2 
2 
2 1 
2 2 
2 
1 1 1 
1 
2 
2 2 
1 2 
2 
2 
2 
2 1 
1 
2 
1 1 1 2 1 1 1 2 1 2 2 2 1 1 1 1 2 2 2 1 2 2 2 2 1 2 1 1 1 2 1 2 1 1 1 2 2 2 1 1 2 1 2 1 1 2 1 1 2 2 1 1 1 1 1 1 2 1 1 2 1 1 1 2 1 1 2 1 1 1 1 1 1 2 1 1 1 1 2 1 1 2 1 1 2 1 2 1 1 1 2 2 2 2 2 1 1 2 1 2 2 2 2 2 2 2 1 2 1 2 1 1 2 1 1 1 1 1 2 2 1 1 1 2 1 1 2 2 1 1 1 2 1 1 
2 
1 2 2 2 2 1 2 2 2 2 1 
2 1 1 2 2 2 1 1 2 1 1 2 1 1 2 1 
2 
2 2 1 2 2 2 2 2 2 2 1 
2 
2 1 2 1 1 1 2 
2 
1 
2 
2 
1 
1 
2 
2 
2 
2 1 2 1 1 1 1 1 1 1 1 1 1 1 1 1 1 1 2 1 1 2 1 1 1 1 1 2 1 1 1 2 1 1 1 1 2 
1 1 2 2 1 1 1 1 1 2 1 1 2 1 2 1 2 1 1 1 2 1 1 1 1 1 1 2 1 2 1 1 2 1 2 2 1 2 1 1 2 2 2 2 1 2 2 2 1 2 1 2 2 1 2 1 1 2 2 1 1 1 1 1 2 1 1 1 1 2 2 1 1 1 1 1 1 1 1 2 1 2 
2 
2 
2 
1 
2 
2 
2 
2 
2 
1 1 1 2 2 
1 
2 
2 
1 1 
2 
2 
1 
2 2 
1 
2 
1 
2 
2 
1 
2 
2 
1 
2 
1 
1 
2 
1 2 1 1 2 1 2 2 2 2 2 1 2 2 1 1 2 2 1 2 2 2 1 2 2 2 1 1 2 1 2 1 2 2 2 2 2 1 2 1 1 2 2 1 2 2 2 1 2 1 2 2 1 2 1 2 2 1 1 1 1 2 2 1 2 2 1 2 2 2 2 2 2 2 1 1 2 2 
2 2 2 2 
2 
2 
2 2 
2 
2 
2 
2 
1 
1 
1 2 
2 
2 
1 1 
2 1 1 2 
2 
1 
2 
2 
2 
2 2 1 
2 2 
2 1 
2 2 2 2 2 2 2 2 2 2 2 2 
2 2 1 2 2 1 1 2 2 1 2 1 1 2 1 2 2 1 1 1 1 1 1 2 1 2 2 2 2 2 2 2 1 2 1 2 2 2 2 1 2 1 1 1 2 2 1 1 1 1 1 2 1 1 1 1 1 2 1 1 1 2 1 2 2 1 2 1 2 2 1 2 1 2 1 1 1 1 1 1 2 2 2 1 1 1 1 1 1 1 1 1 1 1 

User 23 
1 1 1 1 1 1 1 1 1 1 1 1 1 1 1 1 1 1 1 1 1 1 1 1 1 1 1 1 1 1 1 1 1 1 1 1 1 1 1 1 1 1 1 1 1 1 1 1 1 1 1 1 1 1 1 1 1 1 1 1 1 1 1 1 1 1 1 1 1 1 1 1 1 1 1 1 1 1 1 1 1 1 1 1 1 1 1 1 1 1 1 1 1 1 1 1 1 1 1 
1 2 2 1 2 1 2 1 2 
1 
2 1 2 1 2 2 1 1 
2 
1 
2 
1 2 
2 1 2 1 2 
2 
1 2 
2 1 1 1 
1 1 1 1 1 1 1 1 1 1 1 1 1 1 1 1 1 1 
1 1 1 
1 
2 
2 
2 1 2 1 1 2 1 2 2 1 1 2 1 1 1 2 2 2 
1 2 
2 
2 1 
2 2 2 1 1 1 1 2 2 2 2 2 2 2 1 1 2 2 1 2 1 1 1 1 1 2 1 1 2 1 1 1 2 1 2 1 
2 2 2 
2 2 2 1 2 1 2 2 2 1 1 1 2 2 2 2 1 2 2 1 2 2 2 1 1 1 2 2 1 1 2 1 2 1 2 1 2 1 1 1 1 1 2 2 1 1 1 1 1 2 1 1 2 1 2 1 1 1 2 2 1 1 2 1 1 2 2 1 1 1 1 1 1 1 1 2 1 2 2 2 1 1 1 2 1 2 2 1 2 1 2 1 2 1 1 1 2 1 1 1 1 1 2 1 1 1 1 1 1 2 1 1 1 2 1 2 2 1 1 1 1 2 1 1 2 2 2 2 2 2 1 2 1 2 1 1 1 2 1 1 
1 
1 2 1 1 2 1 1 2 1 
2 
1 1 1 1 1 
2 2 2 1 2 2 2 1 1 2 2 1 1 2 2 1 1 2 2 2 1 2 1 1 2 1 2 1 2 2 
2 2 2 2 2 2 2 2 1 2 1 2 1 2 
1 
2 1 2 2 1 1 2 1 2 2 1 2 1 2 2 1 1 2 2 2 2 1 2 2 1 2 1 1 1 2 2 1 1 1 1 1 2 1 1 1 1 1 1 2 2 2 1 2 2 2 1 1 2 1 1 1 2 2 1 2 2 1 1 1 1 1 1 2 1 1 2 2 2 2 2 1 2 1 1 1 2 2 1 1 2 1 2 1 1 1 1 2 2 1 1 1 1 
1 1 
1 1 2 2 1 
1 1 1 1 1 1 1 1 1 2 1 1 1 1 1 1 1 2 1 1 1 1 1 2 1 1 1 2 1 1 2 1 1 1 1 2 1 2 2 1 2 1 1 1 1 2 2 1 1 2 1 1 1 2 1 1 1 1 2 1 1 1 1 2 2 2 1 2 2 1 1 1 
1 
1 1 1 1 
1 1 1 1 
1 1 1 1 1 1 1 
2 2 
1 
2 
2 
2 1 
1 
2 
1 
1 1 
1 
2 2 2 1 1 1 1 2 1 1 2 1 1 1 1 1 2 2 2 2 1 1 
2 2 1 2 1 
2 
1 1 
1 
2 
1 1 1 1 1 1 1 1 1 1 1 1 1 1 1 1 1 1 1 1 
1 1 
1 
2 2 
1 1 2 1 1 1 2 2 
1 1 2 1 2 2 1 1 1 1 1 1 1 2 
1 1 
2 2 2 2 2 2 2 2 2 2 2 
1 
1 1 2 
1 2 1 
1 
2 2 1 2 
1 
2 2 1 1 1 1 2 2 2 2 1 2 2 1 2 1 2 1 1 1 2 2 2 1 2 2 2 2 1 2 1 1 1 1 2 2 2 1 2 2 1 1 2 2 1 2 1 2 2 2 2 2 2 1 2 2 1 1 2 1 1 1 1 1 2 2 2 2 2 1 1 1 2 2 2 
1 
1 
1 
1 
2 
1 
1 1 2 
2 1 
2 2 2 2 2 
2 1 
2 
1 2 2 1 1 2 2 1 2 2 1 2 1 2 1 2 1 2 2 1 1 2 1 2 1 2 2 2 2 1 2 1 2 2 1 1 2 1 2 1 1 2 2 2 1 1 
1 1 
2 
2 1 2 1 
1 
2 2 2 1 
1 
2 
2 
1 1 
2 
2 1 2 2 2 1 
2 2 2 
1 1 2 1 1 1 2 1 2 1 1 2 2 1 1 1 1 1 1 1 2 1 1 1 2 2 1 2 1 1 1 2 2 1 1 2 1 1 1 1 1 1 1 1 1 1 2 1 1 1 1 1 1 2 1 1 1 1 2 1 2 2 2 1 1 1 2 1 2 2 1 1 1 1 1 
1 
2 
2 
1 1 2 2 
1 
1 
1 
2 
1 1 
2 
1 1 2 1 1 1 2 1 1 1 1 1 1 1 1 1 1 2 2 1 2 2 1 1 2 2 2 2 1 
2 1 2 2 1 2 1 1 1 1 2 1 2 1 1 1 2 2 2 2 2 1 2 1 1 1 1 1 2 1 2 1 2 2 2 2 2 1 1 1 2 2 2 1 1 1 2 2 2 1 1 2 1 2 2 2 1 1 2 2 1 2 2 1 2 2 1 1 1 1 2 2 1 2 2 2 1 1 
1 1 
1 1 2 1 1 2 
2 
2 2 2 
1 2 1 1 2 
1 1 
2 
1 
1 1 2 
2 2 
2 
1 

User 24 
1 1 1 1 1 1 1 1 1 1 1 1 1 1 1 1 1 1 1 1 1 1 1 1 1 1 1 1 1 1 1 1 1 1 1 1 1 1 1 1 1 1 1 1 1 1 1 1 1 1 1 1 1 1 1 1 1 1 1 1 1 1 1 1 1 1 1 1 1 1 1 1 1 1 1 1 1 1 1 1 1 1 1 1 
2 
2 
2 
1 1 1 
1 1 1 1 1 
1 1 2 2 2 2 2 2 
2 2 2 1 1 1 2 2 1 1 
2 2 
1 
2 
1 
1 
2 1 1 1 1 1 1 1 1 1 1 1 1 1 1 1 1 1 
2 2 
1 
2 2 2 2 
2 
2 
2 
2 2 
2 2 
1 
2 2 
2 
2 2 1 1 1 2 2 1 1 2 1 2 2 1 1 1 1 1 2 1 
2 2 
2 2 2 2 2 2 1 2 1 2 2 1 2 2 2 2 2 2 2 2 2 1 1 2 
1 
2 
1 
2 
2 2 2 
1 
2 
2 1 2 1 1 1 1 
1 1 1 1 1 1 1 1 2 1 1 1 1 1 
1 1 1 1 
2 
1 1 
1 
1 1 
2 2 2 2 2 2 2 2 2 2 2 2 2 2 2 2 2 2 2 2 2 2 
1 1 2 1 1 
1 1 
2 2 
1 1 
2 
1 1 
2 
2 
1 
1 
1 
2 
2 2 2 2 2 2 
1 1 
2 2 2 1 
1 1 
2 
2 2 2 2 2 2 2 2 
2 
2 
2 1 2 1 1 1 2 1 2 1 2 1 2 2 1 1 1 2 2 2 2 1 1 2 2 1 1 1 2 2 2 2 2 2 2 2 2 1 1 2 1 1 
2 
2 
1 1 
2 
2 
2 2 2 2 2 2 2 2 2 2 2 2 2 2 2 2 2 2 2 2 2 2 2 
2 1 1 1 1 1 1 1 1 1 2 1 1 1 1 1 1 1 1 1 1 1 2 2 2 1 2 2 2 2 1 1 1 1 1 1 1 2 1 2 1 2 2 2 2 2 1 2 2 1 1 1 2 1 2 2 
1 
1 1 2 1 
2 
1 
1 
1 1 
2 2 2 2 2 
2 
1 

User 25 
1 1 1 1 1 1 1 1 1 1 1 1 1 1 1 1 1 1 1 1 1 1 1 1 1 1 1 1 1 1 1 1 1 1 1 1 1 1 1 1 1 1 1 1 1 1 1 1 1 1 1 1 1 1 1 1 1 1 1 1 1 1 1 1 1 1 1 1 1 1 
1 1 1 1 1 1 1 2 2 2 1 1 1 1 1 2 1 1 2 1 1 2 1 2 
2 
1 1 
1 
1 
1 
1 1 
1 1 
1 
2 
2 2 1 1 2 2 1 2 1 2 2 2 1 2 1 2 2 2 
1 
1 1 1 
1 1 1 2 1 2 2 1 1 2 1 2 1 1 1 1 1 2 2 1 1 1 1 1 1 2 1 2 1 2 2 1 1 2 1 1 1 2 1 1 1 
2 1 2 1 2 2 2 1 2 2 1 2 1 2 1 2 1 
1 
1 1 1 
2 
1 1 1 1 1 1 1 1 1 1 1 1 1 1 1 1 1 1 1 1 1 1 
2 
2 1 1 1 1 
2 2 
1 1 2 2 1 
2 
2 1 2 2 1 1 1 1 2 1 1 2 2 2 1 1 2 1 1 1 1 1 2 1 2 1 1 1 2 1 2 2 1 2 1 2 1 
2 
1 1 1 
2 1 1 1 1 1 1 1 2 2 1 2 1 1 1 2 1 1 1 2 1 1 1 2 1 1 1 2 2 2 2 2 2 1 2 
2 
2 
1 1 1 1 1 1 2 1 2 2 2 
1 
1 1 
1 
2 2 2 2 2 2 2 2 2 2 2 2 2 2 2 2 2 2 2 2 2 2 2 2 2 2 2 2 2 2 2 2 2 2 2 2 2 2 2 2 2 2 2 2 2 2 
1 1 2 1 
2 1 1 1 
1 2 1 1 2 1 1 1 1 2 1 2 2 2 2 2 2 2 1 1 1 1 2 1 1 1 1 1 2 1 1 2 2 1 1 2 1 1 2 2 1 1 2 
1 1 1 1 1 1 2 1 1 1 1 2 1 1 1 2 
1 1 
1 2 1 1 1 1 2 2 1 1 1 1 1 1 
2 
1 
2 1 2 1 
2 1 
1 2 1 2 2 2 2 2 2 1 2 2 1 2 2 2 2 1 1 2 1 2 1 2 2 2 2 2 2 2 2 1 1 1 1 1 1 2 1 2 2 2 1 2 2 1 1 2 2 1 1 2 1 2 2 1 1 1 
1 1 1 1 2 2 1 1 
1 
2 2 2 2 1 2 1 2 1 2 2 2 2 1 2 2 2 2 1 2 2 2 2 2 2 1 2 1 1 1 1 1 1 1 2 1 2 2 2 2 2 1 2 2 1 1 2 1 2 1 2 1 1 1 1 1 2 2 2 2 2 1 1 2 
1 
1 1 
1 
1 1 1 
1 1 1 1 2 1 2 2 
2 
1 2 2 
1 2 
2 2 2 
1 1 1 1 2 1 2 1 2 1 2 1 2 2 1 
1 
1 1 
2 1 
1 
2 
1 2 1 2 2 1 1 1 1 2 1 1 
2 
2 1 
2 2 
1 1 1 1 1 1 1 1 
2 2 2 2 1 2 2 2 2 2 2 1 2 2 1 1 2 2 
1 
1 2 
1 2 
2 2 2 2 2 2 2 2 2 2 1 2 2 1 1 2 1 2 1 
2 
1 
1 1 
1 2 1 1 2 2 1 2 
2 
1 
2 
2 2 
1 1 2 2 1 
1 
1 1 1 1 1 1 1 1 1 1 1 1 1 1 1 1 1 1 2 2 2 2 2 2 2 1 1 
1 2 2 2 1 2 1 2 1 1 2 1 2 1 1 1 1 1 1 1 1 2 1 1 1 1 2 1 1 1 1 1 1 1 1 1 1 1 1 1 1 1 2 1 1 1 2 2 2 2 2 1 1 1 1 2 1 1 2 2 2 2 1 2 2 1 2 1 1 2 2 2 2 1 1 1 1 1 1 2 1 2 2 1 2 2 1 1 1 2 2 2 2 1 2 2 1 1 1 1 
1 2 2 1 2 2 1 1 1 2 1 2 2 1 2 1 1 1 2 1 2 1 2 2 1 
2 2 1 2 
1 1 
1 2 1 2 
1 1 
2 2 1 2 2 1 1 1 2 2 2 2 2 1 1 1 1 2 2 1 2 1 2 2 2 1 2 
1 1 1 1 2 2 1 1 2 1 1 1 1 1 1 1 2 1 1 1 2 1 1 1 2 1 1 1 1 1 2 2 1 1 1 1 2 1 1 1 1 1 1 1 1 1 1 1 1 2 1 1 2 2 1 1 1 1 
2 2 1 1 1 1 2 1 
1 
1 
1 1 1 1 1 2 2 2 1 1 1 1 2 2 1 2 1 1 1 1 2 1 2 
1 
1 2 2 2 2 1 1 1 1 1 2 2 1 2 2 2 2 1 1 1 1 1 1 2 1 1 2 1 2 2 1 1 2 
1 
2 
1 
2 
1 
1 1 
2 1 1 1 1 1 1 1 1 1 1 1 1 1 1 1 1 2 2 1 2 2 1 1 2 1 1 2 2 2 2 2 1 2 2 1 2 2 2 1 2 2 2 2 2 1 2 1 1 1 1 
2 1 
2 
2 
1 
2 2 1 1 2 1 1 1 2 1 2 2 2 1 2 1 2 2 
1 1 1 1 1 
1 1 1 2 2 2 1 2 2 1 1 2 1 1 1 2 2 2 2 1 1 2 1 1 1 1 
2 
2 2 1 
1 1 2 1 2 1 1 2 2 1 2 2 2 2 2 1 1 2 1 1 2 1 2 2 1 
2 2 1 2 1 2 2 2 2 2 
1 1 1 1 1 2 1 1 1 1 2 1 2 1 2 1 
1 
1 1 
1 1 1 
1 
1 2 1 
2 
1 1 2 
2 1 1 1 2 2 2 2 2 2 2 1 2 1 1 1 2 2 1 1 1 2 1 2 2 1 2 2 1 1 2 2 2 
2 
1 2 1 
1 
1 2 2 2 1 1 2 2 1 
1 1 
2 

User 26 
1 1 1 1 1 1 1 1 1 1 1 1 1 1 1 1 1 1 1 1 1 1 1 1 1 1 1 1 1 1 1 1 1 1 1 1 1 1 1 1 1 1 1 1 1 1 1 1 1 1 1 1 1 1 1 1 1 1 1 1 1 1 1 1 1 1 1 1 1 1 1 1 1 1 1 1 1 
1 
1 
2 2 2 
1 
1 
1 
2 
2 
2 
2 1 1 2 1 1 1 1 1 2 1 1 2 1 1 2 1 1 2 1 2 1 1 1 2 1 2 1 2 1 1 2 1 1 2 2 1 1 1 2 1 1 1 1 1 1 1 2 1 2 1 2 1 1 1 1 
2 
1 1 2 
2 
2 
2 2 2 
2 
1 
2 2 2 2 2 2 2 2 
2 
2 2 2 2 2 2 2 1 1 2 2 2 1 1 1 2 1 1 2 1 1 
1 1 
2 
2 
2 
2 
2 
2 
2 
1 2 2 2 
2 2 
1 1 
2 
1 2 2 2 2 2 1 1 2 1 1 1 1 1 2 2 1 2 
1 
1 2 
1 
2 
2 
2 
2 
2 
2 2 2 2 2 
2 
1 
2 
1 1 1 1 1 2 2 2 
1 2 1 
1 2 
2 2 
2 2 2 
2 2 
2 2 1 1 1 
2 
2 
2 
2 
1 
2 
1 
2 
1 
1 1 1 1 1 1 1 1 
1 
2 2 
1 1 
2 1 2 1 2 1 
2 
2 
1 
2 2 2 2 2 1 2 
2 
2 
2 1 1 2 2 2 2 2 2 2 1 2 1 2 2 2 2 2 2 1 2 2 2 2 2 2 2 2 2 2 2 2 2 2 2 2 2 2 2 2 2 2 2 2 1 2 2 2 2 2 2 2 2 2 2 2 2 2 2 2 2 1 2 2 2 2 2 
1 2 2 2 1 2 2 1 2 2 2 1 2 
2 
2 2 2 1 2 1 2 2 1 2 1 1 2 1 1 1 2 1 2 2 2 2 2 2 2 2 2 2 2 2 2 2 2 
2 2 2 2 2 1 2 
2 1 1 1 1 1 
2 2 2 2 
2 1 
1 
2 
2 
2 
2 
1 
2 2 
1 2 2 
1 
2 
2 
1 2 2 
1 2 2 
2 1 2 2 1 1 1 1 1 1 1 1 1 1 1 2 1 1 1 2 1 1 2 1 1 1 2 1 1 1 1 2 1 2 2 1 1 1 1 2 1 2 1 2 1 1 1 1 1 1 2 2 1 1 1 1 1 1 1 
1 
2 
2 
1 
2 
1 1 1 
2 
2 
2 2 
1 
1 
2 
2 
1 
2 2 2 
2 
1 2 2 
2 
1 
2 
1 
2 
2 
2 
2 
1 
2 
1 
2 1 
2 
2 2 2 2 1 2 2 2 2 2 2 2 1 
1 
1 
2 2 2 
2 
1 1 1 
2 2 2 2 2 1 1 1 1 1 1 
1 
2 
2 
1 1 1 1 1 1 1 
1 2 2 2 1 2 2 2 2 2 2 1 1 2 1 2 2 2 2 2 2 2 2 2 2 2 2 1 2 2 2 2 2 1 2 2 2 2 1 2 2 2 2 
2 
1 
2 
2 
1 2 1 1 
1 
1 
2 
2 2 1 1 2 2 1 2 2 2 1 1 2 1 2 1 
2 
1 
2 
2 
2 
1 1 1 
1 
1 
1 
1 
1 
2 2 2 2 2 
2 
2 2 2 
2 1 2 1 1 2 1 1 2 1 1 1 1 2 2 1 2 2 1 
2 
1 
2 
1 1 2 2 
2 
2 
2 
1 
1 
2 
1 
2 
2 
1 1 
2 
1 
2 
2 
2 
2 
2 
1 
1 
1 
2 
1 
2 1 2 
1 
2 
1 
1 
2 
2 
2 
2 
2 
2 2 2 1 2 2 
1 
2 
2 
1 1 1 
1 1 1 
1 1 1 1 1 2 2 2 1 2 2 1 2 2 2 1 2 2 2 2 2 1 2 2 2 2 1 2 2 1 2 1 2 2 2 1 1 2 2 2 2 2 2 2 2 2 2 2 2 
2 
1 
2 
1 1 
2 
1 2 2 1 2 2 2 1 2 2 1 1 1 2 1 2 1 2 1 2 2 1 1 1 1 2 2 2 1 2 1 2 2 
2 
2 
2 
1 
2 
1 1 
1 
1 
2 1 2 
1 
2 
1 1 1 1 1 
2 
1 
2 
1 2 
1 
1 
2 
1 2 2 1 1 1 2 2 2 2 2 2 2 1 1 1 2 
2 
1 
2 
1 
1 1 1 
2 1 
2 
1 2 2 2 2 2 
2 
1 
1 
2 
2 
2 
2 
2 2 2 
1 
2 2 2 
2 
2 1 1 1 1 2 1 1 
1 
2 2 
1 
2 
1 
2 
2 2 2 2 2 2 
1 1 1 
2 
1 2 2 2 2 2 2 2 1 2 2 1 1 
2 
2 1 
1 1 2 2 1 1 2 2 2 1 2 2 2 2 2 2 2 2 2 1 2 2 2 2 2 2 
2 2 2 2 1 
2 
1 
1 
2 
1 
2 
2 1 
2 2 
1 1 
2 2 2 2 2 2 2 2 2 2 2 2 2 2 2 2 2 2 
1 
1 
2 2 
2 
1 
2 
2 
2 
1 1 
1 
2 
1 1 2 2 
1 1 1 2 1 2 
2 
1 
1 1 1 
2 2 
2 
2 2 2 2 2 1 2 2 1 1 
1 1 1 1 1 2 2 2 2 1 1 1 2 2 1 1 1 1 2 
2 
2 2 2 2 2 2 
1 
2 
2 2 
2 
2 
2 1 2 2 
2 
2 
2 2 2 2 2 2 2 2 2 2 2 2 2 2 2 2 1 2 2 2 2 2 1 1 2 2 2 2 2 2 2 1 2 2 2 1 2 2 2 2 2 2 2 2 1 2 2 2 2 2 2 2 2 2 2 1 1 2 2 2 2 2 2 2 2 2 1 1 2 2 1 2 2 
2 
2 
2 2 1 1 2 1 2 2 2 1 
1 1 1 2 2 2 1 1 
1 1 
1 
2 
1 2 
2 
1 2 
1 2 2 2 2 2 2 1 2 2 1 2 1 2 2 2 1 2 2 1 2 1 2 2 2 2 2 2 2 1 1 2 1 1 1 2 2 2 2 1 2 1 2 2 2 
2 2 2 
1 1 1 1 
2 
2 1 1 1 1 1 
1 1 2 1 1 2 1 1 1 1 2 1 1 1 2 
2 
2 2 2 2 2 2 
1 1 
2 
2 
2 
2 2 2 2 1 1 2 1 2 2 1 1 2 2 1 2 1 2 2 
1 
2 
1 1 
1 
2 
2 1 2 
2 
2 
1 1 2 2 2 1 1 1 2 1 1 1 1 2 2 2 2 1 1 1 1 2 1 2 1 1 2 2 2 
1 
2 2 2 2 
1 
1 
2 
1 1 1 
2 1 
1 2 2 
1 1 1 1 2 1 1 1 1 2 2 2 
2 2 2 
2 2 
1 1 
2 
2 
1 1 1 1 1 2 1 
2 1 2 1 1 2 2 1 2 2 2 2 2 2 2 2 2 
1 1 
1 
2 
2 
2 
2 2 1 
2 2 
2 2 2 
2 
2 1 
2 
2 2 
2 2 2 2 
1 
2 
2 1 1 2 1 2 
1 1 1 1 1 1 1 1 1 1 1 1 1 
1 
2 
1 
2 2 
1 1 1 1 1 1 1 1 1 1 1 1 1 1 1 1 1 1 1 
2 
1 1 1 1 1 1 
2 2 
2 
1 1 2 2 
2 2 1 
2 
1 
1 2 2 2 2 1 2 2 2 2 2 2 2 2 1 1 2 2 2 2 2 2 1 2 1 1 2 2 2 2 1 2 2 2 2 1 2 1 1 2 
1 
1 1 2 
2 
1 
1 
2 
1 1 
1 
2 
2 1 
1 1 
2 2 
2 2 2 
2 
2 
1 
1 
1 
1 2 
2 1 2 
2 2 
1 2 1 1 
2 
1 1 2 
1 1 1 1 
1 
2 
1 1 
2 2 2 
1 1 1 1 1 1 1 1 1 1 1 1 1 1 
2 
2 
1 1 
2 2 
1 
2 
1 1 
1 
2 1 2 2 1 1 1 1 2 1 2 1 
1 
1 2 2 2 2 1 2 1 1 1 2 2 2 2 2 1 2 
2 2 
2 
2 2 1 1 1 2 2 2 2 2 1 2 2 2 2 
2 
2 2 2 2 
2 2 2 
1 
2 
2 
2 
1 2 1 2 
2 
2 
2 2 
1 
1 
2 
2 2 2 1 2 2 1 2 1 2 
1 1 
1 
1 1 1 1 1 1 1 
1 2 2 2 
2 2 1 1 1 
2 
2 
1 
1 2 2 2 2 2 2 2 2 2 1 2 2 2 
1 
1 
2 2 1 
2 
1 
1 
2 
2 
1 
2 
1 
2 
2 2 2 2 2 2 2 
2 
1 
2 
2 2 2 2 
1 
2 
1 
2 1 2 1 1 2 2 2 1 2 
1 
2 2 2 2 2 
2 
2 2 
2 2 2 
2 
2 
1 
2 2 2 2 2 2 2 2 2 2 
2 
1 
2 
1 
1 2 2 
1 
2 
2 
1 
1 
1 
1 1 
1 
2 
2 1 1 2 2 2 2 2 2 2 1 2 2 2 1 1 2 1 1 2 
2 
1 
2 
1 2 2 2 
2 1 2 2 2 2 2 2 2 2 2 
1 
2 1 2 
2 
1 
2 
2 
1 
2 
2 
2 
1 
2 

User 27 
1 1 1 1 1 1 1 1 1 1 1 1 1 1 1 1 1 1 1 1 1 1 1 1 1 1 1 1 1 1 1 1 1 1 1 1 1 1 1 1 1 1 1 1 1 1 1 1 1 1 1 1 1 1 1 1 1 1 1 1 1 1 1 1 1 1 1 1 1 1 1 1 1 1 1 1 1 1 1 1 1 1 1 1 1 1 1 1 1 1 1 1 1 1 1 1 1 1 1 1 1 1 1 1 1 1 1 1 1 1 1 1 1 1 1 1 1 1 1 1 1 1 1 1 1 1 1 1 1 1 1 1 1 1 1 1 1 1 1 2 1 1 1 1 1 1 1 1 1 1 1 1 1 1 1 1 1 1 1 1 1 1 1 1 1 1 1 1 1 
2 
2 
2 2 
1 1 1 
2 
2 
2 2 
2 1 
2 
1 1 
1 
2 
2 1 2 2 2 1 2 1 1 2 2 2 1 2 2 1 2 2 2 2 1 1 1 1 2 1 2 2 2 1 1 2 1 1 2 2 2 1 1 1 2 1 1 1 1 1 1 2 1 1 1 
2 
1 1 1 1 1 1 1 1 1 1 1 1 2 1 1 
2 2 2 2 
1 1 1 1 1 2 1 2 1 
2 
2 1 2 1 1 2 2 2 1 2 
1 2 2 1 2 2 1 2 1 1 2 2 2 2 2 2 1 
1 
2 1 
2 
1 
1 1 2 
2 
1 
1 1 1 2 1 1 1 1 1 
1 1 1 1 
2 
2 
1 2 
2 
1 
2 
1 2 1 2 2 2 
1 1 1 1 1 1 1 1 1 1 1 1 1 1 1 1 1 1 1 1 1 1 
1 1 1 1 2 1 1 1 1 2 1 1 1 1 1 1 2 2 
2 
1 1 1 1 2 1 1 1 1 1 1 1 1 1 2 1 1 1 2 1 1 1 1 1 1 1 1 1 1 1 1 1 1 1 1 1 2 1 1 1 1 2 
2 2 1 1 1 2 1 2 2 1 1 1 2 2 1 2 2 
1 
1 1 
1 1 2 
1 1 1 1 1 1 1 1 2 1 1 2 1 2 1 2 1 1 1 1 1 1 1 
1 2 2 2 1 
2 2 
2 
2 
1 1 2 2 2 2 1 1 1 2 1 1 2 1 2 
2 
1 
2 2 2 2 2 
1 
1 
2 
2 
2 
1 
2 1 1 
2 1 2 2 2 1 2 1 2 1 1 2 2 1 2 1 1 1 1 1 2 1 1 1 2 2 1 2 1 1 1 2 
2 
2 
1 1 1 
2 2 1 1 2 
1 1 
2 
2 
1 
1 2 
2 
2 
2 2 2 2 2 
2 
2 
2 1 
2 
1 2 2 1 1 1 2 2 1 1 1 2 2 1 2 1 1 1 1 2 2 1 1 1 1 1 1 2 1 1 1 2 2 2 2 2 1 1 1 1 1 1 1 1 1 1 
1 
2 2 1 1 2 1 2 2 2 1 1 1 2 1 2 
2 2 
2 2 
1 
1 1 
2 
1 1 1 
2 
1 
2 
2 1 2 1 2 2 2 2 1 2 1 2 1 2 1 2 2 2 1 1 
2 
1 
2 2 2 2 2 2 1 2 2 2 2 2 2 2 2 2 2 2 2 2 2 2 2 2 2 2 2 2 2 2 2 2 2 2 2 2 2 2 2 1 2 2 2 1 2 2 2 2 2 2 2 2 2 2 2 2 2 2 2 2 2 1 2 2 2 2 
2 
1 2 
1 
2 1 1 2 1 2 2 1 2 2 1 2 2 2 1 2 2 1 1 2 2 2 2 2 2 2 
1 1 1 1 1 
2 2 
1 
2 2 
2 2 2 2 2 2 2 2 2 2 1 1 2 1 1 1 
1 2 1 1 2 1 1 1 1 2 1 1 2 2 1 1 2 
1 1 1 1 2 2 1 1 1 1 2 1 2 1 2 2 1 2 2 2 1 2 1 1 2 1 2 1 2 1 1 2 2 2 1 1 2 1 
2 2 1 
2 1 2 1 1 1 2 1 2 1 2 1 1 1 1 1 1 2 2 1 1 1 1 1 1 1 1 1 1 1 2 1 1 1 1 1 2 1 2 1 1 1 2 1 1 2 1 1 1 1 1 1 1 1 1 2 1 1 1 1 1 2 2 2 2 2 1 1 2 1 2 2 2 1 1 2 1 1 1 1 1 1 1 1 1 2 2 1 1 2 1 1 1 2 1 1 1 1 2 1 2 2 1 2 1 2 1 1 1 1 1 2 2 2 2 1 2 1 2 1 1 1 1 1 1 2 2 1 1 1 2 1 2 1 2 2 1 1 2 
1 2 1 
1 1 
2 
1 2 2 2 1 1 2 1 1 1 2 2 2 1 2 2 2 1 2 1 1 2 1 1 1 1 1 2 2 2 1 1 1 2 1 1 2 2 2 2 1 1 1 1 2 2 1 2 2 1 1 2 2 2 1 1 1 1 

User 28 
1 1 1 1 1 1 1 1 1 1 1 1 1 1 1 1 1 1 1 1 1 1 1 1 1 1 1 1 1 1 1 1 1 1 1 1 1 1 1 1 1 1 1 1 1 
1 
1 
1 1 2 1 1 1 1 1 1 1 1 1 1 1 2 
1 1 
1 
1 1 
1 

1 
2 
1 1 1 1 1 2 1 
1 
1 1 1 1 1 1 1 2 1 2 1 2 1 2 2 1 1 2 1 1 1 1 1 1 2 1 2 1 1 1 
2 
1 2 1 2 1 1 2 1 2 1 1 1 1 1 2 
1 
1 1 1 1 1 1 1 1 1 1 1 1 1 1 1 1 1 
2 2 2 2 2 2 
1 
2 
2 1 1 1 1 
1 
2 1 2 2 1 
2 
1 1 1 2 2 2 2 1 2 1 1 1 1 2 1 2 1 2 2 1 2 2 1 1 2 1 1 1 1 
1 1 2 
1 1 
1 1 1 
2 1 
1 
1 1 1 1 1 1 
2 
2 
1 
1 
1 1 
2 
1 
1 1 1 1 1 1 
1 1 1 
1 1 2 2 1 2 
2 
2 
2 
1 1 1 
1 1 
1 1 1 2 1 1 1 2 2 1 1 2 1 2 1 1 2 2 2 1 1 2 2 1 1 2 2 2 2 1 1 2 2 1 1 1 2 1 
1 2 1 
1 1 1 1 
1 
1 
1 1 1 
2 1 2 1 1 1 2 2 1 2 1 2 1 2 2 1 1 1 1 1 2 1 1 1 
1 1 1 1 1 
1 1 1 
2 
1 1 
1 
1 1 1 1 1 1 1 1 1 1 1 1 2 2 1 1 1 1 1 1 1 1 
2 
1 1 1 1 
2 2 1 1 1 1 1 2 1 1 1 1 1 1 1 1 1 1 2 1 1 1 2 1 1 1 1 2 2 2 2 2 1 2 2 2 2 2 1 2 2 1 1 1 1 1 1 2 2 2 2 2 2 1 1 1 1 1 2 2 2 1 2 2 1 2 2 2 1 2 2 1 1 1 1 2 1 2 2 1 2 2 1 1 2 1 2 1 2 1 1 1 1 2 1 1 1 1 2 1 1 1 1 1 1 1 1 1 2 1 1 2 1 
2 
1 1 

User 29 
1 1 1 1 1 1 1 1 1 1 1 1 1 1 1 1 1 1 1 1 1 1 1 1 1 1 1 1 1 1 1 1 1 1 1 1 1 1 1 1 1 1 1 
2 2 
1 
1 1 2 1 2 1 
2 1 
1 1 1 2 1 1 1 1 2 2 2 1 2 1 2 1 1 2 1 1 1 2 1 2 2 1 1 1 2 1 1 1 2 1 2 2 1 1 1 1 2 2 2 2 1 1 1 1 1 2 2 1 2 1 2 1 2 1 2 2 2 1 1 1 1 2 1 1 1 1 1 1 1 1 1 1 
1 1 1 1 1 1 1 1 1 1 1 1 1 1 1 1 1 1 1 1 1 1 1 
1 1 1 
2 
2 2 2 1 1 2 1 1 1 1 2 1 2 1 1 2 2 1 1 1 2 1 1 1 1 1 1 1 1 1 1 1 2 2 1 2 1 
1 1 2 2 2 2 2 2 2 2 2 2 2 2 2 2 2 2 2 
1 1 1 1 1 1 2 1 1 1 1 2 2 1 1 1 2 2 1 1 1 1 1 1 1 1 1 1 1 2 1 1 1 1 1 1 1 2 2 1 1 2 1 
2 
2 2 2 1 2 1 1 1 1 1 2 1 2 2 1 2 1 2 2 1 1 1 2 1 1 2 2 1 1 2 1 2 1 1 2 1 1 1 2 2 2 2 2 2 1 1 1 1 1 1 1 1 1 1 
1 
2 
2 1 2 
1 
2 2 2 
2 1 1 1 2 1 2 1 1 1 2 2 1 1 1 1 1 1 2 1 2 1 1 2 2 2 1 1 2 
1 2 1 2 1 1 2 2 2 1 1 1 2 1 2 2 2 2 2 2 2 2 2 2 1 1 2 2 2 2 2 2 1 2 2 2 2 2 2 2 1 2 2 1 1 2 2 2 2 1 2 2 2 2 2 2 2 1 2 2 2 2 1 2 2 1 1 1 1 2 2 1 2 1 2 2 
1 
1 1 
1 1 2 2 2 
1 
1 
2 
1 
1 
1 
2 2 
1 
1 2 1 1 2 2 2 1 1 1 2 1 2 1 2 1 1 1 2 1 1 1 1 2 1 1 1 
2 2 1 2 1 1 2 2 2 1 1 2 1 1 2 1 1 2 1 1 2 
1 2 1 2 2 1 1 1 2 2 2 1 2 2 2 1 1 2 2 2 2 1 1 1 2 2 1 1 1 2 2 2 2 1 1 2 1 2 2 2 1 1 1 2 2 2 2 1 1 1 2 1 2 2 1 2 2 2 1 2 2 1 2 1 2 1 1 2 1 1 2 1 1 2 2 1 1 1 2 2 2 
1 1 
1 
1 
1 
2 2 2 1 
2 2 
1 2 2 1 2 1 2 2 2 2 2 1 2 2 2 1 1 2 1 2 2 1 2 2 2 2 2 1 1 1 1 1 1 1 1 2 
2 1 2 1 
2 2 2 1 1 1 2 2 2 2 1 1 1 1 2 1 2 2 2 2 1 1 2 1 1 1 1 1 1 1 2 1 1 2 2 
2 
1 1 
1 1 
1 
1 
2 1 
1 1 1 1 1 2 
1 1 1 1 1 1 1 1 1 1 1 1 1 1 1 1 1 1 1 1 1 1 1 1 1 1 1 1 1 1 1 1 1 1 1 1 1 1 1 1 1 1 1 1 1 1 1 1 1 1 1 1 1 1 1 1 
2 2 
1 1 
2 
1 
2 1 
1 
1 
2 2 
1 
1 2 2 1 1 1 1 
1 

User 30 
1 1 1 1 1 1 1 1 1 1 1 1 1 1 1 1 1 1 1 1 1 1 1 1 1 1 1 1 1 1 1 1 1 1 1 1 1 1 1 1 1 1 1 1 1 1 1 1 1 1 1 1 1 1 1 1 1 1 1 1 1 1 1 1 1 1 1 1 1 1 1 1 1 1 1 1 1 1 1 1 1 1 1 1 1 1 1 1 1 1 1 1 1 1 1 1 1 1 1 1 1 1 1 1 1 1 1 1 1 1 1 1 1 1 1 1 1 1 1 1 1 1 1 1 1 1 1 1 1 1 
1 
1 
1 2 1 2 1 1 1 2 1 1 1 1 2 1 1 2 2 
1 
1 2 1 1 2 1 1 2 2 1 1 1 2 1 
1 
1 1 
1 
2 
1 
1 1 1 2 2 1 1 2 1 2 2 1 2 1 2 1 1 1 2 1 1 1 2 1 2 2 2 2 1 1 1 1 1 1 2 2 2 2 2 1 2 1 2 2 2 2 2 1 1 2 2 2 2 2 2 1 2 1 2 2 1 1 2 2 2 2 2 1 1 2 2 1 2 1 1 2 2 1 1 1 1 1 2 1 1 2 2 1 1 1 1 1 2 2 1 1 2 2 1 2 1 1 2 1 1 1 1 1 1 1 2 1 1 1 1 1 1 1 1 1 1 1 2 1 1 1 1 2 1 1 1 1 1 1 1 1 1 2 2 1 2 1 1 1 2 1 1 1 1 2 2 2 1 2 2 1 1 1 1 2 1 1 1 1 
1 1 1 1 1 1 1 1 1 1 1 
1 1 
1 1 1 
1 
2 2 2 
1 2 2 1 2 
1 
2 2 2 2 2 1 2 1 1 2 2 2 2 2 2 2 2 2 
2 2 2 2 
2 
1 1 
1 1 1 1 1 
1 1 2 1 2 2 2 1 2 
1 1 
1 1 2 2 2 1 1 1 1 2 1 2 2 1 2 1 1 2 2 2 1 1 1 2 1 1 2 2 2 1 2 2 2 1 1 2 2 2 2 2 2 2 2 1 1 1 1 2 2 2 1 1 2 2 1 2 1 1 1 2 2 2 2 2 2 1 1 2 1 1 1 2 2 2 1 2 2 1 1 2 1 2 2 1 2 2 2 1 2 2 1 2 1 2 2 2 2 
2 
1 
1 1 
2 
1 2 
1 
1 1 2 2 1 2 2 
1 
2 
2 2 
1 1 1 1 
1 
1 1 1 1 2 1 1 1 1 1 1 1 2 1 1 1 1 1 2 
2 
2 1 1 2 1 1 1 2 1 2 1 2 2 2 
1 1 
2 
2 
2 1 2 2 2 
1 
1 2 
1 1 1 
1 1 
1 
1 1 1 2 1 1 1 2 1 1 2 2 1 2 1 2 1 2 2 2 1 2 2 1 2 2 1 
2 2 
2 2 2 2 2 
2 
2 1 2 2 2 2 2 2 2 2 2 2 2 2 2 2 2 2 2 2 2 2 2 2 2 2 2 2 2 2 2 2 2 2 2 2 1 2 2 2 2 2 2 2 2 2 2 2 2 2 2 2 2 2 2 
2 2 2 2 2 2 2 2 2 
1 
1 
1 
1 1 1 1 1 1 1 1 1 1 1 1 1 1 1 1 1 1 1 1 1 1 1 1 1 1 1 1 1 1 1 1 1 1 1 1 1 1 1 1 1 1 1 1 1 1 1 
1 
1 1 2 1 2 2 1 2 1 2 2 2 2 
1 1 
2 
2 
1 1 
1 
1 
1 1 1 1 1 1 1 1 2 1 1 2 1 1 1 2 1 2 1 2 1 1 1 2 1 1 1 1 1 1 1 1 1 2 1 1 1 1 2 1 1 1 1 1 1 
1 
1 
2 1 2 2 1 1 
1 1 1 
2 1 2 1 
2 
2 2 
1 
1 2 2 2 1 2 1 2 2 1 2 1 1 2 2 2 2 2 2 2 2 2 2 2 2 2 1 1 1 2 2 2 2 1 1 2 2 2 2 1 2 1 1 2 2 2 2 1 2 
1 1 2 1 2 1 2 2 2 1 
1 1 1 
2 
1 2 
2 
2 
2 2 2 2 2 2 2 2 
1 1 
2 
2 
1 1 1 1 
1 1 
2 
1 2 
2 
1 
2 2 1 2 1 1 2 2 2 2 2 1 1 1 2 1 1 1 1 1 1 2 1 1 2 1 1 1 1 1 1 2 1 
1 1 
2 2 
2 
1 
2 1 2 2 1 2 2 1 
2 1 1 1 1 2 1 1 
1 1 
1 2 1 1 1 2 2 2 2 2 1 1 1 2 2 1 1 1 1 1 2 2 2 1 2 2 2 2 1 2 2 2 1 2 2 1 2 2 1 2 1 2 2 2 1 1 2 2 2 2 2 1 1 
1 1 1 2 2 1 1 2 2 1 
1 1 1 
1 
1 1 1 1 1 1 1 1 
1 1 1 1 1 1 1 1 1 1 1 1 1 
2 
1 

User 31 
1 1 1 1 1 1 1 1 1 1 1 1 1 1 1 1 1 1 1 1 1 1 1 1 1 1 1 1 1 1 1 1 1 1 1 1 1 1 1 1 1 1 1 1 1 1 1 1 1 1 1 1 1 1 1 1 1 1 1 1 1 1 1 1 1 1 1 1 1 1 1 1 1 1 1 1 1 1 1 1 1 1 1 1 1 1 1 1 1 1 1 1 1 1 1 1 1 1 1 1 1 1 
1 1 1 1 1 
1 
2 2 2 2 
2 
1 
1 
2 
1 1 
2 2 2 2 1 2 2 2 2 2 2 2 2 2 2 2 2 2 2 1 1 2 2 2 2 2 2 2 2 2 
1 1 1 1 1 1 1 1 1 1 1 1 1 1 1 1 1 1 1 1 2 
1 1 1 1 1 
1 1 
1 2 
1 2 1 
1 1 1 1 1 1 
2 2 
1 
1 
1 
2 
1 
2 
2 
2 1 2 2 2 1 2 1 2 2 2 1 1 2 2 
2 1 2 2 2 2 1 
1 
2 1 
2 
2 2 1 2 2 2 1 2 2 2 2 2 2 2 2 2 2 1 2 2 1 2 2 
2 
1 2 
1 1 1 1 1 1 1 1 
2 1 1 1 2 2 2 2 1 2 1 2 1 2 2 2 1 2 
1 
2 1 2 2 
2 
2 
1 1 1 1 
2 
2 2 
1 1 1 1 
1 
2 
2 2 
1 
2 2 2 2 2 2 1 1 2 1 2 2 2 1 1 1 1 1 1 1 1 1 2 2 1 2 1 2 
2 1 2 2 2 1 1 1 1 1 1 1 2 1 1 1 1 2 1 2 2 1 2 2 2 2 2 1 2 2 2 2 2 2 1 2 2 2 2 2 2 2 2 2 1 2 2 2 2 2 2 2 2 1 2 2 2 2 2 2 1 1 1 1 1 2 2 1 2 1 1 2 
2 
1 2 2 2 1 
2 
1 
2 
2 1 1 
1 1 
1 
1 1 
2 2 1 2 2 1 2 2 2 1 2 2 1 1 
1 
2 
2 
1 
1 
1 2 2 1 2 1 1 2 2 2 2 2 1 2 1 2 2 2 1 2 1 1 2 2 1 1 2 1 1 1 1 1 2 2 1 1 1 1 1 1 1 1 1 1 1 2 2 2 1 2 1 1 1 2 1 2 2 2 1 2 2 2 2 2 2 1 2 2 2 1 1 1 1 2 2 
2 
1 1 2 1 1 1 1 1 1 1 1 1 1 
1 2 2 1 2 2 2 1 1 2 2 1 2 2 2 2 1 1 2 1 1 1 1 1 2 1 1 2 1 1 2 2 2 2 2 2 2 2 2 1 1 1 1 2 1 2 2 1 1 2 1 2 2 2 2 1 2 1 2 2 2 2 1 2 2 1 1 2 2 2 2 2 2 1 2 2 2 1 2 2 2 1 1 1 1 1 1 2 2 
1 
1 
1 1 1 
2 
2 
1 1 2 1 1 1 
1 2 2 1 2 
1 1 
1 1 1 1 1 1 1 1 1 1 
1 1 2 2 2 2 
1 1 
2 2 2 2 
2 
1 1 1 2 
1 1 1 1 1 1 1 1 1 1 1 1 2 1 1 1 1 1 1 1 
1 1 1 1 1 1 2 1 2 2 1 2 1 1 1 
2 
2 
2 2 2 2 1 2 2 2 2 2 2 2 2 1 2 
1 1 2 2 2 1 2 2 2 2 1 2 2 2 2 2 2 2 2 2 2 2 2 2 2 
1 
1 
1 1 1 
1 1 1 1 
1 
2 2 
2 
1 1 
1 1 1 
1 2 1 2 1 2 2 1 2 1 1 1 1 2 1 1 1 2 2 2 1 2 1 2 2 1 2 1 1 2 1 1 1 2 1 2 1 1 2 2 1 1 2 1 2 1 2 1 2 2 2 2 2 2 2 

User 32 
1 1 1 1 1 1 1 1 1 1 1 1 1 1 1 1 1 1 1 1 1 1 1 1 1 1 1 1 1 1 1 1 1 1 1 1 1 1 1 1 1 1 1 1 1 1 1 1 1 1 1 1 1 1 1 
1 1 1 1 1 2 2 1 2 2 
1 2 1 2 2 1 1 1 2 2 1 1 
2 2 2 
1 
2 
1 
2 
1 
2 2 
1 
1 
2 
1 2 1 1 2 1 2 2 2 1 2 1 2 2 
2 
1 
1 1 2 2 1 1 2 2 1 1 2 2 2 2 2 2 1 1 2 2 1 1 2 1 2 2 1 1 2 2 2 2 2 2 2 1 2 1 1 1 2 2 2 1 
1 1 1 1 1 1 1 1 1 2 
2 1 1 1 
2 2 1 1 1 2 2 2 2 2 1 1 2 1 2 2 2 2 2 2 2 2 1 2 2 1 2 2 1 2 2 1 2 
2 1 1 2 2 2 2 2 2 2 2 2 2 2 2 2 2 2 1 2 

1 1 
1 
1 1 
2 2 
1 
1 
1 
2 2 1 2 1 1 
1 
1 2 1 1 1 2 1 2 1 2 2 1 1 
2 2 2 2 2 
1 
1 2 1 1 
2 
1 2 1 1 2 2 1 1 2 2 2 
2 
1 
1 
2 
2 
2 
2 1 
1 
2 2 
1 
1 
1 
2 
1 1 1 1 
1 1 
1 
1 
1 1 
1 1 
1 2 2 2 2 1 1 2 1 2 2 2 2 2 1 2 
1 
1 2 
1 
1 1 1 1 2 
2 
2 
1 
2 
1 2 1 1 1 1 1 2 2 1 1 
2 
1 2 
1 2 2 1 1 1 1 1 2 2 2 1 2 1 2 1 2 1 2 
2 2 2 2 1 1 2 2 2 2 2 2 1 2 2 2 2 2 2 1 2 2 2 2 2 2 2 2 1 2 2 2 2 

1 
1 1 
1 1 2 2 1 2 
2 
1 
2 2 1 
2 1 2 2 
1 1 1 1 1 
1 1 1 2 1 1 1 1 1 1 1 2 1 1 1 1 1 1 1 2 2 1 
2 
1 2 
2 
2 2 2 2 2 2 2 2 
2 1 2 2 2 1 1 1 2 2 2 2 
1 
1 
1 2 2 1 1 2 2 2 1 2 2 1 2 2 2 2 1 1 2 2 2 1 2 2 2 2 1 2 2 2 1 1 1 2 2 2 1 1 1 2 1 2 2 
2 
1 2 
1 
1 1 1 1 1 1 1 1 1 1 1 1 1 1 1 1 1 1 1 1 1 1 1 1 1 1 1 1 1 1 
2 
2 
2 2 
2 
1 
1 1 1 1 2 1 1 2 1 1 1 1 1 
1 
2 

1 
1 
2 2 

2 2 2 2 2 
1 2 2 2 2 
2 
1 
1 2 2 2 1 2 2 1 2 2 2 2 1 1 
2 2 2 2 1 2 2 
1 1 1 2 2 1 
2 2 
1 
2 2 
2 
2 2 
1 2 1 2 1 1 1 1 2 2 1 2 2 
2 2 

1 
2 
2 2 
2 2 1 2 1 1 2 
1 
2 
2 

2 
1 
2 1 1 1 1 1 1 1 1 1 1 2 1 1 1 
1 1 1 2 1 1 2 1 2 2 1 2 1 2 1 2 2 2 1 2 1 1 1 1 2 1 2 2 2 
2 2 
1 

1 1 1 2 2 
2 1 1 
2 
1 
1 
1 2 2 1 2 1 1 1 1 1 1 2 1 2 2 
1 
1 
2 2 
1 2 2 2 2 
1 
2 
1 
2 
1 
1 1 1 1 1 
2 2 2 
2 
2 
1 1 1 2 1 2 1 2 
2 2 2 1 1 2 2 2 2 

User 33 
1 1 1 1 1 1 1 1 1 1 1 1 1 1 1 1 1 1 1 1 1 1 1 1 1 1 1 1 1 1 1 1 1 1 1 1 1 1 1 1 1 1 1 1 1 1 1 1 1 1 1 1 1 1 1 1 1 1 1 1 1 1 1 1 1 1 1 1 1 1 1 1 1 1 1 1 1 1 1 1 1 1 1 1 1 1 1 1 1 1 1 
1 
2 1 2 2 2 2 2 1 2 2 1 1 1 2 1 1 1 1 1 2 1 1 1 2 1 1 1 1 1 1 1 1 2 1 1 1 1 1 1 1 
2 2 1 2 1 2 1 2 2 1 2 1 1 1 1 2 1 1 2 1 2 2 2 2 1 2 1 1 1 1 2 1 1 2 2 1 2 2 2 
2 
1 2 1 1 1 1 1 1 1 2 1 2 2 2 1 2 2 2 2 2 1 1 1 2 1 1 1 1 1 1 2 2 1 1 2 1 2 1 2 2 2 1 2 2 1 1 1 1 2 1 1 1 2 1 2 1 1 2 1 1 2 2 2 2 2 1 2 2 1 1 1 2 1 1 1 1 1 1 1 1 1 2 2 1 1 1 2 2 2 2 2 2 2 2 
1 1 1 1 1 1 1 1 1 1 1 1 1 1 1 1 1 1 1 
2 
2 2 
1 1 1 2 1 1 1 2 2 1 2 1 1 1 2 2 1 2 1 1 
1 1 1 2 1 1 1 1 1 1 2 2 2 2 2 2 2 2 2 1 1 2 
1 1 1 1 2 1 2 1 1 1 2 2 1 2 1 1 1 2 2 1 1 2 1 2 2 1 2 1 2 1 1 1 2 2 1 1 2 1 1 1 1 2 
2 2 
1 2 2 1 1 2 1 2 1 1 1 2 1 1 2 1 
1 1 1 
1 1 
2 
1 1 
1 2 
2 
1 2 1 1 1 1 
1 2 1 2 1 1 1 1 1 1 2 2 2 1 1 2 1 1 1 1 1 1 1 2 2 1 2 1 1 1 1 2 1 2 1 2 2 2 1 1 1 2 2 1 2 1 
1 2 1 2 1 2 1 1 1 1 1 
1 
1 2 1 1 1 2 
1 
1 1 1 1 
2 
2 
2 
2 
2 1 2 2 
2 
2 
2 
1 1 1 1 2 2 2 1 2 2 2 1 2 2 1 1 1 2 1 1 1 1 1 2 2 2 1 2 2 1 2 1 1 1 1 2 1 1 2 2 
1 
1 2 2 
1 1 
2 
2 2 2 2 2 2 2 2 2 2 2 2 2 2 2 2 2 2 2 2 2 2 2 2 2 2 2 2 2 2 2 2 2 2 2 2 2 2 2 2 2 2 2 2 2 2 2 2 2 2 2 2 2 2 2 2 2 2 2 2 2 2 2 2 
2 2 
1 
1 
2 2 
2 2 
2 2 
2 1 1 2 
1 
1 
1 1 1 1 1 1 1 1 
2 1 2 1 1 1 2 2 1 1 
2 
1 
2 
2 2 1 1 1 2 1 1 1 1 1 1 2 1 1 2 1 2 1 1 1 1 1 1 1 1 2 2 1 1 1 1 1 2 1 2 1 1 1 2 1 2 1 1 1 1 2 1 1 2 1 1 1 1 2 1 1 1 2 2 1 2 1 1 1 2 1 1 1 2 1 1 1 2 
2 
2 
2 
1 1 1 1 
1 1 2 2 
1 
2 
2 
1 1 1 
2 2 2 2 2 2 2 2 2 2 2 2 2 2 2 2 2 2 2 2 2 
2 2 2 2 2 
1 1 2 2 2 1 1 2 2 1 2 1 1 2 2 2 2 1 1 2 1 1 1 1 1 2 1 2 2 1 2 2 2 1 1 1 1 1 2 1 2 2 2 2 2 2 1 1 2 2 2 1 2 2 2 1 2 2 2 1 2 2 1 2 2 1 1 2 2 1 2 1 2 2 1 1 1 1 1 1 2 1 2 1 1 1 2 1 2 1 2 2 1 2 2 1 1 2 
2 2 1 2 2 2 2 1 1 2 2 2 2 2 1 
2 1 2 1 1 1 2 
1 
2 1 1 1 2 1 1 1 1 1 1 1 1 1 1 1 1 1 1 1 2 1 1 
1 1 
2 
2 
1 
1 
2 2 2 2 1 2 1 1 2 
2 2 2 2 2 2 2 2 2 2 2 2 2 
2 
1 1 1 2 1 2 1 1 2 2 2 1 
2 
2 
1 2 2 2 2 2 2 
1 1 1 1 1 1 1 
2 
1 1 1 1 1 1 
2 
2 1 1 1 1 1 1 1 1 1 1 1 1 1 1 1 1 1 2 1 2 1 2 1 1 1 1 1 1 1 2 1 1 1 1 1 
2 
2 2 
1 
2 1 1 1 2 2 2 2 1 
1 1 1 
1 
2 
1 2 1 1 1 1 1 1 1 
2 2 
1 
1 1 1 1 
2 
1 
2 
2 
1 
1 
2 2 
2 2 1 1 2 1 2 2 1 1 1 
1 2 1 2 1 1 
2 
2 2 1 2 1 2 1 1 2 1 1 1 2 1 1 1 2 1 1 2 1 1 1 1 
2 
2 2 2 2 2 2 2 2 2 2 2 2 2 
2 
2 
2 1 2 1 1 1 1 2 
1 
2 2 2 
1 1 1 1 2 1 2 2 2 2 1 1 1 1 1 1 1 1 1 2 1 2 2 1 1 2 1 1 2 1 2 1 1 1 1 1 1 1 2 1 1 1 1 1 1 1 1 2 1 1 2 1 2 1 1 1 1 1 1 1 1 2 2 1 2 2 1 2 1 1 1 1 1 2 1 2 1 2 2 1 1 1 2 1 1 2 1 2 2 1 1 1 1 1 1 2 1 1 2 2 2 2 2 1 2 1 1 1 2 2 1 2 
1 1 1 2 1 2 2 
2 
1 
1 
1 1 1 
2 1 1 
2 
1 
2 2 
1 2 1 2 1 
1 
2 2 
2 
1 1 1 1 1 
1 2 2 1 2 2 1 1 2 2 1 1 2 1 1 1 2 1 1 1 1 1 2 1 2 1 2 1 2 2 1 2 1 2 1 1 2 2 1 1 1 1 1 2 2 1 1 2 2 2 1 1 1 1 2 1 1 1 2 1 2 2 1 1 1 2 2 1 1 1 1 1 1 1 2 2 1 1 2 1 1 2 1 1 2 1 1 1 2 1 2 2 1 1 1 1 1 2 2 1 1 1 1 1 2 2 1 
2 
1 
1 
1 1 1 
2 1 2 
2 1 1 2 2 1 2 1 2 1 1 2 1 1 1 1 1 1 1 2 2 1 1 
2 
1 
1 1 
2 2 
1 1 1 1 1 
1 1 
2 2 2 1 2 2 1 2 2 1 2 2 2 2 2 2 2 2 2 2 2 2 2 2 2 2 2 2 2 2 2 2 2 2 2 2 2 2 2 2 2 2 2 2 2 2 2 2 2 2 1 2 2 
1 1 
1 1 1 1 
2 

User 34 
1 1 1 1 1 1 1 1 1 1 1 1 1 1 1 1 1 1 1 1 1 1 1 1 1 1 1 1 1 1 1 1 1 1 1 1 1 1 1 1 1 1 1 1 1 1 1 1 1 1 1 1 1 1 1 1 
1 1 
1 
2 2 
1 1 1 1 1 1 1 1 1 1 1 1 
1 1 2 2 1 2 
1 1 1 1 1 1 1 1 1 1 1 1 
1 
2 2 2 2 
2 1 1 
2 
1 
2 2 1 1 2 1 2 
1 
2 2 1 1 2 1 1 2 1 1 
1 
1 
1 1 
1 1 2 2 2 2 1 2 2 2 2 
1 
2 2 1 1 1 1 1 1 1 2 1 1 1 2 1 1 1 2 1 1 2 1 1 1 1 1 1 1 2 2 2 1 
2 
1 2 1 2 2 1 1 1 2 2 1 1 1 2 1 1 1 1 2 2 2 1 1 1 2 1 2 2 2 1 2 1 2 2 2 2 
2 
2 
1 
1 
1 
1 2 1 2 2 1 1 1 2 2 1 1 1 1 1 1 1 2 1 2 2 1 1 1 1 
1 
1 1 1 1 1 1 1 1 1 1 1 1 1 1 1 1 1 1 1 1 1 1 1 1 1 1 1 1 1 1 1 1 1 1 
1 
1 1 
1 
1 2 1 1 1 1 1 1 2 1 
1 1 
1 2 
1 2 2 2 1 2 2 1 1 2 2 1 1 2 2 2 1 1 1 1 2 2 2 1 2 2 2 2 2 2 2 2 2 2 2 1 2 2 2 1 2 1 2 2 1 2 1 2 1 2 1 2 2 2 2 1 1 2 2 2 1 2 2 2 2 2 2 2 1 2 2 2 1 2 2 1 2 2 1 2 2 2 2 1 1 1 1 2 2 2 1 2 2 1 1 1 2 2 2 1 1 2 1 2 1 1 1 1 2 2 1 1 1 2 2 
2 1 
1 1 1 1 1 
1 1 2 1 2 
1 1 1 1 
1 1 1 1 1 
1 1 1 1 1 1 1 2 1 2 1 1 1 1 2 1 1 1 
1 1 1 1 1 1 1 1 1 1 1 1 1 1 1 1 1 1 1 1 1 1 1 1 1 1 1 1 1 1 1 1 1 1 1 1 1 1 1 1 1 1 1 1 1 1 1 1 1 1 1 1 1 1 1 1 1 1 1 1 1 1 1 1 1 1 1 1 1 1 1 1 1 1 1 1 1 1 1 1 1 1 1 1 1 1 1 1 1 1 1 1 1 1 1 1 1 1 1 1 
1 1 1 1 1 1 
2 2 2 2 2 2 1 2 2 1 2 2 2 2 2 2 2 2 2 2 2 1 1 2 1 2 2 1 2 2 1 2 

User 35 
1 1 1 1 1 1 1 1 1 1 1 1 1 1 1 1 1 1 1 1 1 1 1 1 1 1 1 1 1 1 1 1 1 1 1 1 1 1 1 1 1 1 1 1 1 1 
1 
1 
1 
2 2 2 2 1 1 1 1 2 2 1 2 1 2 1 1 1 2 1 2 1 2 2 1 1 2 2 1 1 1 1 2 1 1 2 2 2 2 1 2 2 2 
1 
1 1 2 
1 1 
2 2 2 
2 2 
2 
2 
2 
1 1 
2 2 2 1 1 2 1 1 2 2 1 1 2 1 
2 
1 
1 1 1 1 1 
2 2 2 2 1 2 2 1 2 2 1 2 2 
1 1 
2 
1 1 1 1 1 1 1 1 1 2 1 2 1 1 1 
1 1 1 2 1 1 2 2 2 2 
2 2 
2 
2 2 
1 
2 
2 2 
1 1 
2 2 2 1 
2 2 2 2 2 2 
1 
2 
1 1 
2 2 2 2 2 2 
1 
1 2 2 1 
1 
2 
1 
2 
1 
1 2 2 
1 
1 
1 
1 1 2 1 1 2 2 1 2 1 2 2 2 2 1 2 1 2 2 1 2 2 2 1 1 2 2 1 1 1 2 1 2 1 2 1 2 
2 
1 1 1 1 1 1 
2 
2 
1 
2 
2 
1 1 
1 
2 
2 2 1 1 2 2 
2 2 
2 
2 2 2 2 
1 
2 1 1 
1 1 1 1 1 2 1 1 2 2 2 
1 2 1 1 2 2 2 2 2 2 2 1 1 2 1 1 2 1 1 
1 
1 
1 
1 2 2 
2 2 2 
1 
1 1 
2 
1 
2 
2 2 2 2 2 
1 2 1 2 2 2 1 2 2 1 
1 1 1 
2 2 
1 
1 
2 
2 1 1 1 1 1 1 1 1 2 1 2 1 2 1 2 2 2 1 2 1 1 1 1 1 1 2 2 1 2 2 1 2 1 1 1 1 2 2 2 2 2 
1 
1 
1 
1 
2 
2 
1 
2 2 2 2 1 2 1 1 2 1 2 2 2 2 1 1 1 2 
1 1 
1 1 
2 2 1 2 
2 
2 
1 
2 
2 
1 1 2 1 1 2 2 1 2 2 2 2 1 1 2 1 2 1 1 2 1 2 1 2 1 1 2 1 2 
1 
1 
2 
1 
1 1 1 
2 2 1 2 1 1 2 2 2 2 2 2 
2 
1 
2 
1 2 
1 1 1 1 
1 
2 
2 
1 
1 
1 1 1 2 2 1 2 2 2 2 2 1 2 2 2 2 2 2 2 1 1 2 1 2 1 1 1 2 1 1 1 1 2 1 2 1 2 2 2 2 2 1 
2 2 2 1 2 2 2 
2 
2 
1 
2 1 1 
1 
1 
1 1 1 1 1 
1 
2 2 2 
1 1 2 1 2 1 1 1 2 2 2 2 2 1 2 2 2 2 1 1 2 1 1 1 1 2 2 1 2 1 2 2 1 1 
1 
2 
1 
1 
2 
1 
1 2 2 1 1 1 2 1 1 1 1 1 1 1 1 1 1 2 2 1 
2 
1 
1 2 1 
1 
2 
1 2 2 2 2 1 2 1 2 1 2 2 1 2 2 2 1 1 1 1 2 2 2 2 1 1 1 2 1 2 1 2 1 1 2 1 2 2 2 2 1 1 2 2 2 
1 
1 
2 
1 
2 2 
2 1 1 
2 
2 
2 
1 
1 1 1 1 
1 
2 2 
1 
1 1 1 1 
1 
2 
2 
1 1 2 2 2 1 1 2 2 2 2 2 2 2 2 2 2 2 
1 
1 1 2 2 
2 2 2 2 2 1 2 2 1 2 2 1 2 2 1 2 1 2 1 2 1 2 2 1 2 1 1 2 1 2 1 2 2 2 2 1 2 1 2 1 2 2 1 1 1 1 1 1 1 2 2 1 
1 1 
2 
1 

User 36 
1 1 1 1 1 1 1 1 1 1 1 1 1 1 1 1 1 1 1 1 1 
2 2 
2 2 
2 1 1 2 2 2 2 2 1 1 2 2 1 2 2 2 2 2 2 2 2 
1 1 1 1 
1 2 2 
1 1 1 1 1 1 1 1 1 1 1 1 1 1 1 1 1 1 1 1 1 1 1 1 
2 
2 
1 
1 
1 
1 
1 
2 1 2 
2 
1 
2 
2 
2 2 
1 
2 2 2 2 
2 2 2 2 2 
2 
1 2 
1 
2 
2 1 
1 1 
1 2 1 2 1 1 2 2 2 2 1 2 2 2 2 1 2 1 2 2 2 1 2 1 1 1 1 2 1 2 2 2 1 1 2 2 2 1 2 2 2 1 2 2 1 2 2 2 2 1 
2 
2 
1 
2 1 
2 2 
1 
1 
1 1 2 
2 2 2 2 2 2 2 2 2 2 2 2 2 2 2 2 2 2 2 2 2 2 
2 
2 
1 
2 
2 2 2 2 
1 2 2 2 1 2 
2 2 2 
1 
2 
1 
1 1 1 
2 
2 
2 
2 
2 2 2 2 1 2 2 2 2 2 2 
1 
1 2 2 2 2 2 
1 
2 
1 
2 
1 
1 
2 
2 
2 1 
2 1 
2 
1 
1 2 1 2 2 1 2 2 2 1 1 1 2 2 1 2 2 2 2 2 1 2 1 2 2 1 2 
2 
1 
2 
1 1 2 
2 
2 2 2 2 
2 2 1 2 2 2 1 2 2 2 2 
2 2 
1 
2 2 
1 2 2 2 2 2 2 
1 
1 1 2 
1 
2 
2 
2 2 2 2 2 2 1 2 
2 
2 2 1 2 2 2 1 1 1 1 2 2 2 2 2 2 2 
1 
2 2 2 
1 2 2 1 2 2 2 1 2 1 2 2 2 2 2 2 1 2 1 2 2 2 2 1 2 2 2 1 1 1 2 1 1 2 2 2 1 1 2 2 2 1 2 1 2 2 2 2 2 2 1 1 1 
1 1 2 1 2 2 2 2 2 2 2 1 2 2 1 1 2 2 2 1 2 2 1 1 2 1 2 2 1 2 2 2 2 2 2 2 2 2 1 
2 
1 
2 2 
2 
2 1 2 2 2 2 
2 2 2 2 2 2 
2 2 2 
1 2 2 2 2 2 1 2 1 
1 2 
2 
2 2 
1 1 
1 2 1 
2 
1 2 
1 2 
1 2 
2 1 1 
1 
2 
1 1 
2 2 1 2 1 2 2 2 
2 
1 
2 
1 
2 
2 2 2 2 2 1 2 2 
1 
2 2 2 
1 2 1 2 1 1 2 1 1 1 1 1 2 1 2 1 2 1 1 2 1 2 1 2 2 2 2 
2 
2 
2 2 
2 
1 1 2 1 1 2 1 
1 1 
1 2 2 2 2 1 1 2 
2 2 2 2 
1 2 2 2 2 2 1 2 1 1 2 1 2 1 2 2 2 2 1 2 2 1 2 1 2 2 1 1 1 2 
2 
2 
2 2 
1 2 1 1 2 1 2 
2 2 
2 2 
2 2 2 2 2 2 2 2 2 2 2 2 2 2 2 2 2 2 2 1 2 2 2 2 2 
2 2 2 
2 1 2 2 2 2 2 1 2 
2 1 1 
2 
2 2 2 2 
2 
2 1 1 1 1 1 2 2 2 2 1 2 2 1 1 2 1 1 1 2 2 2 2 1 1 1 1 1 2 2 2 1 1 2 1 2 2 1 1 
2 
2 2 2 
2 
2 
1 
2 
1 
2 
2 
2 
2 2 
2 
1 1 1 1 1 1 1 
1 2 
2 2 
1 
2 
2 
1 2 
1 1 
2 1 1 2 2 1 2 
1 
2 1 2 1 2 2 
2 1 2 
2 2 
1 
1 
2 
2 
1 
1 
1 
2 1 2 2 2 2 2 2 1 
2 
2 
2 2 
2 2 2 2 2 2 2 2 2 2 1 2 2 2 1 2 2 2 1 2 2 1 2 1 2 2 2 1 1 2 2 2 2 2 1 2 2 2 2 2 
2 
2 
2 
1 
1 2 2 2 2 
1 1 
1 
2 2 
1 1 
1 
2 2 2 2 2 
2 2 1 1 2 2 1 1 2 1 
2 2 2 2 2 2 2 2 1 
2 
2 
1 2 2 2 2 1 
1 1 1 
1 1 1 1 1 1 1 1 1 1 2 1 1 1 1 1 1 2 1 1 1 1 
1 1 
1 2 
2 
1 
2 
2 2 
2 
2 1 2 1 2 2 2 2 
2 
1 
1 1 2 2 2 2 2 2 2 
2 2 2 2 2 1 1 1 2 1 2 2 2 1 1 2 2 1 2 2 2 2 2 1 1 2 
2 2 2 
2 
2 2 1 2 2 1 1 1 1 2 1 2 2 1 1 1 2 2 1 
2 
2 2 2 2 2 1 2 2 
2 1 2 2 2 1 2 2 2 2 2 2 2 2 2 2 
1 
2 
2 
2 
2 1 
2 
2 2 2 2 2 2 
2 
2 
2 1 1 

User 37 
1 1 1 1 1 1 1 1 1 1 1 1 1 1 1 1 1 1 1 1 1 1 1 1 1 1 1 1 1 1 1 1 1 1 1 1 1 1 1 1 1 1 1 1 1 1 1 1 1 1 1 1 1 1 1 1 1 1 1 1 1 1 1 1 1 1 1 1 1 1 1 1 1 1 1 1 1 1 1 1 1 1 1 1 1 1 1 1 1 1 1 1 1 1 1 1 1 1 1 1 1 1 1 1 1 1 1 1 1 1 1 1 1 1 
2 2 2 1 1 2 
2 
1 
1 
1 1 1 1 1 1 1 1 1 1 1 1 1 1 1 1 1 1 1 1 1 1 1 1 1 1 1 1 1 1 1 1 1 1 
2 
2 2 1 
2 2 1 2 2 2 1 2 2 2 2 2 2 2 2 1 1 1 2 2 2 1 1 2 2 2 2 1 2 2 2 
2 
2 2 2 2 2 2 2 
1 2 1 1 2 1 1 2 1 1 2 1 1 1 2 2 2 2 1 1 1 2 1 2 2 2 2 1 1 2 1 
1 
1 
1 1 1 1 2 1 1 2 
2 1 
1 1 1 1 
2 
2 1 2 2 1 1 1 
2 2 2 2 1 2 1 2 
1 2 1 1 2 
1 2 
2 1 2 2 1 1 
2 2 
1 1 
1 
2 1 1 1 
2 2 2 1 2 2 2 2 2 2 1 1 2 1 1 
2 2 2 2 2 2 2 2 2 2 2 2 2 2 2 2 2 2 2 2 2 
1 2 
2 1 1 1 2 1 2 2 2 2 2 2 1 2 1 1 2 2 2 1 1 1 2 
2 2 2 
2 2 2 2 1 2 
2 2 
1 
2 
1 1 2 2 1 1 1 2 1 1 1 1 1 1 1 1 2 1 1 1 1 1 2 1 1 2 1 1 1 
2 2 1 1 1 1 2 2 1 1 1 1 1 1 1 1 2 1 2 1 1 2 1 1 1 1 1 1 1 1 1 2 1 1 1 2 1 1 1 2 1 2 1 1 1 1 2 1 1 1 1 1 1 1 2 1 1 2 1 2 1 2 2 1 2 1 1 1 
2 
1 1 2 2 2 2 2 2 2 
1 1 1 1 1 1 2 2 2 1 1 1 2 1 2 1 2 2 2 2 2 2 2 1 2 2 2 2 1 2 1 2 1 1 1 1 1 2 2 2 2 2 1 2 1 1 1 2 1 2 2 2 1 2 2 2 2 1 2 2 2 1 2 1 1 1 1 2 2 1 2 2 1 1 2 1 1 1 1 1 1 1 1 1 2 1 2 1 2 2 1 2 2 1 2 1 2 2 1 1 1 1 2 1 1 1 1 1 2 2 1 
1 1 1 1 1 1 2 1 2 1 1 2 1 1 1 2 
1 
2 2 
2 2 2 2 
2 
1 1 1 1 2 2 2 2 2 1 2 2 1 1 
2 
2 
1 
2 
1 
2 
1 
1 2 
1 1 1 1 1 2 2 2 1 
1 
1 
2 2 
1 2 
1 2 
2 1 2 1 1 1 1 2 1 2 1 1 1 1 2 1 1 1 1 2 1 1 2 1 1 1 2 2 1 1 1 2 1 1 1 1 1 1 1 1 1 1 1 1 1 1 1 2 1 1 1 1 1 2 1 2 1 1 1 1 1 1 1 1 2 2 1 2 2 1 2 1 2 1 2 2 2 1 2 1 1 1 1 1 1 2 1 2 1 1 1 1 2 2 2 1 1 2 2 1 1 1 2 2 1 1 1 1 1 1 2 1 2 2 1 2 2 2 2 1 2 
2 2 
1 1 1 
1 1 
1 
1 1 
2 
2 1 
1 
2 1 1 2 2 2 2 2 1 2 2 1 2 1 2 1 2 2 2 1 1 2 1 2 1 1 2 1 
2 
1 
2 
1 2 1 2 
2 
2 
1 
2 1 2 2 2 
2 
1 
1 
2 
2 1 1 1 1 
1 2 2 1 2 2 2 2 2 1 2 
1 
1 1 2 2 1 1 
2 2 2 2 2 
1 
2 2 2 2 2 2 2 2 2 1 2 2 2 1 2 2 2 
2 1 
2 
2 
2 2 2 2 1 1 2 2 2 1 2 2 2 2 
2 2 2 1 1 
2 2 2 
2 
1 1 1 2 1 1 
1 
2 
2 
2 
2 
1 
1 
2 
1 2 
1 
2 
1 1 1 1 1 1 1 1 1 1 
2 2 1 1 2 2 
2 2 
2 2 1 1 1 2 2 2 
2 
1 2 2 2 1 2 2 2 2 2 1 2 1 2 1 2 2 2 2 2 2 2 2 1 1 2 2 1 1 2 2 
2 2 1 1 2 1 2 2 
1 2 2 2 2 1 2 2 2 2 2 1 2 2 2 1 1 2 
2 2 2 2 1 1 1 1 2 2 
2 
2 2 2 2 2 2 2 1 2 2 
2 2 
1 
1 
1 1 
2 2 1 1 1 2 1 2 1 2 1 2 1 2 2 2 1 1 2 1 1 1 1 2 1 2 2 2 2 2 2 2 2 2 1 1 2 1 
1 1 2 2 1 2 2 2 2 2 2 1 2 2 2 1 1 2 2 1 2 1 1 2 2 2 1 2 2 2 1 2 2 1 1 1 1 1 2 1 1 1 2 1 2 2 2 2 2 2 2 2 1 2 1 2 1 1 2 1 2 2 2 1 1 2 2 2 2 2 2 1 1 2 2 1 1 2 2 2 1 1 1 
2 2 2 
1 
2 1 
2 2 2 2 
1 1 2 2 1 1 2 2 1 2 2 1 1 
1 2 2 2 2 2 2 2 2 
1 1 1 1 2 2 1 2 1 2 2 2 2 2 2 2 1 1 2 1 2 2 2 2 2 2 2 2 2 2 2 2 
2 
2 2 
1 
2 
1 
2 
1 
2 1 1 2 1 2 
2 
2 2 1 
2 
2 1 1 2 1 
1 
2 2 2 1 2 2 2 2 2 
1 1 2 
1 
1 2 
1 1 
2 
2 
2 2 1 1 
1 
2 2 2 2 1 2 1 2 2 2 2 1 1 2 2 2 2 2 1 2 2 2 1 2 2 1 1 1 1 2 2 2 1 2 1 1 2 2 2 2 2 2 1 2 
2 2 
2 2 1 1 2 1 2 1 2 1 2 1 1 1 2 1 2 1 1 2 2 1 2 1 2 1 1 2 2 1 1 2 2 2 2 1 1 1 1 1 1 1 2 1 2 1 2 2 2 2 2 1 1 1 1 1 2 2 1 1 2 1 1 2 1 2 2 2 1 2 1 2 2 1 2 1 1 1 1 1 1 2 2 1 1 2 2 1 2 1 2 1 1 2 2 1 1 2 2 
1 1 2 
1 1 2 2 1 2 2 1 2 2 2 1 2 1 1 2 2 2 1 1 1 2 2 1 1 2 2 2 2 2 1 1 2 1 1 2 2 1 2 2 1 1 
1 2 1 1 1 
2 2 1 2 2 
2 2 2 2 2 1 2 2 2 2 2 2 2 2 2 2 2 2 2 2 1 2 2 2 2 2 2 1 2 2 2 2 2 2 2 1 2 2 2 2 2 1 2 2 2 1 2 2 2 2 2 2 2 2 2 2 2 2 2 1 2 2 2 2 1 1 2 2 2 2 2 
2 2 2 2 1 2 1 
2 
2 
1 
1 1 1 1 2 2 1 1 1 1 1 2 1 2 2 1 2 
1 
1 1 1 1 2 1 1 2 2 1 2 2 1 2 2 2 2 1 1 2 2 2 1 2 2 2 2 2 2 2 2 1 2 1 1 2 2 2 1 2 1 1 2 1 2 2 2 2 1 2 
2 
2 
1 2 2 2 2 2 2 1 2 
2 
1 2 1 1 2 
1 
2 2 2 
2 
1 
2 
2 
1 
2 1 
2 2 
2 
2 
1 
1 2 
1 2 2 
2 1 2 2 
2 
1 1 2 2 2 2 2 2 2 2 2 2 2 1 2 1 2 2 2 1 1 1 2 1 1 1 2 1 1 2 1 1 1 1 2 1 1 2 2 1 2 2 2 2 2 2 2 
1 
2 2 1 
2 2 1 1 2 1 
1 
2 2 
2 
1 1 1 
2 1 1 1 2 1 2 2 2 1 1 
2 2 2 1 2 2 1 2 
2 2 
1 2 1 2 2 2 2 1 2 2 2 1 2 2 1 2 
2 2 
1 
2 
1 
1 

User 38 
1 1 1 1 1 1 1 1 1 1 1 1 1 1 1 1 1 1 1 1 1 1 1 1 1 1 1 1 1 1 1 1 1 1 1 1 1 1 1 1 1 1 1 1 1 1 1 1 1 1 1 1 1 1 1 1 1 1 1 1 1 1 1 1 1 1 1 1 1 1 1 1 1 1 1 1 1 1 1 1 1 1 1 1 1 1 1 1 1 1 1 1 1 1 1 1 1 1 1 1 1 1 1 1 1 1 1 1 1 1 
1 
2 2 2 1 1 2 1 2 1 
1 1 2 1 1 1 2 1 1 2 1 1 1 1 2 1 
2 
1 
1 
1 1 2 
2 1 1 2 1 1 2 2 1 2 2 1 2 2 1 1 1 1 2 1 1 2 1 1 
2 2 
2 
2 
1 
2 
2 
1 
1 1 2 
2 
1 
1 
2 2 1 2 1 2 2 1 2 2 1 2 
2 2 2 2 1 2 1 1 2 2 2 1 1 1 2 2 2 2 1 2 1 2 1 1 1 2 2 2 1 2 2 1 2 1 1 2 1 2 2 2 2 1 1 2 2 2 1 1 2 2 2 2 2 2 1 2 2 1 1 2 2 1 1 1 1 2 1 2 2 1 1 1 1 2 2 1 1 2 2 2 2 1 2 1 2 1 2 1 2 1 1 1 2 2 1 2 2 1 1 1 1 2 1 1 1 1 2 1 1 1 1 1 1 1 1 1 2 1 2 1 2 1 1 1 1 1 1 1 2 1 2 2 2 2 2 2 2 2 1 1 1 2 1 1 2 1 2 2 1 2 2 1 1 1 1 2 
2 
1 1 
1 
1 1 
2 
2 
1 
1 
1 1 
2 2 2 2 2 2 2 2 
2 
1 2 1 1 1 1 
2 
2 
1 2 2 
2 2 2 2 1 1 2 1 1 1 1 1 1 2 1 1 1 1 1 2 1 2 
1 1 1 1 2 1 2 1 1 1 1 1 1 2 2 1 2 1 1 1 1 2 1 1 1 2 2 2 1 1 2 2 2 1 1 1 1 1 1 2 1 1 2 2 1 1 2 2 1 2 1 1 1 1 1 1 1 1 1 1 1 2 2 1 2 1 2 2 2 1 1 1 2 2 2 2 1 2 1 2 2 2 1 2 1 2 2 1 2 1 1 1 1 2 1 1 1 1 1 2 
1 2 2 1 
2 
2 
2 
2 2 1 1 2 1 2 2 2 2 2 1 1 2 2 1 1 1 1 1 1 1 1 2 1 1 2 2 1 1 1 1 1 2 1 2 1 1 
2 1 1 
2 2 2 
1 2 2 1 1 1 1 1 1 1 1 2 1 1 1 1 2 1 1 1 1 1 1 1 1 1 1 1 2 1 1 2 1 1 1 1 1 2 1 2 1 1 1 2 1 2 1 1 1 1 2 1 2 1 2 1 2 1 2 
1 1 
1 2 1 1 
2 2 2 2 1 
1 
2 
2 1 2 2 2 2 2 2 2 
1 1 2 2 1 2 1 1 2 2 1 2 1 2 2 2 1 1 1 2 2 2 1 2 1 2 1 2 2 1 2 2 1 2 2 1 2 1 1 1 2 2 1 2 2 2 2 1 2 2 1 1 1 
2 
1 2 2 2 
1 1 2 1 1 2 2 
1 2 
1 1 1 1 1 1 2 1 1 1 2 2 1 1 1 2 1 2 1 1 1 1 2 1 2 1 1 1 1 1 2 2 2 2 2 2 2 2 1 1 
1 
1 
1 1 1 1 2 1 1 1 2 2 1 1 1 1 1 2 1 1 1 1 2 1 1 1 1 1 1 1 1 2 1 
1 1 1 1 1 1 1 1 1 1 1 1 1 1 1 1 1 1 1 1 
1 
1 
2 
1 2 2 1 1 
1 
2 
1 
2 
2 1 1 2 1 2 2 2 2 2 1 2 2 1 2 1 1 2 1 1 1 1 1 1 2 1 1 1 1 2 1 1 2 1 2 1 1 2 1 1 2 1 2 2 2 2 1 1 2 2 1 2 1 1 1 2 1 2 1 2 2 1 1 1 2 1 2 1 2 2 2 2 1 1 1 2 2 1 2 2 1 2 1 2 2 1 2 1 1 1 1 1 1 1 2 1 1 2 1 1 1 2 1 1 1 1 2 1 1 2 2 1 2 2 1 1 2 1 1 1 1 2 2 2 1 2 2 1 1 2 2 1 2 1 1 1 1 2 1 1 2 1 1 2 1 1 1 2 2 1 1 2 1 2 1 1 1 2 1 1 2 2 1 2 1 1 1 1 1 2 1 2 2 1 1 2 1 2 2 1 1 2 1 1 1 2 1 2 1 2 1 1 1 2 1 1 1 1 1 1 1 1 
1 
1 1 2 2 1 
1 1 2 2 1 1 1 2 1 1 2 1 1 1 2 2 2 
2 
2 
1 
1 
1 1 1 
1 2 1 2 2 1 1 1 1 2 1 1 1 1 2 1 2 2 1 1 1 1 1 1 2 2 1 2 2 1 1 1 1 1 1 2 1 2 2 1 1 1 1 1 1 2 1 1 2 1 1 2 1 1 1 1 1 1 2 1 2 2 1 1 2 2 1 2 1 2 1 1 2 1 1 2 2 1 1 1 2 
2 
1 
1 
1 1 2 2 2 1 1 2 2 1 2 2 1 2 1 1 
2 1 2 
2 2 2 
2 2 1 
2 
2 
2 
2 2 2 
1 
2 
2 
1 1 1 1 
2 2 
1 1 1 1 1 1 1 1 
2 
1 
2 
2 2 2 
2 
1 2 2 1 2 1 1 1 1 1 1 1 2 2 2 2 
2 2 2 2 1 1 2 1 1 1 2 1 1 2 1 1 2 1 1 1 1 1 2 1 2 1 2 
2 2 
1 
2 2 
1 
2 2 1 1 1 1 1 1 1 1 1 1 1 1 1 1 1 1 1 2 1 2 1 1 1 1 1 2 2 1 1 1 1 1 1 1 1 1 1 1 1 1 1 1 1 1 1 2 1 2 2 1 1 1 1 1 1 1 1 1 1 1 2 
1 
2 2 
2 
2 
1 1 1 1 2 2 2 
2 
2 
1 1 
2 
2 
2 
2 
1 1 2 1 2 2 1 2 2 1 1 2 2 1 1 2 2 
2 
2 
2 
2 
1 1 
2 2 2 2 
2 2 2 2 2 2 2 2 2 2 2 2 2 2 2 2 2 2 
2 
2 2 2 2 
2 
2 
2 
2 2 2 2 2 
1 
2 
2 2 2 
2 2 2 2 
1 
1 
2 
2 2 2 
2 2 2 
2 
2 2 
2 2 2 2 2 1 
1 
1 1 1 1 2 1 1 1 2 1 1 1 1 1 1 2 1 2 1 1 2 1 1 2 1 1 1 2 1 1 2 1 2 1 1 2 1 1 2 1 2 1 1 1 1 1 1 1 1 1 1 1 1 2 1 1 1 1 1 1 1 1 1 1 2 2 2 1 2 2 1 1 1 1 1 1 1 1 1 1 1 1 1 1 2 1 1 1 1 1 1 1 1 
1 
1 
2 2 2 
2 
1 
2 
1 1 
2 2 2 
2 2 2 1 2 1 2 2 1 1 1 1 1 
1 
1 
1 
2 1 
1 
1 1 
1 1 2 1 1 2 1 1 1 1 1 1 1 2 2 1 1 2 1 1 1 1 1 1 1 1 1 2 1 2 1 1 1 2 1 1 1 1 1 1 1 1 2 1 1 2 1 1 1 1 1 2 1 1 1 1 1 2 2 1 1 1 1 1 1 2 2 1 1 1 1 1 2 1 1 2 1 1 1 2 1 1 1 1 2 1 1 2 1 1 1 1 2 1 2 1 1 1 1 1 1 1 1 1 1 2 2 1 1 1 1 2 1 2 1 2 1 1 2 2 
2 
2 2 2 
2 
1 
2 
2 1 
1 2 1 2 1 1 1 1 2 1 1 1 1 1 1 2 1 1 1 1 1 2 1 1 1 1 2 2 1 2 1 2 1 2 1 1 1 1 1 2 2 1 1 1 1 2 1 2 2 1 1 2 1 2 2 1 1 1 1 1 2 1 1 1 1 1 1 1 2 2 1 2 1 2 2 1 2 1 2 
2 2 
2 1 2 1 
2 2 2 2 2 2 1 
2 2 2 2 2 2 2 2 2 2 2 2 
1 
2 
2 2 
2 
2 
1 1 1 1 1 
1 
2 2 2 2 2 2 
1 1 1 1 1 1 1 
2 
2 
1 1 1 1 1 1 1 1 1 1 1 
1 
1 2 1 1 1 
2 
1 
2 
2 
2 

User 39 
1 1 1 1 1 1 1 1 1 1 1 1 1 1 1 1 1 1 1 1 1 1 1 1 1 1 1 1 1 1 1 1 1 1 1 1 1 1 1 1 1 
2 2 
2 
2 2 2 1 1 2 1 2 1 1 2 1 2 2 1 2 1 1 1 1 1 1 2 1 2 1 1 1 2 2 1 1 1 1 1 1 2 2 1 2 2 1 1 
1 
1 2 2 2 2 1 1 1 2 2 1 1 2 1 1 1 
2 
1 1 2 
2 
2 1 
1 
1 2 2 2 2 2 
1 
1 
1 2 1 2 2 1 1 
2 2 1 1 
2 2 2 2 2 1 1 1 1 2 1 2 
2 1 2 2 2 2 2 1 2 2 2 2 1 1 2 1 1 1 1 1 
2 
2 
2 
2 
1 2 2 2 1 
1 1 2 1 2 1 
2 
2 2 
2 1 1 1 1 2 1 2 2 2 1 1 2 1 1 2 2 2 1 2 1 2 1 1 1 1 2 1 1 2 1 2 
1 
1 
1 
2 
1 1 
2 2 2 1 
2 
2 
1 
1 
2 
2 1 1 1 1 2 2 2 2 2 2 2 1 2 2 1 2 1 2 2 2 2 
1 1 1 1 
1 2 1 1 2 
2 1 2 2 
2 
2 2 
2 
1 1 1 1 
2 2 2 2 2 2 
1 1 1 
1 
2 2 1 1 2 2 
1 
1 1 1 1 1 1 2 
2 2 1 2 1 1 2 2 1 1 1 2 1 1 2 
2 2 2 2 2 2 2 2 2 
2 
2 1 
1 
1 
1 2 
1 2 1 2 1 2 
2 2 
2 
1 1 
2 1 2 2 
1 
2 1 
2 2 
1 1 2 1 1 2 1 1 2 
1 2 
1 
2 
2 2 
1 
2 
1 2 1 2 1 2 2 2 
1 1 1 1 2 1 1 2 1 1 2 2 1 1 2 1 1 1 1 1 1 2 2 1 1 1 1 1 1 1 2 1 2 2 2 1 2 1 1 1 2 2 1 2 2 2 2 2 2 1 1 1 2 2 1 1 1 1 1 1 1 1 2 1 1 1 1 1 1 2 1 1 1 1 1 1 1 2 2 1 1 1 2 1 1 1 1 
2 
2 
2 1 1 1 1 2 2 1 2 1 1 2 2 2 2 2 
2 
1 
1 1 1 2 1 1 1 2 2 
2 2 
2 
2 2 2 1 2 2 2 2 2 2 2 2 1 2 1 2 1 2 1 1 2 2 2 1 2 2 2 2 2 2 2 2 1 1 2 2 2 2 2 2 2 1 1 2 2 1 1 2 2 2 1 2 1 2 2 2 2 1 2 1 1 2 1 2 2 2 2 1 
2 
1 2 2 
2 2 
2 
2 1 
1 1 
2 2 
1 
1 1 1 1 1 1 1 1 1 1 1 1 1 1 1 1 1 1 
1 2 1 2 1 2 1 2 
1 
2 
2 
1 
2 1 
2 2 2 
1 
1 
2 2 2 2 2 2 1 2 
1 
2 2 2 2 2 2 2 1 
1 
1 
1 
2 1 2 2 2 2 1 2 1 2 2 2 1 2 1 1 2 2 1 1 2 2 1 2 1 2 2 2 1 2 2 2 2 1 2 1 2 2 2 2 1 2 1 1 2 1 2 1 1 2 1 1 2 1 2 2 1 2 2 1 2 1 2 2 2 2 2 1 1 1 2 2 2 2 2 2 2 2 2 1 2 1 2 1 1 2 1 1 1 2 1 2 1 
2 
2 2 2 
1 
2 
2 2 1 
2 1 1 2 
1 
2 2 2 2 2 1 1 1 1 2 2 1 2 1 2 1 2 1 2 2 1 2 1 1 2 2 2 2 2 1 2 1 1 2 1 2 1 2 2 2 2 
1 

User 40 
1 1 1 1 1 1 1 1 1 1 1 1 1 1 1 1 1 1 1 1 1 1 1 1 1 1 1 1 1 1 1 1 1 1 1 1 1 1 1 1 1 1 1 1 
1 
2 2 2 1 2 2 
1 2 
2 2 2 
1 
1 
2 1 2 2 1 2 2 
2 
1 1 1 
1 
2 2 1 2 1 1 1 
1 
2 
2 1 
2 2 1 1 1 1 2 2 
2 2 2 2 2 1 1 1 1 1 1 2 1 2 2 2 2 2 1 2 2 2 2 2 1 2 1 2 1 2 1 2 2 2 2 1 2 1 2 2 1 1 2 2 1 2 2 2 
2 2 2 2 
1 
2 
1 1 2 2 1 1 2 2 1 1 1 1 2 2 2 1 2 1 1 2 2 1 1 1 2 2 
2 
2 2 
2 
2 2 
2 
1 1 2 1 1 1 2 1 2 1 2 1 1 1 1 1 2 2 1 1 1 1 2 1 1 1 1 2 2 1 1 2 1 1 1 2 1 1 1 1 2 2 1 1 1 2 1 2 1 2 2 2 1 1 2 2 1 1 1 1 
1 
2 2 
2 
2 
2 
2 1 2 1 2 2 2 1 2 2 2 2 2 1 
1 1 1 1 
2 2 2 2 2 1 2 1 2 2 2 2 1 1 2 1 1 1 1 1 1 2 1 1 2 2 
1 1 
2 
1 1 1 1 1 1 1 1 1 1 1 1 1 1 
1 1 1 1 1 
2 2 
2 
2 2 
1 
2 2 1 2 1 1 1 1 1 2 1 2 2 2 2 1 2 2 1 2 2 2 1 1 1 1 1 2 1 1 1 1 2 2 1 1 1 1 2 2 2 2 2 1 1 2 2 2 1 
2 
2 2 2 2 2 2 1 2 2 2 2 1 2 2 2 1 2 1 
2 2 2 
2 2 2 
1 
2 2 2 1 2 1 2 1 2 2 1 2 1 2 2 2 2 
1 
1 1 1 1 
2 
2 1 2 1 1 
1 2 2 2 1 2 2 2 2 2 1 1 2 2 2 2 
1 1 1 1 1 1 
2 2 1 2 1 1 2 2 1 1 2 2 2 
2 2 2 
1 2 1 2 1 
2 
1 2 
2 
2 1 2 1 2 1 1 2 1 1 
2 2 2 2 
2 2 2 2 1 2 2 2 
2 
1 1 2 2 2 2 1 2 2 2 1 1 1 1 2 2 2 1 1 1 1 2 1 1 2 1 1 1 2 2 1 1 1 1 1 1 2 1 1 1 1 1 1 2 1 1 1 1 2 2 1 
2 2 2 
2 2 
1 
2 
1 
1 1 1 1 1 2 2 1 1 1 1 2 1 2 1 2 2 1 
1 
1 
1 
2 
2 
2 1 1 2 1 2 2 
2 
1 1 1 
2 2 2 1 
1 
1 
2 
1 1 2 2 1 1 2 2 2 2 2 2 1 1 1 2 2 1 2 1 2 2 1 1 2 1 2 1 2 2 2 2 1 1 1 2 1 2 1 1 2 1 1 1 1 1 2 1 1 1 2 1 1 1 1 1 1 1 1 1 2 2 1 
2 2 
2 2 2 1 
1 1 1 2 2 
2 2 2 2 2 2 2 2 2 2 2 2 2 2 1 1 2 2 2 1 2 2 2 2 1 2 1 2 1 1 
1 2 
2 
1 
2 2 2 
2 2 
2 2 1 2 
1 
2 2 
1 1 
2 1 
1 2 2 
1 
2 
2 
1 
1 1 1 
2 
1 1 
2 
2 2 2 2 

User 41 
1 1 1 1 1 1 1 1 1 1 1 1 1 1 1 1 1 1 1 1 1 1 1 1 1 1 1 1 1 1 1 1 1 1 1 1 1 1 1 1 1 1 1 
2 
1 2 2 2 1 2 1 2 1 1 2 1 1 1 1 
1 1 1 1 1 2 1 1 2 2 2 2 1 
2 1 
2 2 2 
1 2 2 2 1 2 1 2 2 1 1 1 1 1 1 1 1 1 1 2 1 1 1 1 2 1 1 1 2 1 1 1 1 1 1 
1 2 2 2 2 2 2 2 2 2 1 1 2 2 2 2 2 2 2 
2 
2 1 2 1 2 1 1 
2 
1 
1 
1 
2 
1 1 
2 2 1 2 
1 2 2 2 2 2 
1 1 
2 1 2 2 1 1 2 1 2 2 2 1 1 2 2 2 2 1 2 1 2 1 
2 2 2 2 2 2 2 
2 2 2 2 2 2 
2 1 2 2 
1 1 1 1 1 1 
1 1 1 1 1 1 1 2 2 1 1 2 1 1 2 1 2 2 1 2 1 2 1 1 1 1 2 1 1 1 2 2 1 2 2 2 1 1 2 1 1 2 2 1 1 2 2 1 2 1 2 2 
2 
1 
1 1 1 1 
2 2 
2 
2 
2 1 1 
2 
1 
2 1 2 
2 1 2 2 1 2 2 
1 1 1 1 1 1 1 1 1 1 1 
2 
1 
2 
1 1 1 2 
2 2 2 2 2 2 2 
1 2 2 2 2 1 2 1 1 2 2 
2 
2 2 
1 1 1 2 1 2 1 2 2 1 2 
2 1 1 2 2 1 1 1 1 1 2 2 1 2 1 1 2 1 1 1 1 1 1 1 2 1 1 2 1 1 1 2 2 1 2 1 1 1 2 1 2 1 1 2 2 2 1 2 2 2 1 1 1 2 1 1 1 1 2 2 2 1 1 1 2 2 1 2 1 2 2 1 2 2 1 1 1 1 1 1 2 2 1 2 1 2 1 2 1 2 2 2 2 2 2 2 1 1 1 1 1 2 2 2 2 
1 
2 
2 
1 1 1 2 2 1 1 
1 2 1 2 2 1 1 2 1 1 2 
1 2 1 1 1 2 
2 2 2 1 2 2 2 2 1 1 2 2 2 2 2 1 2 2 1 1 2 2 2 1 1 1 1 1 1 1 2 2 2 2 1 2 2 2 2 2 2 2 
2 
1 
1 
1 1 1 2 1 1 1 1 1 2 2 2 1 1 2 1 2 1 1 2 
2 2 1 1 1 1 1 1 1 1 1 1 2 1 1 
2 1 
2 2 1 1 2 2 1 1 1 2 1 

User 42 
1 1 1 1 1 1 1 1 1 1 1 1 1 1 1 1 1 1 1 1 1 1 1 1 1 1 1 1 1 1 1 1 1 1 1 1 1 1 1 1 1 1 1 1 1 1 1 1 1 1 1 1 1 1 1 1 1 1 1 1 1 1 1 1 1 1 1 1 1 1 1 1 1 1 1 1 1 1 1 1 1 1 1 1 1 1 1 1 1 1 1 1 1 1 1 1 1 1 1 1 1 1 1 1 1 1 1 1 1 1 1 1 1 1 1 1 1 1 1 1 1 1 1 1 1 1 1 1 1 1 1 1 1 1 1 1 1 1 1 1 1 1 1 1 1 1 1 1 1 1 1 1 1 1 1 1 1 
2 
2 
2 
2 
2 2 
2 2 
2 2 
2 
2 
1 2 2 
1 1 1 2 2 
2 2 
1 
2 
1 
1 
2 
1 2 1 2 
1 
2 
2 
2 
2 
2 2 
1 2 2 2 1 
2 
1 
1 1 1 1 2 2 1 2 2 2 2 1 2 2 2 2 1 2 1 1 2 2 2 1 1 2 1 1 1 1 1 2 1 1 1 1 1 1 2 2 1 2 1 2 1 2 2 2 2 2 2 2 2 1 2 1 1 1 1 1 1 1 2 1 2 1 1 1 1 2 1 1 2 1 2 2 2 2 2 1 2 2 2 2 2 1 1 2 1 1 2 2 1 2 1 1 2 1 1 1 2 1 1 2 1 2 1 2 1 1 1 1 2 2 1 1 1 1 1 2 1 1 1 1 2 1 1 2 1 1 1 1 2 2 1 1 1 1 2 2 2 1 2 1 1 2 1 2 2 1 2 2 2 2 1 1 1 1 1 2 
2 
2 2 2 2 2 2 1 1 2 2 2 2 1 2 
2 2 2 2 2 2 2 1 2 2 2 2 2 2 1 1 2 1 2 1 2 2 1 2 2 1 2 2 2 1 2 2 2 2 2 2 1 2 2 2 1 1 2 1 2 1 2 2 2 1 2 1 2 2 1 
1 
2 
2 
1 
2 
2 
1 1 1 2 1 2 
2 
1 2 2 1 1 1 2 1 2 1 1 1 2 2 
1 
2 2 2 
2 
2 1 2 2 2 2 2 2 1 1 2 2 2 2 1 1 2 2 1 1 2 2 1 2 2 2 2 2 2 2 2 2 
1 1 2 
2 
2 
1 
2 
2 2 2 
2 
1 2 1 2 1 1 2 1 1 1 2 2 1 2 2 2 1 2 2 2 
2 
2 2 
1 
1 
2 
2 
2 
2 2 
2 1 1 1 2 1 2 
2 2 
2 
2 1 
2 2 
1 1 2 2 1 1 2 2 2 2 1 
2 1 2 2 2 
2 
2 
2 
2 
2 2 
2 
2 
2 2 
1 
2 
2 2 2 
1 
2 2 
1 1 1 
2 
2 2 1 
2 
2 
2 
1 2 
1 
2 2 2 2 1 1 1 1 1 1 1 1 1 1 1 1 1 1 1 2 1 1 1 1 2 2 2 1 1 1 1 1 1 2 1 1 1 1 1 1 1 1 1 1 1 1 2 1 1 1 1 
2 
2 
2 
2 
1 
2 
1 2 2 2 1 1 1 1 2 1 2 1 1 1 1 2 1 2 2 2 1 2 2 1 2 2 2 2 1 2 2 1 2 2 1 1 1 2 2 2 1 2 2 
2 2 2 2 2 2 2 2 2 1 1 2 
2 
2 
2 
2 
2 
2 
1 
1 1 2 
2 
1 1 2 1 
2 1 2 
2 2 2 
1 2 2 2 1 1 1 2 1 1 1 2 2 
2 
1 1 
2 2 2 2 
2 2 1 2 
2 
1 
2 2 1 2 1 2 1 1 1 1 2 1 1 1 2 2 1 2 2 2 2 1 1 1 2 1 1 1 1 2 1 1 1 2 2 2 2 1 1 2 1 1 2 1 1 2 1 2 1 1 2 2 2 1 1 2 1 1 2 2 2 1 1 2 1 1 2 1 2 2 2 2 2 2 1 2 2 2 2 2 1 
1 1 1 1 2 
2 2 1 1 
2 
1 1 
1 2 2 2 2 
2 
2 
2 
2 2 2 2 2 
2 
1 1 
1 
2 
2 1 2 
2 2 1 2 2 2 2 2 2 1 2 2 2 1 1 2 1 2 2 2 2 2 2 1 2 2 2 2 2 1 2 1 1 2 1 2 2 2 1 2 2 2 2 1 1 1 2 1 1 2 2 2 2 2 2 2 2 2 2 1 2 2 1 2 2 2 2 1 2 2 2 1 1 2 2 2 2 
2 
2 2 
2 
1 
2 
2 
2 2 
2 
2 2 
1 
2 
2 
2 2 
2 
2 
1 
2 
1 
2 
1 2 2 1 2 1 1 2 1 2 1 1 2 2 1 2 
2 
1 
2 1 1 1 2 1 2 1 2 2 2 1 2 2 2 1 2 2 1 2 
2 1 1 1 1 1 
2 1 1 2 1 2 1 1 1 1 2 2 2 2 1 2 2 2 2 1 2 2 2 1 1 2 2 1 
2 2 
2 
2 
1 
2 
2 2 2 2 2 
2 1 
2 
2 
2 1 2 
2 
2 
2 2 2 2 
2 2 2 2 2 1 2 2 1 2 2 1 1 1 1 2 1 2 2 1 2 1 2 2 2 2 2 1 2 1 2 2 2 2 2 1 1 2 1 2 2 2 2 2 
2 2 1 1 1 1 1 
2 
2 2 2 2 
2 2 1 1 1 
1 1 1 1 1 1 1 1 1 1 1 1 1 1 1 1 1 2 2 1 1 1 
1 1 2 
1 2 2 1 1 1 1 
2 2 2 2 2 2 2 2 2 2 1 2 1 2 2 2 2 2 2 1 2 2 1 2 
2 2 2 1 1 1 1 1 1 1 1 
2 1 
2 2 1 2 2 2 
1 2 2 1 2 2 1 2 2 2 2 2 2 2 2 2 2 2 2 2 2 2 1 2 2 
2 
2 2 
2 1 2 1 2 1 2 1 2 1 1 1 1 2 2 
2 2 
2 
1 
2 
2 
2 
2 
2 
1 2 2 2 2 2 2 1 2 2 1 2 2 2 2 2 2 2 2 1 2 1 2 2 2 
2 
1 
1 
2 
2 
2 
2 2 2 1 1 2 1 1 2 1 2 1 1 1 2 1 1 2 1 2 2 2 2 1 2 2 2 2 2 1 
1 
2 
1 2 1 1 1 1 
1 1 2 1 1 1 1 
2 2 
1 1 
2 
2 2 1 2 2 2 
2 
2 
1 1 2 
2 2 2 1 2 1 1 1 2 2 1 2 2 2 2 1 1 1 2 2 1 1 1 2 2 2 2 1 2 2 2 2 2 2 1 2 2 2 2 2 2 2 2 2 2 2 1 2 2 2 2 2 2 2 2 2 2 1 1 2 1 1 2 2 1 2 2 1 1 1 2 2 2 2 1 2 1 1 1 2 2 2 
1 
1 
2 2 2 
2 
1 
2 
2 2 1 2 1 1 
2 
2 
1 
2 
1 
2 
2 1 2 1 1 1 2 1 2 2 1 1 1 2 2 1 
2 2 1 1 2 1 2 2 2 1 2 2 1 2 2 1 1 1 2 2 2 1 1 2 2 2 1 2 1 1 2 2 2 2 1 1 2 2 2 2 2 2 1 1 
2 
2 2 1 1 1 1 2 
2 
2 
2 2 2 2 1 2 2 2 2 2 2 2 1 2 2 1 2 2 1 2 2 1 2 1 2 2 1 2 2 1 2 1 2 2 2 2 2 1 2 2 1 2 2 2 2 2 2 2 2 2 2 1 2 2 2 2 1 1 2 2 2 1 1 1 1 2 2 2 2 1 2 2 1 2 1 2 1 1 2 2 2 2 2 1 1 2 2 2 2 2 2 2 1 1 2 1 2 2 2 1 1 1 2 1 2 1 2 1 1 2 1 2 2 1 2 2 2 1 2 2 1 2 1 1 2 2 2 1 2 2 1 2 2 2 2 2 
2 
2 2 2 
2 
2 
1 
2 
1 
2 
1 
2 
2 
2 
2 
2 
1 1 2 1 
1 
1 
1 
2 2 1 2 1 1 1 1 2 1 2 1 1 2 1 1 2 1 1 1 
2 
1 1 1 2 2 2 2 1 1 2 1 2 1 1 1 1 2 1 1 2 1 2 1 2 1 2 2 1 1 1 2 1 2 1 1 2 1 1 1 2 1 1 1 1 2 1 1 1 2 
1 2 1 1 1 2 
2 2 2 2 2 
1 
2 
2 2 
2 
1 2 1 2 
2 2 
2 
2 
2 
2 1 1 1 2 2 1 1 2 1 2 2 
1 2 1 2 1 1 2 2 1 1 2 1 2 
1 1 
2 2 
2 
1 
1 
2 
2 
2 
2 
2 1 2 2 2 2 2 2 1 1 2 1 2 1 2 2 2 2 2 1 1 1 2 2 2 1 2 2 1 2 2 2 1 1 2 1 2 1 1 
2 
2 
1 
1 
1 2 1 2 1 2 2 2 2 2 1 1 2 2 2 1 2 2 1 1 1 1 2 2 2 2 1 1 2 2 1 1 2 2 2 2 1 2 1 1 1 2 2 2 1 1 2 1 1 1 2 2 2 2 2 1 2 1 2 
1 
2 
1 1 1 1 1 1 
2 
2 2 2 1 
2 
2 
1 2 
2 2 2 2 2 1 1 
1 2 
1 2 2 1 2 
1 
2 
2 2 1 1 1 2 1 2 2 1 1 1 1 1 1 2 1 2 1 2 1 2 1 1 1 2 2 1 2 1 1 1 1 2 2 1 2 1 2 1 2 2 2 1 1 2 1 1 2 1 1 1 2 1 2 1 1 2 1 1 1 1 1 2 1 1 2 1 1 1 2 2 1 1 2 1 1 1 1 2 1 2 1 2 2 1 1 2 1 2 1 1 1 2 1 1 2 1 2 2 2 1 1 1 1 2 2 2 1 1 1 2 1 1 1 1 2 1 1 1 2 2 1 1 2 1 1 2 1 2 1 2 1 2 1 1 2 1 1 
2 
1 
2 
2 1 1 1 1 1 1 1 1 1 1 2 1 1 1 2 2 2 1 2 1 1 1 1 1 2 2 
2 1 2 1 2 2 2 1 2 2 2 2 2 2 2 2 1 1 1 2 2 1 1 2 1 2 2 2 2 1 2 2 2 1 2 1 2 2 1 1 1 1 2 1 2 2 2 2 2 1 2 1 1 1 1 1 1 1 1 2 1 1 2 1 2 2 2 1 2 2 1 2 2 2 2 1 2 
2 
2 
1 2 2 1 1 1 2 2 1 2 2 2 2 1 2 1 1 2 1 2 2 2 1 2 1 1 2 2 2 2 2 1 1 2 2 1 1 2 
1 1 
2 1 
2 2 2 2 1 1 1 2 2 1 1 1 1 1 1 1 
1 1 2 1 2 2 2 1 1 2 2 1 1 1 2 2 1 1 2 1 1 2 1 1 1 2 2 1 2 2 1 2 2 1 1 1 2 1 1 2 1 1 1 1 1 1 1 1 1 1 2 1 1 1 2 1 2 1 1 1 1 2 2 2 2 1 2 2 1 2 1 1 2 2 1 2 1 1 1 1 1 2 1 1 1 2 1 2 1 2 1 2 1 1 1 1 2 1 1 2 2 2 1 2 1 
2 2 2 2 1 2 1 1 2 2 
2 
2 
1 
1 
1 
1 1 
2 1 2 2 2 1 
2 
2 2 2 2 2 2 2 2 
2 2 1 
2 2 
2 
2 
2 
1 
2 1 2 
2 2 2 2 1 2 1 2 2 1 1 2 2 
2 2 2 
2 2 2 
2 2 2 
2 
2 
2 2 1 1 2 2 1 2 2 
2 2 
1 
1 
2 
2 1 1 1 1 2 1 1 1 1 
1 1 
2 
2 
2 
2 2 2 1 1 1 1 1 2 2 2 2 1 2 2 
2 
2 2 2 1 1 
2 2 2 
2 2 
1 2 2 
2 2 2 2 2 2 2 2 2 2 
1 2 2 2 2 2 2 1 2 1 2 1 2 2 2 1 2 1 1 2 1 1 2 1 2 2 2 1 1 2 1 1 2 2 1 2 2 1 2 2 2 2 1 2 2 1 2 1 1 2 1 2 1 2 1 1 1 1 
2 
2 
1 
2 2 1 2 1 1 1 1 2 1 1 2 2 2 
2 
2 
1 1 
2 
1 2 
2 
1 
2 1 2 2 2 1 
1 1 2 
2 2 2 
2 2 1 2 2 2 1 1 1 1 2 1 1 2 1 
2 
2 
2 2 
2 
2 
2 
1 1 
2 
1 1 1 1 1 1 1 1 1 1 1 1 1 1 1 1 1 1 1 1 1 1 1 1 
2 2 1 2 2 2 2 2 1 2 2 2 1 2 1 2 2 2 2 2 2 
2 2 2 2 2 2 
2 
2 
2 1 1 2 1 1 1 2 2 2 1 1 1 1 1 1 2 2 1 2 
1 
2 
2 
2 
1 1 2 1 1 2 1 1 2 2 2 2 2 1 1 1 2 1 1 1 1 2 2 
1 1 1 
1 1 1 
2 
1 
2 2 2 
2 1 
2 
2 
2 
2 2 
2 
2 
2 2 1 2 2 1 1 1 
2 
1 1 2 2 2 2 
2 
2 
2 
2 
1 1 1 1 2 2 2 2 1 2 1 1 1 1 1 1 1 1 2 1 1 1 1 1 2 1 1 2 1 1 2 1 1 2 1 2 1 1 2 1 1 
2 2 2 
1 
2 2 1 1 2 1 1 1 1 2 1 2 2 1 2 2 2 2 
2 
2 1 2 1 2 2 2 1 1 1 2 2 
2 
2 
1 
1 1 
1 2 
2 2 2 
2 1 
2 2 2 2 
2 2 2 1 2 1 2 1 2 1 2 1 1 2 1 2 1 
2 
1 
1 
1 2 2 2 2 2 2 1 2 2 1 1 1 2 1 1 1 2 1 1 1 1 2 1 1 1 2 1 2 1 1 2 1 2 1 2 1 1 1 2 1 2 2 2 1 2 
2 
2 
2 1 
2 1 
2 
2 
1 1 1 2 1 2 2 
1 

User 43 
1 1 1 1 1 1 1 1 1 1 1 1 1 1 1 1 1 1 1 1 1 1 1 1 1 1 1 1 1 1 1 1 1 1 1 1 1 1 1 1 1 1 1 1 1 1 1 1 1 1 1 1 1 1 1 
2 2 2 1 1 1 2 2 2 
2 
1 1 1 1 1 2 1 2 2 2 1 1 2 1 
2 
1 
2 2 
1 
2 2 
2 2 1 2 
2 
1 
2 2 2 2 2 2 
2 
1 
1 2 2 2 2 
1 1 1 1 1 2 2 1 1 1 1 1 1 1 1 1 2 1 2 
1 2 2 
1 1 2 2 2 1 2 2 2 2 2 2 1 1 1 2 1 2 1 2 2 2 1 1 1 2 2 1 2 1 2 1 2 1 2 1 1 1 1 1 1 1 2 2 2 2 
1 
1 1 1 2 1 2 
2 
2 2 
1 1 
2 
1 1 
1 
2 
2 
2 2 
2 2 2 
1 
2 
1 
1 
1 2 
2 2 2 2 2 
1 1 1 2 1 2 2 2 1 1 1 2 1 1 2 1 2 2 1 2 1 2 2 2 1 2 1 1 2 2 1 1 2 2 1 1 2 1 1 2 1 2 2 1 1 1 1 1 1 2 2 1 1 1 2 1 1 2 1 1 2 2 2 1 1 2 1 1 2 2 1 2 2 2 1 1 2 1 2 2 1 1 2 2 1 1 1 2 1 2 2 1 1 1 2 1 
1 
2 
1 2 2 2 2 2 1 2 2 2 1 
1 
1 1 2 1 2 2 1 1 
2 2 1 1 2 2 2 2 1 2 2 1 2 2 
2 
1 
1 1 
2 
2 2 2 
2 2 1 2 1 2 
1 1 2 2 1 1 1 1 1 1 
1 2 1 2 1 1 2 1 2 1 2 1 2 1 2 1 2 1 2 2 1 2 1 
1 
2 2 2 
1 
2 
2 2 2 1 2 
2 
2 
2 
2 
2 
2 2 2 2 2 
2 
2 2 1 
2 
2 
2 2 1 1 2 1 
1 2 2 2 1 1 1 1 2 2 1 2 2 2 1 2 1 2 2 1 1 2 2 1 2 
2 
2 
1 1 1 1 1 1 
1 
2 
2 
2 2 1 1 
1 
2 2 
1 2 2 1 1 2 1 2 1 1 2 2 2 1 2 1 1 1 2 2 2 1 1 1 2 2 
1 
2 
2 2 2 2 2 2 2 2 2 2 2 2 2 1 2 2 2 
2 
2 
2 2 
2 2 
2 
2 1 1 1 2 2 2 
2 
2 
2 
2 
1 1 
2 2 2 2 2 1 1 2 1 1 2 2 1 2 2 1 2 1 1 1 2 2 1 2 2 1 2 2 2 2 2 2 2 2 1 1 2 1 2 1 2 1 
2 
2 2 2 2 2 
1 2 1 1 1 1 2 2 1 1 2 
2 1 1 2 2 1 
2 2 2 2 
2 2 
2 
1 
1 1 1 1 1 1 1 1 1 1 1 1 1 1 1 1 1 1 1 1 1 1 1 2 1 1 1 
2 1 
2 
1 
1 
1 
1 1 1 1 1 
2 2 
2 2 
2 
2 1 1 1 1 2 1 1 1 2 1 1 
1 2 1 2 2 
2 
2 
2 
2 
2 
2 2 2 
2 
2 1 2 
2 2 2 2 2 2 
2 
2 
2 
1 
1 2 2 2 
2 
2 
1 1 1 2 2 2 2 1 1 2 2 2 2 1 1 1 1 2 2 1 
2 1 2 1 
1 1 
2 
2 2 2 2 2 2 2 2 2 2 2 2 2 1 2 1 2 2 2 2 1 2 2 2 2 
1 
1 
2 
2 2 2 2 2 

User 44 
1 1 1 1 1 1 1 1 1 1 1 1 1 1 1 1 1 1 1 1 1 1 1 1 1 1 1 1 1 1 1 1 1 1 1 1 1 1 1 1 1 1 1 1 1 1 1 1 1 1 1 1 1 1 1 1 1 1 1 1 1 1 1 1 1 1 1 1 1 1 1 1 1 1 1 1 1 1 1 1 1 1 1 1 1 1 1 1 1 1 1 1 1 1 1 1 1 1 1 1 1 1 1 1 1 1 1 1 1 1 1 1 
2 2 2 2 2 1 1 2 1 
2 2 1 1 2 2 1 1 1 2 2 1 2 
1 
2 
2 
2 
2 
2 2 2 2 1 2 
2 2 
2 1 1 2 
1 
1 
1 2 1 1 2 1 2 1 1 1 1 1 1 2 2 2 2 1 
1 
1 
2 2 
1 1 2 2 1 2 1 1 2 2 2 
2 2 
2 
2 2 2 
2 2 2 2 2 
2 
2 
2 
1 1 
2 1 2 2 2 2 
2 2 2 
1 
1 
2 2 
2 
2 
1 1 
2 1 1 2 1 1 
2 1 2 1 2 2 
1 2 2 1 1 2 2 2 
2 1 
1 1 1 1 1 1 
2 
2 
2 
2 
2 1 2 1 1 
2 2 
2 2 
2 1 1 2 1 2 2 2 2 1 2 2 1 1 2 1 2 2 2 2 2 2 1 2 1 2 1 2 2 1 2 2 1 1 2 1 2 2 1 2 1 2 2 2 2 2 1 1 2 2 1 2 1 1 1 1 1 1 1 1 2 1 1 2 1 1 1 1 2 1 1 1 1 1 2 2 1 2 1 2 2 2 2 2 2 1 2 1 1 2 1 2 2 1 2 2 1 1 1 1 1 1 1 2 2 1 2 2 2 2 1 1 1 1 2 1 1 1 2 1 1 1 1 2 2 
2 
2 2 2 1 2 2 1 1 2 1 2 1 1 2 2 1 1 2 2 2 1 1 1 
1 2 1 2 1 2 2 2 1 1 1 2 2 1 1 2 2 2 2 2 2 2 2 2 2 2 2 2 
2 2 
1 1 
1 
1 
2 
1 
1 
1 2 1 
1 
1 
1 
2 2 1 2 2 
2 
2 2 
1 
2 1 
2 2 
2 2 2 2 2 2 
1 2 1 
1 1 1 
2 2 
1 2 1 1 1 1 1 1 2 1 1 1 1 1 1 1 1 1 1 1 
2 1 2 1 1 2 
1 
2 2 1 
1 
2 2 2 1 1 1 2 1 2 1 2 1 1 1 1 1 1 2 1 2 2 1 1 2 2 1 1 1 2 2 1 1 1 1 1 1 1 1 1 2 2 2 1 1 1 1 1 1 1 1 1 1 1 1 2 1 1 2 2 1 2 1 2 1 1 2 2 2 2 1 2 2 1 1 1 2 2 1 1 1 2 2 2 2 
1 
2 1 
2 
2 1 2 1 2 1 2 2 1 
2 
2 2 
1 1 2 
1 2 2 1 2 
1 
1 
2 
1 1 
2 
2 
2 2 2 2 2 2 2 1 1 2 2 2 2 2 2 2 1 1 2 2 1 1 1 1 2 2 
1 1 1 1 1 1 
1 1 2 2 1 2 2 2 1 1 
2 1 2 1 2 2 2 2 2 2 1 2 2 1 1 2 
1 
1 
1 
2 
2 1 1 1 2 1 2 2 1 
2 1 2 2 1 
1 1 1 2 1 1 1 1 1 
2 2 
1 1 
1 2 
1 2 
2 1 1 1 1 1 1 2 1 
1 
1 1 
1 1 1 2 2 1 1 1 1 1 1 1 1 2 1 1 1 1 1 1 1 2 1 1 1 1 2 2 1 2 
1 2 2 1 1 1 2 1 1 1 2 1 2 1 2 2 2 2 1 2 1 1 1 2 1 1 2 1 1 2 1 2 2 1 2 2 1 2 1 1 1 1 2 1 
2 1 
1 2 2 2 2 
1 
2 2 2 2 1 
2 1 
1 2 2 1 2 2 
2 2 
1 
1 1 1 
2 
2 2 1 2 
2 2 1 2 
1 1 
2 1 1 2 1 2 1 
1 
2 
1 
1 2 1 1 
1 
1 1 1 
2 2 2 
2 2 2 2 2 2 2 2 2 2 2 2 
2 2 
1 
1 
1 1 
1 2 1 
1 1 1 1 
2 
1 1 1 1 2 
1 
2 2 
1 
1 
1 1 1 1 2 1 1 1 1 1 2 1 1 2 1 1 1 2 1 1 1 1 1 1 2 1 1 1 1 
2 2 2 2 2 2 2 2 2 2 2 2 2 2 2 1 1 1 1 1 
2 
2 
1 
1 2 
2 
1 1 
1 
2 
1 
2 2 1 
1 
2 
2 
2 1 2 2 2 1 2 1 1 1 2 1 2 2 
1 
1 1 1 
1 1 1 1 1 1 
1 
2 2 
1 
1 
2 1 
1 
2 
2 2 
2 
1 
2 
1 
2 
1 
2 1 2 1 1 2 2 1 2 1 1 2 2 2 1 2 1 2 1 2 2 2 1 2 1 1 1 1 2 2 2 2 1 2 2 2 2 2 2 2 2 2 
1 2 1 1 1 
2 
2 
2 
1 1 2 2 
1 2 
2 2 2 1 1 2 2 1 1 2 2 1 1 1 1 1 2 2 
2 1 1 2 

User 45 
1 1 1 1 1 1 1 1 1 1 1 1 1 1 1 1 1 1 1 1 1 1 1 1 1 1 1 1 1 1 1 1 1 1 1 1 1 1 1 1 1 1 1 1 1 1 1 1 1 1 1 1 1 1 1 1 1 1 1 1 1 1 1 1 1 1 1 1 1 1 1 1 1 1 1 1 1 1 1 1 1 1 1 1 1 1 1 1 1 1 1 1 1 1 1 1 1 1 1 1 1 1 1 1 1 1 1 1 1 1 1 1 1 1 1 1 1 1 1 1 
1 1 1 1 1 
2 
2 
2 
1 
1 
1 1 2 2 1 2 1 1 1 1 1 1 1 1 1 1 1 1 1 1 1 1 2 2 1 1 1 2 1 1 1 1 2 1 1 1 1 1 1 1 1 1 1 1 1 1 1 1 1 1 1 1 1 1 2 1 1 1 1 1 2 1 2 1 2 
2 
2 2 2 
1 
2 2 2 
1 
2 1 1 2 2 2 2 2 1 2 1 2 2 1 2 2 1 2 2 1 1 1 2 1 2 2 1 2 
2 
1 
1 
2 
2 2 
1 
2 
1 
2 2 
2 
1 1 2 1 1 2 1 2 1 1 1 2 
1 
2 2 2 
2 1 1 2 
1 
1 
1 2 
2 2 
2 
2 2 2 
1 1 
2 2 2 
1 
2 
2 1 1 1 1 1 2 2 1 2 2 1 2 1 1 1 1 1 1 1 2 2 1 1 1 1 2 1 2 1 2 1 2 2 1 1 2 1 1 1 2 2 1 2 1 1 2 1 1 2 1 2 1 1 1 2 1 1 
1 
1 
1 
2 1 
2 
2 2 
2 1 2 
2 2 2 
1 
1 1 1 
2 
1 1 
1 
2 2 
2 2 
2 
1 2 1 1 1 2 1 1 1 2 2 1 1 2 1 1 1 2 2 1 2 1 1 1 1 2 1 1 2 
1 1 2 
2 2 
2 1 
2 2 
1 
2 
1 2 1 
2 
2 2 1 2 
2 1 2 1 1 1 1 1 1 2 1 1 1 1 1 1 2 1 1 1 1 1 1 1 1 2 2 1 1 1 2 1 1 1 2 1 1 1 2 2 1 2 2 2 1 1 1 1 1 1 2 2 2 1 1 2 2 1 1 1 2 1 1 2 2 1 2 1 1 2 1 2 2 1 2 2 1 1 2 1 2 1 1 2 1 2 2 1 1 1 1 1 1 1 2 1 2 1 1 1 1 1 1 1 1 2 1 2 2 2 1 1 2 2 1 2 1 1 2 1 2 
1 1 1 1 1 1 2 2 2 1 2 2 1 1 2 1 2 1 1 1 2 1 1 1 1 1 
1 2 
2 2 2 2 2 
1 1 
1 
2 2 2 2 2 1 
1 
2 2 2 2 
1 
2 
1 2 2 2 2 
1 1 2 1 1 2 1 2 2 1 2 
1 
2 
1 
2 
2 
1 
2 
2 
1 1 
1 1 1 1 1 1 2 1 1 1 2 2 1 1 1 2 1 2 1 2 2 1 1 1 1 1 2 1 
2 2 2 2 2 2 2 2 2 2 2 2 2 2 2 
2 
1 1 1 1 1 1 1 1 1 1 1 1 1 1 1 1 1 1 1 
1 
2 
2 2 2 2 1 1 2 1 2 2 2 2 2 2 2 2 2 2 1 1 2 2 1 1 1 2 1 1 1 2 2 1 2 2 2 1 2 1 2 
2 2 2 2 
1 
1 2 1 
1 1 
1 2 1 1 
1 
1 1 1 1 1 1 1 1 2 1 1 2 2 1 2 1 2 1 2 1 1 
1 
2 
2 
2 
2 2 2 
1 1 2 1 2 1 2 1 1 1 2 1 1 
2 
2 
2 
2 2 2 2 
2 
2 
2 1 
1 
2 2 1 1 1 2 2 1 1 2 
1 1 1 1 1 2 2 2 2 1 2 1 1 1 2 2 2 1 2 2 2 2 2 2 2 2 2 2 2 2 2 2 2 1 1 2 2 2 1 1 
2 
1 1 2 2 2 2 2 1 2 1 1 2 
1 1 
1 1 2 
1 
1 2 2 2 
2 
1 1 
2 
2 1 1 1 1 1 2 2 2 1 2 
2 
2 
1 
1 
1 
1 
2 
2 1 
1 
1 
2 
2 
1 1 
2 
2 
1 2 2 1 1 1 2 1 2 2 2 1 1 2 1 1 2 1 1 1 
2 
1 
2 2 2 1 2 1 1 1 1 2 2 2 2 2 1 2 2 2 2 2 2 1 1 1 1 1 2 1 2 2 2 2 2 1 2 
2 
2 
2 2 2 1 1 1 1 1 1 1 2 1 2 1 2 2 
1 2 
2 2 1 1 1 2 1 1 1 1 1 1 1 
2 
1 1 1 
2 2 2 
1 
1 2 
1 
2 1 
2 2 1 

User 46 
1 1 1 1 1 1 1 1 1 1 1 1 1 1 1 1 1 1 1 1 1 1 1 1 1 1 1 1 1 1 1 1 1 1 1 1 1 1 1 1 1 1 1 1 1 1 
1 
2 2 
2 2 
1 1 1 1 1 
1 
2 2 2 
1 1 
2 
1 
1 
1 1 1 1 1 
2 
2 1 
1 1 1 2 1 1 1 1 2 2 2 1 1 1 2 1 1 1 2 1 1 2 1 2 1 2 2 2 
1 
1 1 1 1 1 2 2 1 1 1 1 1 1 1 2 1 2 1 1 1 1 1 1 2 1 1 1 2 1 1 2 2 2 1 1 1 1 1 1 1 1 1 2 1 2 2 1 
1 1 1 1 1 1 1 1 1 1 1 1 1 1 1 1 1 
2 1 1 1 1 1 2 1 2 2 1 1 2 1 1 2 2 1 2 2 2 2 1 1 2 1 1 1 1 1 1 1 2 1 1 1 1 1 2 1 2 1 1 1 1 1 1 1 2 1 2 2 1 1 1 1 2 1 1 2 2 2 1 1 1 2 2 1 1 1 1 2 1 1 2 1 2 1 1 1 1 2 1 1 2 2 1 1 1 2 1 2 2 1 2 1 2 1 2 1 
1 
1 1 1 1 1 1 2 2 2 1 1 2 1 2 
1 1 
1 1 1 1 
2 
1 1 
2 
1 2 1 2 1 1 2 2 2 2 1 1 
1 1 1 1 1 1 
1 1 1 1 
2 
1 2 1 1 1 2 2 1 2 1 1 1 1 2 2 1 
2 1 2 1 1 2 2 2 1 1 1 1 1 2 1 2 1 1 1 1 1 1 1 1 1 2 2 2 1 1 1 1 1 1 1 1 2 1 1 2 1 1 1 2 1 1 1 1 2 
1 
1 1 1 1 1 1 1 1 1 1 1 1 1 1 1 
1 1 1 1 1 1 1 1 2 
2 
1 1 2 1 1 1 1 2 1 2 2 1 2 2 1 2 2 2 1 2 1 1 1 1 1 1 1 2 2 1 2 1 1 1 1 1 2 2 2 1 2 1 2 1 2 1 2 2 2 1 1 1 
1 
1 1 
1 1 2 1 2 2 2 1 1 1 1 1 2 1 1 1 2 2 1 
2 
1 1 1 1 1 1 1 1 1 1 1 1 1 1 1 1 1 1 1 1 1 
1 1 
1 
1 1 1 1 
1 1 2 2 1 1 1 1 
1 
2 
1 
1 1 1 
1 1 2 1 2 
2 2 1 1 1 1 2 1 1 1 1 1 2 2 2 2 2 2 1 2 1 1 1 1 1 2 2 2 2 2 1 2 1 1 1 1 2 
2 
2 
1 1 1 
2 2 

User 47 
1 1 1 1 1 1 1 1 1 1 1 1 1 1 1 1 1 1 1 1 1 1 1 1 1 1 1 1 1 1 1 1 1 1 1 1 1 1 1 1 1 1 1 1 1 1 1 1 1 1 1 1 1 1 1 1 1 1 1 1 1 1 1 1 1 1 1 1 
2 2 2 2 2 1 1 1 
2 2 
2 1 2 2 1 2 2 2 1 2 1 2 1 2 2 1 1 2 1 1 2 2 1 2 2 2 2 1 2 1 1 2 2 2 2 2 2 1 2 2 1 2 2 2 1 2 2 2 1 1 2 
2 1 1 1 2 
1 2 1 2 2 1 1 1 1 1 1 1 1 2 1 1 1 1 2 1 2 1 1 1 1 
2 2 
1 
1 
2 
1 1 
2 1 1 
2 1 1 1 
2 1 1 
1 2 2 1 1 1 1 2 2 1 1 2 1 2 1 1 1 2 1 1 2 2 1 1 1 1 1 2 
2 1 1 
1 
1 
1 
2 
2 
2 
1 1 1 1 1 1 1 1 1 1 1 1 1 
1 
2 
1 1 1 1 1 1 1 
1 2 2 1 1 
1 
1 
1 
2 
1 2 2 1 2 2 1 2 2 1 2 1 1 2 2 1 1 
1 1 1 1 1 2 1 1 1 1 1 1 2 2 1 
1 1 1 1 1 1 1 
2 1 1 
2 2 
2 
1 1 
2 
2 
1 1 2 
1 
1 
1 
2 2 
1 1 
1 
1 1 
1 
1 
1 
1 
2 1 1 1 1 1 1 2 1 1 2 2 2 1 2 1 
2 
1 1 1 1 1 1 1 1 1 1 1 2 2 2 1 1 1 1 2 1 2 
2 1 2 2 2 2 2 1 2 2 1 1 1 2 1 1 1 1 
1 1 2 2 1 1 
1 1 
1 2 
1 
2 
1 
1 1 2 2 1 1 1 1 1 1 1 1 2 1 1 1 1 1 2 1 1 1 1 1 1 1 1 1 1 1 1 2 1 1 1 1 1 1 1 1 2 1 2 1 1 1 1 1 1 1 1 1 1 2 1 1 1 1 1 1 1 1 1 1 1 2 1 2 1 
2 1 1 
1 1 1 
2 1 1 1 1 2 1 1 1 1 1 1 
1 1 
1 1 1 1 1 1 1 
2 1 2 
1 
1 2 1 2 2 2 2 
1 
2 2 
1 
2 
1 
2 
2 
1 
1 
2 
2 2 
1 2 1 2 1 1 1 1 1 1 1 1 2 1 
1 
1 2 1 2 1 1 2 2 2 1 1 2 1 2 2 2 2 1 2 1 2 1 
2 2 
1 
1 1 1 1 1 2 1 1 1 1 1 1 1 1 1 1 1 1 1 1 1 
1 1 2 
1 
2 
1 1 
1 
2 2 2 2 
1 2 1 1 
1 1 
2 1 
2 
1 
1 1 1 2 1 1 1 1 2 1 2 2 1 1 1 2 1 1 1 2 1 1 1 1 1 2 1 1 2 2 1 2 1 1 1 1 1 2 1 1 1 2 2 2 
1 
1 
2 2 2 1 1 
1 
1 
1 
2 2 1 1 2 1 1 2 1 2 1 1 2 2 2 1 1 1 1 2 2 2 1 1 2 1 
1 2 2 1 2 1 2 2 2 
2 
1 
1 1 
1 1 1 2 2 2 1 2 1 2 2 1 1 1 1 1 2 1 1 2 1 1 1 1 1 1 1 1 1 1 2 1 2 2 2 1 1 2 1 1 1 2 
1 
1 2 1 1 2 1 2 1 1 1 1 
1 
1 
2 1 

User 48 
1 1 1 1 1 1 1 1 1 1 1 1 1 1 1 1 1 1 1 1 1 1 1 1 1 1 1 1 1 1 1 1 1 1 1 1 1 1 1 1 1 1 1 1 1 1 1 1 1 1 1 1 1 1 1 1 1 1 1 1 1 1 1 1 1 1 1 1 1 1 1 1 1 1 1 1 1 1 1 1 1 1 1 1 1 
2 
2 2 2 1 2 2 1 1 2 2 2 1 2 1 2 1 2 1 2 1 2 1 1 2 1 2 1 2 2 2 
1 
1 2 1 1 
2 1 2 2 
1 
2 
2 
2 1 1 1 2 2 1 2 1 2 2 
2 1 1 2 1 2 1 2 1 2 2 2 1 2 1 
2 2 2 2 1 
2 2 1 1 1 1 1 2 1 2 1 2 1 2 1 1 2 2 2 2 1 1 1 2 1 1 1 2 1 1 1 2 1 1 2 2 2 2 2 2 1 1 2 1 2 1 2 2 2 2 2 2 1 2 1 1 2 2 2 1 1 2 2 2 1 1 2 2 2 1 2 2 2 1 1 1 1 1 2 2 2 1 
1 
2 
1 1 1 1 1 1 1 1 1 1 
2 
2 
2 
2 2 
2 
2 2 1 2 1 1 1 2 2 
2 1 1 1 2 1 1 2 2 
1 
2 
2 2 2 
1 1 
1 
1 
1 1 
2 
1 
1 
1 2 1 1 1 1 
2 
2 
1 
2 
2 
2 1 1 1 1 2 1 1 1 1 1 2 2 2 2 1 1 1 1 2 1 1 2 2 2 2 2 2 2 2 2 1 2 2 2 2 2 1 2 2 2 1 2 2 2 1 2 2 2 1 1 2 2 1 2 1 2 1 1 1 1 1 2 1 
1 
1 1 
1 
1 1 
1 2 1 1 2 1 1 1 2 2 1 1 1 1 1 1 2 1 1 1 2 2 2 2 1 1 2 1 1 1 1 2 2 1 2 2 1 2 1 2 2 2 2 1 2 1 1 1 1 1 1 2 1 1 2 2 2 1 1 2 2 1 1 1 1 1 2 2 1 1 1 1 1 2 1 1 1 1 2 1 1 1 2 2 1 1 1 1 1 2 2 2 2 2 1 1 1 1 2 2 1 1 2 2 1 1 1 2 1 2 1 2 2 1 2 2 1 1 1 2 1 2 1 2 2 1 1 1 1 1 2 2 1 1 2 1 1 1 1 1 1 1 2 1 2 2 2 1 1 2 2 1 2 1 2 2 1 2 2 
1 
1 2 
1 1 1 1 1 1 1 1 1 2 2 2 1 1 2 
1 
1 1 1 2 1 1 1 
1 1 
2 
2 
2 
2 
2 
2 1 1 1 2 1 1 1 1 2 1 
2 2 2 2 1 
2 1 1 1 
1 1 2 2 2 1 1 1 1 2 1 1 2 1 1 2 1 1 1 1 1 
2 2 2 1 1 2 1 2 2 1 2 1 2 1 1 1 1 1 2 2 2 1 2 2 1 2 2 1 2 2 2 1 2 1 1 2 2 1 2 2 1 1 1 2 2 1 1 1 2 2 1 1 2 1 1 2 1 1 1 2 1 1 1 1 2 2 2 2 1 2 2 2 2 1 2 2 2 1 2 2 1 1 1 2 1 1 2 1 1 1 1 1 2 1 1 1 1 1 1 2 1 1 2 2 2 1 1 1 2 1 1 1 1 2 1 2 2 1 2 2 2 2 2 1 1 2 2 1 2 1 1 1 2 2 2 1 2 1 1 2 1 2 1 1 1 1 1 1 2 2 2 1 1 2 1 1 2 2 1 1 1 2 2 2 1 1 1 1 1 2 2 1 1 1 1 2 1 2 2 1 2 1 1 1 
2 1 2 1 1 1 1 1 2 1 2 1 
2 2 2 2 
2 2 
1 2 1 2 1 2 1 
2 
2 2 
2 2 
1 1 1 2 
1 1 2 1 1 
1 
1 1 1 1 
2 1 2 
2 
1 
1 1 1 1 1 1 1 1 1 1 1 1 1 1 1 1 1 1 1 1 1 1 1 1 2 1 1 1 
2 
2 2 2 2 1 1 
1 1 1 2 
1 1 1 2 2 2 2 2 1 
1 1 1 1 
1 2 1 1 1 2 2 1 1 2 1 2 2 2 2 2 2 2 2 2 2 1 2 2 2 1 2 2 1 1 2 2 2 1 2 2 1 1 
2 
1 2 
2 1 
2 1 2 2 1 2 2 1 1 2 2 2 2 1 2 2 2 1 2 
2 2 2 2 1 2 1 
1 
2 
1 1 1 2 1 2 2 1 1 2 1 1 2 1 1 2 1 1 2 2 2 1 1 2 1 2 1 1 1 2 1 1 2 1 2 1 1 1 1 1 1 1 1 2 1 2 1 1 1 2 2 2 1 2 1 1 1 2 2 1 1 2 1 1 2 2 2 1 2 2 2 1 2 2 1 1 1 1 1 1 2 1 2 2 1 2 2 1 1 1 2 2 1 2 1 2 1 1 1 2 2 1 1 2 1 1 1 1 2 2 2 2 1 1 2 2 1 2 1 1 2 1 1 1 1 1 1 1 1 1 1 2 1 2 1 1 1 2 1 2 2 1 2 1 1 2 2 1 2 2 1 2 2 
2 
2 2 1 1 2 1 2 1 1 2 2 1 1 2 1 2 2 2 1 1 1 2 1 2 1 1 2 1 1 2 1 2 1 1 1 1 2 1 2 2 2 1 1 1 2 
2 
1 
1 1 1 1 1 
2 
2 
1 1 1 1 1 1 2 1 2 2 1 2 
1 
2 
2 
1 
2 
1 
1 1 1 1 1 1 
2 2 2 1 1 2 1 1 1 1 1 2 1 2 2 1 2 1 1 2 2 1 1 2 2 1 2 1 1 1 1 1 1 2 2 1 1 1 1 1 2 1 
2 
2 
1 
1 
1 
2 1 1 2 2 
1 1 1 1 2 1 1 
2 2 2 2 1 2 2 2 2 1 2 1 1 2 2 1 1 1 1 1 
2 
2 
1 1 
1 1 1 2 1 2 1 1 
2 
2 1 2 2 1 2 2 2 1 2 2 2 2 2 1 2 2 1 2 1 1 1 2 2 1 1 2 1 2 2 1 2 1 2 
2 2 2 
1 

User 49 
1 
1 1 1 1 1 1 1 1 1 1 1 1 1 1 1 1 1 1 1 1 1 1 
2 1 2 
1 
2 2 2 1 1 1 2 2 1 
1 
2 
1 1 
2 
2 
2 
2 
1 1 
2 
2 
1 
2 
2 
2 
1 1 
1 1 
2 
1 
2 2 
2 
1 
1 
2 
1 
1 
2 2 2 2 2 2 2 2 2 2 2 2 
1 
1 2 1 1 
1 1 
1 2 2 2 
2 2 
1 
1 1 1 1 2 1 2 2 2 2 1 1 1 1 1 1 2 1 2 2 1 1 1 1 1 1 1 1 1 1 
1 
2 
1 
1 
2 
1 1 1 1 1 1 2 2 2 
1 2 2 
1 
2 2 2 
2 
2 2 2 2 2 2 2 
2 
2 2 2 
1 
2 2 2 2 2 2 2 2 2 
1 
1 
2 2 2 2 
2 2 2 2 2 
2 2 2 2 2 
1 1 1 1 1 1 1 
2 2 2 
1 1 1 
2 
1 
2 2 2 
2 
2 
1 
1 
2 
1 2 
2 2 
1 2 1 1 2 1 2 
2 
1 
2 
2 2 2 2 
1 2 1 1 1 1 2 2 2 2 2 2 1 2 2 2 2 2 1 2 2 2 2 1 2 2 2 1 1 1 1 2 1 1 2 2 1 1 1 1 2 2 2 1 2 2 1 2 1 2 1 
2 2 1 2 2 2 1 1 2 1 2 
2 
2 2 1 2 2 2 
2 
1 
2 
2 
2 
1 
1 1 
2 2 
2 1 
2 2 2 2 2 2 
2 1 1 2 2 1 2 2 2 1 2 1 2 1 1 1 2 2 2 2 2 2 1 1 1 1 
1 1 
2 
2 2 2 2 
1 
1 1 
1 1 1 
1 1 
2 
1 
2 2 2 2 
1 1 
2 
2 
1 
2 1 
1 2 1 1 
1 2 2 2 

User 50 
1 1 1 1 1 1 1 1 1 1 1 1 1 1 1 1 1 1 1 1 1 1 1 1 1 1 1 1 1 1 1 1 1 1 1 1 1 1 1 1 1 1 1 1 1 1 1 1 1 1 1 1 1 1 1 1 
2 
1 1 1 1 1 2 1 1 2 1 1 1 1 1 2 1 2 1 1 1 1 
1 
1 2 2 
1 2 
2 2 1 2 

1 
2 2 2 2 2 2 
1 
1 2 2 1 1 1 2 2 1 2 1 1 1 2 1 2 2 1 1 1 1 2 1 1 2 1 2 2 1 1 1 2 2 1 1 1 1 2 2 1 2 2 1 2 2 1 1 2 1 1 2 2 2 1 2 1 1 1 2 1 1 2 1 1 2 1 1 1 2 1 2 1 2 2 1 1 1 2 2 1 1 1 1 1 1 2 2 2 1 1 2 1 1 2 1 2 2 2 1 1 1 1 1 2 2 1 1 1 1 1 1 2 1 1 2 2 2 1 1 1 2 1 2 2 1 1 1 2 1 1 2 1 2 1 1 
1 2 
2 1 2 
1 
2 2 2 2 2 2 1 2 2 1 1 1 1 1 2 1 2 2 1 1 2 2 2 1 2 1 1 1 1 1 2 1 2 1 2 1 2 2 2 2 1 1 2 1 2 2 2 2 2 2 2 2 1 1 1 2 1 1 2 2 1 1 1 2 2 1 1 1 2 2 1 1 
1 2 2 1 1 1 1 1 2 1 1 1 1 2 1 1 1 1 1 1 
2 2 2 
2 
1 2 2 1 1 1 
2 2 
2 
2 
2 
1 2 
2 
1 1 
1 2 2 
2 2 2 
1 1 1 1 1 
2 
1 1 2 
1 
1 1 1 1 1 1 1 1 1 
2 
2 
2 
2 
1 
1 1 1 1 1 1 1 1 1 1 1 1 1 
1 2 1 2 
1 2 1 2 1 1 1 1 2 2 2 
2 
1 2 1 
2 
2 
2 
2 2 2 1 1 1 2 2 1 1 2 2 2 2 2 2 
2 2 1 1 2 1 1 
1 
1 
1 1 1 
2 1 1 2 1 2 1 2 2 1 1 2 2 2 1 2 2 2 1 2 2 1 2 1 2 1 1 2 2 1 1 2 2 2 1 1 2 2 2 1 1 1 2 2 2 1 1 1 1 2 1 1 1 1 1 1 1 2 2 1 1 1 1 2 2 2 1 2 2 1 2 1 2 1 1 1 1 
2 
1 
2 2 1 1 2 2 
2 2 2 1 1 2 
1 1 1 1 2 
2 2 
2 
1 
1 1 1 1 1 1 1 2 1 2 2 
2 2 2 
1 1 2 
2 1 
2 2 2 1 1 1 1 1 
1 
1 
1 2 1 
2 
1 1 2 1 1 1 2 1 2 1 1 2 2 1 1 2 
1 1 1 1 
2 
2 
2 
2 
2 1 
1 2 1 
1 2 
1 1 1 1 1 1 2 1 1 1 1 1 1 1 1 1 2 1 1 1 
1 
2 
1 
2 
1 2 1 
1 
2 
1 
1 1 1 1 2 1 1 1 2 
1 2 
1 1 
2 
1 1 1 1 1 1 1 1 1 1 1 1 1 1 1 1 1 1 1 1 1 1 1 1 1 1 
2 
2 
1 
2 1 1 2 1 2 1 2 1 2 1 
1 2 
2 
2 
2 2 1 1 2 1 1 1 1 2 
2 
2 
2 
2 
2 1 
2 
2 
2 
2 
2 1 1 
1 1 1 1 1 1 1 1 1 1 1 1 1 1 1 1 1 2 2 2 1 
1 2 2 1 2 
2 
2 2 2 
1 1 2 1 1 1 2 1 1 1 2 2 2 2 2 2 1 1 2 1 1 1 2 2 2 
1 1 
2 
1 1 2 
1 
1 1 1 
1 1 1 1 
1 1 
2 
1 
1 1 
2 
1 
2 1 2 2 1 2 1 1 1 2 2 1 2 2 1 2 2 1 2 
1 2 1 1 
1 
2 
2 2 
1 
1 1 1 1 2 2 1 2 1 2 1 1 2 1 2 2 2 2 1 2 1 2 1 1 2 1 1 1 2 2 1 2 2 1 1 1 2 2 2 2 2 2 2 1 1 1 2 1 1 2 1 1 2 1 1 2 1 1 1 1 2 1 1 2 1 1 2 1 1 1 2 1 2 1 1 1 2 2 2 1 1 2 1 2 1 1 2 2 2 1 1 2 1 2 

User 51 
1 1 1 1 1 1 1 1 1 1 1 1 1 1 1 1 1 1 1 1 1 1 1 1 1 1 1 1 1 1 1 1 1 1 1 1 1 1 1 1 1 1 1 1 1 1 1 1 1 1 1 1 1 1 1 1 1 1 1 1 1 1 1 1 1 1 1 1 1 1 
2 
2 
1 1 1 1 1 1 2 2 1 1 2 1 1 1 
2 
2 2 1 1 1 1 2 
1 
1 
1 
2 
2 1 2 1 1 2 
2 
1 1 1 1 2 1 2 1 2 1 2 2 1 2 1 1 1 2 1 2 1 1 1 1 2 1 
1 
1 
2 
2 1 1 1 1 2 2 1 
2 
2 
2 
2 1 1 2 2 2 2 
2 2 
2 2 2 2 1 2 1 
1 1 
2 
2 1 2 1 1 2 1 2 1 1 2 2 2 2 1 1 
2 2 2 
2 2 2 
1 
2 2 
1 
1 2 1 1 2 2 2 1 1 2 2 1 1 2 2 2 1 2 2 2 2 2 2 
1 2 
2 1 2 1 1 1 1 2 1 2 1 2 1 2 1 1 1 1 1 1 2 2 2 1 1 1 2 2 2 2 1 1 2 2 1 1 2 2 2 
2 2 
2 
1 
1 1 2 2 2 2 2 2 1 1 1 
2 2 2 2 
2 
2 
2 2 
2 
1 
1 
2 
2 
2 1 1 1 
1 2 2 2 1 2 1 
2 
1 1 
2 
2 2 2 
1 
2 2 
1 
2 1 2 2 2 2 2 2 
1 
1 
2 
1 
2 
2 
2 
2 
2 2 2 
1 
1 
1 
1 
1 
2 
2 1 1 1 1 1 1 1 1 
1 
2 2 2 2 2 
2 
2 
2 2 2 1 2 2 2 1 2 2 2 2 1 2 1 2 2 1 1 1 1 2 2 1 2 
2 2 1 1 2 1 1 
1 2 2 2 1 1 2 2 2 2 2 2 2 
1 1 1 2 2 1 2 1 1 1 1 1 1 1 2 1 1 
2 
2 
1 2 1 1 1 2 1 2 1 2 1 1 2 2 1 1 2 1 2 1 2 1 1 2 1 2 1 1 1 2 2 1 1 1 1 1 2 2 1 2 1 1 2 1 2 2 1 2 1 1 1 1 2 2 1 1 2 1 
2 2 2 1 1 1 2 2 2 2 2 2 1 2 2 2 2 2 1 2 1 2 
2 
1 1 
2 
2 
1 1 2 1 2 1 1 2 2 2 2 
2 
1 
2 
1 1 1 1 2 2 1 2 1 1 
1 
1 1 1 
2 
1 2 
1 
1 1 1 1 
2 1 1 
2 
2 
2 1 2 2 1 2 
2 2 1 2 2 2 2 2 2 2 2 2 2 
2 2 
2 
1 2 2 2 2 2 2 2 2 2 2 1 2 
2 2 2 1 2 
1 
2 
1 
2 2 1 
2 
2 
2 1 1 1 1 2 1 2 2 1 
2 
2 
2 
2 
2 
2 
2 2 2 2 2 2 1 2 2 1 2 2 2 2 2 2 
1 
2 1 1 1 1 1 1 1 2 2 1 1 1 1 1 
2 
1 
2 
1 
2 
2 
1 
2 1 2 2 2 2 2 
2 
2 2 1 2 
2 
2 
1 
1 1 1 1 1 1 1 1 1 1 1 1 1 
2 
2 
1 1 1 1 2 1 
1 1 1 2 2 2 2 2 1 1 2 2 2 2 2 2 2 2 2 2 2 2 1 2 2 2 2 1 2 2 2 2 2 2 1 1 2 2 1 2 2 1 2 2 2 2 2 1 1 1 2 1 1 1 1 2 1 1 1 2 1 2 
1 2 
2 
2 
1 2 1 1 2 1 1 1 1 1 1 1 2 1 2 2 1 1 2 1 1 2 1 1 1 1 1 1 2 1 1 1 2 1 1 1 2 1 1 1 1 2 1 1 1 1 2 2 2 1 1 1 2 2 1 2 1 2 1 1 2 1 1 2 1 1 1 
2 2 
2 1 1 2 1 1 1 1 1 1 2 1 1 1 2 1 1 1 1 1 1 1 1 1 1 1 1 2 1 1 1 2 2 1 1 1 1 2 1 2 2 1 1 2 2 1 1 1 2 1 
1 
2 2 2 
1 
2 
1 
2 
2 
1 
1 
2 
2 
1 2 
2 
2 
2 
2 
2 
1 
1 
1 
1 
2 
1 
2 
1 1 1 1 1 1 1 1 
1 1 1 
2 
2 
2 2 
2 
2 2 1 2 
2 

User 52 
1 1 1 1 1 1 1 1 1 1 1 1 1 1 1 1 1 1 1 1 1 1 1 1 1 1 1 1 1 1 1 1 1 1 1 1 1 1 1 1 1 1 1 1 1 1 1 1 1 1 1 1 1 1 1 1 1 1 1 1 1 1 1 1 1 1 1 1 
2 
2 
2 
1 
1 2 
1 
1 
1 1 
2 
1 
1 1 1 1 1 1 1 1 
2 
1 2 
1 1 1 1 
1 
1 1 1 1 1 1 1 1 2 1 1 1 1 1 1 1 1 1 1 1 
2 
2 
1 1 1 1 1 1 1 1 1 1 1 1 1 1 1 1 1 1 1 
2 
1 1 
2 1 
1 
1 1 2 2 2 1 1 2 1 
1 1 2 2 1 1 1 1 1 2 2 
1 1 1 1 
1 
2 1 2 2 2 2 2 1 2 1 2 2 2 2 2 2 1 1 1 2 2 2 1 
2 2 2 2 2 2 2 
1 
2 
2 
1 
1 
2 1 1 1 2 1 1 2 1 2 1 1 2 1 2 1 1 1 2 2 2 1 2 2 2 1 2 2 2 2 2 2 2 2 2 2 2 1 2 1 1 1 1 2 1 1 1 2 2 2 2 2 2 1 1 
2 
2 
2 2 
1 1 1 1 1 2 1 
1 
1 
1 
2 2 
2 
1 
2 2 2 2 2 2 2 1 1 2 
2 
1 1 2 2 2 2 1 2 1 2 1 2 1 2 1 1 1 1 1 1 1 2 2 1 2 1 1 1 1 2 1 1 2 2 2 1 
2 1 2 1 2 2 1 1 2 1 2 1 2 1 2 1 1 1 2 2 2 2 2 2 2 2 2 2 1 2 1 2 
2 
2 
2 
2 
2 2 
1 
2 2 
2 
1 2 
1 
2 
1 1 
2 
2 1 2 2 2 1 2 1 2 2 1 2 2 2 2 
2 2 2 2 2 2 2 2 2 2 2 2 2 2 2 2 2 2 2 2 2 2 2 2 2 2 2 2 
1 2 1 2 1 1 1 2 2 2 1 2 1 1 2 2 2 
2 
2 2 2 2 2 2 2 1 1 1 2 2 2 2 2 2 2 1 2 1 2 1 1 2 2 
2 2 2 2 
1 2 
2 2 
1 2 1 
2 2 
1 
2 1 
2 
1 
2 
1 1 1 1 
2 
1 1 1 1 1 1 1 1 2 2 2 2 1 1 2 2 1 2 
1 
2 
1 
1 
2 
1 
1 
2 2 
2 
1 
2 
2 2 2 
2 2 
2 2 
2 1 
1 
1 1 2 1 1 1 1 2 
2 2 2 2 2 2 1 1 1 2 1 1 2 2 2 2 
2 2 
1 
1 2 2 2 2 1 
2 1 1 2 2 1 
1 
1 1 1 
1 
2 
2 2 
1 
2 1 2 2 2 2 2 1 2 2 2 2 2 2 2 1 2 2 2 2 2 2 2 2 
1 
2 
2 
1 
1 
2 
2 1 2 2 2 
1 
1 1 
1 
1 
1 1 1 1 1 2 
1 2 2 2 1 2 1 2 
1 
2 
2 1 1 1 
2 
2 
2 
1 
2 
2 
2 2 1 2 2 
1 
2 2 2 2 2 2 2 2 2 2 2 2 
1 
1 1 
2 
1 
2 2 2 
2 
2 
2 2 1 1 1 1 2 1 2 1 1 
2 
1 1 2 2 1 1 2 1 1 2 1 2 2 1 1 2 2 1 2 2 2 1 2 2 1 2 2 2 2 2 1 1 2 2 2 2 2 1 2 2 2 2 2 
1 1 
1 1 1 1 2 
1 
2 
1 1 1 1 2 2 2 1 1 2 2 1 1 2 1 1 2 2 2 2 2 2 2 2 1 1 2 
1 
2 2 2 
1 
2 
2 1 1 
2 
2 
2 2 
2 1 
1 1 1 1 2 2 2 1 1 2 2 
2 1 2 
2 2 2 
1 
2 2 1 
2 
2 
2 
1 1 2 2 1 1 1 
2 2 
1 1 2 2 2 1 2 1 1 2 1 2 1 1 2 1 2 2 1 1 1 2 2 1 1 1 2 2 
2 1 1 2 2 2 1 2 2 2 1 
1 
1 
1 2 1 1 2 2 2 
2 
1 
1 2 2 1 2 1 
1 1 1 
2 
2 
2 
1 
2 
2 
1 
1 
1 1 1 1 
1 
1 
2 
1 
1 1 1 2 1 1 2 1 2 2 2 1 2 2 2 2 2 1 2 1 2 2 1 2 2 2 1 1 2 2 2 2 2 2 1 2 1 2 1 2 1 1 1 1 2 1 2 1 2 2 1 2 1 1 1 1 1 2 2 
2 
2 
1 
2 
2 2 1 2 2 2 2 2 2 2 1 2 1 2 2 2 2 1 1 2 1 1 
2 2 2 2 2 1 1 2 1 2 2 1 2 2 2 2 2 2 2 2 2 1 2 1 2 2 2 2 2 
2 2 2 
2 2 
1 
2 
2 
1 
1 1 
1 
2 
1 1 1 1 1 
1 2 2 2 2 1 2 2 1 1 2 1 1 1 2 1 1 2 1 1 1 2 1 2 2 1 1 1 1 1 1 1 1 2 2 1 1 1 1 2 2 1 1 1 2 2 2 1 1 1 1 1 1 1 1 1 
1 
1 
2 1 2 2 2 
1 1 1 

User 53 
1 1 1 1 1 1 1 1 1 1 1 1 1 1 1 1 1 1 1 1 1 1 1 1 1 1 1 1 1 1 1 1 1 1 1 1 1 1 1 1 1 1 1 1 1 1 1 1 1 1 1 1 1 1 1 1 1 1 1 1 1 1 1 1 1 1 1 1 1 1 1 1 1 1 1 1 1 1 1 1 1 1 1 1 1 1 1 1 1 1 1 1 1 1 1 1 1 1 1 1 1 1 1 1 1 1 1 1 1 1 
1 1 1 1 1 2 1 2 1 1 1 1 2 1 1 2 1 1 1 1 2 1 1 1 2 
1 
1 
1 
1 2 2 2 2 2 2 2 1 2 1 2 2 2 2 1 2 2 2 2 
2 
1 1 1 1 1 1 1 1 1 1 1 1 1 1 1 1 1 1 1 1 1 1 1 1 1 1 1 1 1 1 1 1 1 1 
2 2 2 2 1 2 2 1 1 1 
2 2 2 2 
2 
1 1 2 1 
2 2 2 1 1 1 1 1 1 1 1 2 1 1 1 1 
1 1 2 1 1 1 2 1 1 1 1 2 1 1 2 2 1 1 2 2 1 2 1 
2 1 1 1 2 1 
2 
2 
1 
2 
1 1 1 
2 
2 1 2 2 2 1 2 2 1 2 1 2 2 2 2 
1 
2 
2 2 1 2 2 1 1 2 2 2 2 2 1 2 1 1 2 1 2 2 1 1 1 2 1 1 1 1 2 1 1 1 2 1 2 2 2 2 
1 2 2 2 1 2 2 2 
2 
1 
1 
1 2 
2 
1 
2 1 1 1 1 
1 2 1 2 1 1 
2 2 1 1 1 1 
1 1 1 
1 
2 1 2 1 2 1 
2 2 1 1 2 2 2 1 
1 
2 
2 
2 
2 
2 2 
1 1 2 1 1 1 2 2 1 2 2 2 2 2 
1 2 1 1 2 1 2 2 1 1 1 1 1 2 2 1 2 1 1 2 1 1 1 
2 
1 1 1 1 1 1 1 1 2 1 2 2 
2 1 1 2 1 1 2 1 2 1 2 1 1 2 1 1 2 1 2 1 2 2 2 2 2 2 1 1 1 1 1 1 1 2 1 1 2 1 1 1 2 1 1 1 1 1 2 1 2 1 1 1 2 1 2 2 2 
1 1 1 2 2 1 1 1 1 1 1 1 1 1 2 1 1 1 1 1 2 1 1 1 1 2 1 1 1 1 2 1 2 1 
1 2 1 1 1 1 2 1 1 1 2 1 1 1 1 1 2 1 1 1 1 1 1 1 1 2 1 1 1 2 1 1 2 1 1 2 2 2 2 
1 2 1 1 1 1 1 2 1 1 1 1 
2 1 2 2 1 1 2 2 1 2 1 2 2 1 1 1 1 1 1 2 1 1 1 2 2 2 2 1 2 1 1 2 1 1 2 1 1 1 1 
2 2 2 
2 
1 2 1 1 
1 
2 
1 1 2 1 1 2 1 1 1 
2 
2 1 1 
1 1 1 2 1 1 1 1 1 1 1 1 1 1 1 1 2 1 1 1 
2 
1 1 1 1 1 1 2 1 1 1 1 1 1 1 1 1 1 1 1 1 1 1 1 1 1 1 1 1 1 1 1 1 
2 
1 1 1 2 1 1 
1 1 1 
2 1 1 1 2 2 2 
2 
1 
2 2 1 1 1 
1 2 1 
1 1 1 2 
2 2 2 2 1 
1 
2 
2 
1 
2 
1 1 1 1 1 1 1 1 1 1 1 
2 
1 
2 2 2 
1 1 1 1 2 1 1 
2 
2 
1 1 1 2 1 2 1 1 1 1 1 1 2 1 1 1 1 1 2 2 1 1 1 1 2 2 2 1 1 2 2 1 1 1 1 1 2 1 1 1 1 1 1 1 1 1 1 1 
2 
2 1 
2 2 2 
2 2 1 1 1 1 2 1 1 1 2 1 1 1 1 1 2 
1 
1 1 1 2 1 2 2 1 1 1 2 2 
1 1 1 1 2 2 2 1 1 1 1 2 2 1 
1 1 1 2 1 1 1 2 1 1 1 1 2 1 1 
1 2 
2 
2 2 
1 1 
1 2 
2 1 1 2 1 1 1 
2 
1 2 
2 2 
2 
1 
2 
2 
2 
1 2 2 1 1 2 1 1 1 1 2 1 2 2 1 1 2 1 1 1 1 2 2 2 1 2 2 
1 
2 
1 
2 1 
1 
2 
2 1 2 1 1 1 2 2 2 
2 1 1 1 1 1 1 1 2 1 2 1 1 1 
1 1 1 1 1 1 1 1 1 1 1 1 2 2 1 1 1 1 
2 
1 2 1 1 1 2 2 1 
1 
1 
2 
2 1 1 1 1 1 1 1 2 1 1 2 1 2 1 1 2 1 1 1 1 1 1 2 1 1 1 1 1 1 1 1 1 1 1 
2 
2 
1 1 
1 1 1 1 2 1 1 
2 
1 
2 
2 1 1 
1 
1 2 
1 1 
2 
2 
2 2 1 1 1 2 2 1 2 1 1 
1 
2 2 
1 1 2 1 1 1 1 1 1 1 1 1 1 1 2 1 2 1 1 
1 
1 
1 
1 1 
1 
2 2 2 2 
1 2 
2 1 1 1 1 2 2 1 1 
1 1 1 1 1 1 1 1 1 1 1 
1 1 2 2 1 1 1 1 1 2 1 1 1 2 1 1 
2 
2 
2 
1 
1 
1 1 1 1 1 1 1 1 1 1 1 1 2 1 2 1 1 1 1 1 1 1 1 1 1 1 2 1 1 1 1 1 2 2 2 1 1 2 
2 
2 
2 1 2 1 1 1 
2 2 1 1 
2 2 
1 
1 
2 
1 
1 2 1 2 1 2 1 2 1 2 
1 
1 1 1 
1 1 2 
2 
2 1 1 2 1 2 1 2 1 1 2 1 1 1 1 1 1 1 1 2 2 2 1 1 1 2 1 2 1 1 2 1 2 1 1 1 1 2 1 1 2 1 1 1 1 1 1 1 1 1 1 1 1 1 2 1 1 1 2 2 2 2 1 2 1 1 2 2 1 1 1 2 1 1 1 1 
2 
2 
2 2 
2 2 1 
1 
1 
2 2 2 2 1 1 1 1 1 2 1 1 1 1 1 1 2 1 1 1 1 1 1 2 1 1 
2 2 2 1 1 2 
2 
1 
1 1 1 1 1 1 
1 2 
2 2 2 
1 
2 2 2 2 2 2 2 2 2 2 2 2 
2 
1 
1 1 2 
1 
2 
1 2 
2 
2 
1 2 
1 
2 
1 2 1 2 2 1 2 2 1 1 
1 2 1 1 1 1 1 1 1 1 1 2 1 2 2 1 1 2 2 
1 1 1 1 2 
2 1 1 1 2 
2 1 2 2 2 
1 
1 2 1 2 1 1 2 1 2 1 2 1 2 2 1 
1 
1 1 1 
2 
2 
1 
2 2 1 2 1 1 1 
2 2 
2 
2 
2 2 1 1 2 1 1 1 1 1 1 2 1 2 2 2 2 2 2 2 2 2 1 1 1 2 2 1 1 2 1 
2 
1 2 2 1 2 1 1 2 1 1 1 2 
1 1 1 1 2 1 1 1 1 1 2 1 1 1 1 1 1 1 
1 1 1 1 1 1 1 1 2 1 2 1 1 2 1 
1 
2 2 1 
1 
1 
2 2 1 1 2 2 1 1 2 1 1 2 1 
1 1 2 
1 1 1 2 1 1 2 
2 
2 2 2 1 2 
1 1 1 1 2 1 1 1 1 1 1 1 1 1 1 1 1 1 1 2 1 1 2 2 2 2 2 1 1 
2 2 
1 2 
2 1 1 
1 1 1 1 1 1 1 1 1 1 2 
1 1 
1 
2 
1 1 1 2 1 1 2 2 2 1 2 1 2 1 2 2 
1 
1 
2 
1 1 2 2 1 1 2 2 2 2 2 1 2 2 1 2 1 1 2 2 2 2 1 1 2 2 1 1 2 1 2 1 1 2 2 2 2 1 1 2 2 1 1 1 1 2 2 
1 2 
2 1 1 1 1 1 1 1 2 1 1 1 1 1 1 1 1 1 
2 
2 2 2 
1 1 
1 2 1 
1 
1 2 2 2 
1 1 1 
2 
2 2 2 2 2 2 2 2 2 2 2 2 2 2 
1 1 
2 2 
1 
1 
2 
1 
2 
2 2 1 1 1 2 2 2 1 1 1 2 2 1 1 2 2 
1 
2 
1 1 1 1 1 
1 
1 2 1 2 2 1 2 2 1 2 1 1 2 1 2 1 2 1 1 1 1 2 2 1 1 1 1 1 1 1 2 2 1 2 1 2 2 1 1 1 2 1 1 1 
1 2 1 1 1 1 1 
2 2 1 2 1 2 2 2 2 2 2 1 1 
1 
2 
1 1 1 1 1 1 1 1 1 2 2 1 1 2 1 1 2 
1 1 1 
2 1 2 1 1 1 1 1 
1 
1 1 1 1 1 1 2 
2 1 1 1 
2 2 
1 
2 2 2 1 1 1 1 1 1 1 2 2 1 1 1 
1 1 1 1 2 1 2 1 2 1 1 1 1 1 2 1 1 1 1 1 
1 
1 
1 2 1 1 1 2 1 1 1 1 2 2 1 1 1 1 1 1 
1 
1 2 2 
1 1 
2 
2 
2 
1 1 1 1 1 2 1 2 2 2 
1 
2 
2 
2 
2 
1 1 2 2 2 1 1 1 
1 2 
2 
1 2 2 
1 1 1 1 1 1 1 1 1 1 1 1 1 
1 1 1 
1 
1 1 1 
2 
1 
2 1 1 1 1 1 2 1 1 2 1 1 1 2 
2 2 2 2 2 1 2 2 2 2 1 2 2 2 2 2 2 2 2 1 1 2 2 2 2 2 2 1 2 2 1 1 2 1 1 1 1 1 2 2 1 1 1 1 1 2 2 2 1 2 1 
2 
1 1 1 1 1 1 1 1 1 1 1 1 1 1 1 1 1 1 1 1 1 1 1 1 1 1 1 1 1 1 1 1 1 1 1 1 1 1 1 1 1 1 1 1 1 1 1 1 1 1 1 1 
1 2 1 2 2 2 1 1 1 1 1 1 1 1 1 1 2 1 2 1 1 1 1 1 1 1 1 1 1 
2 2 

2 
1 1 1 
1 1 1 1 1 1 1 1 1 1 1 
1 
2 
2 1 2 1 
1 
1 
1 1 
1 1 1 1 2 1 1 1 1 
1 1 1 1 1 
2 2 2 2 
1 
2 
1 
1 1 1 1 
2 2 1 2 1 1 1 1 1 
2 
2 2 
1 
2 
1 1 1 1 1 1 1 1 2 1 1 2 1 
2 1 1 
1 1 1 1 1 1 1 1 
1 
1 1 1 
1 
2 2 2 2 2 
1 1 
2 
2 
1 
1 
2 
1 1 1 
1 1 1 
1 
2 
1 1 
1 2 2 2 2 2 1 1 2 1 2 2 1 1 1 2 1 1 1 2 
1 
1 
2 

User 54 
1 1 1 1 1 1 1 1 1 1 1 1 1 1 1 1 1 1 1 1 1 1 1 1 1 1 1 1 1 1 1 1 1 1 1 1 1 1 1 1 1 1 1 1 1 1 1 1 1 1 1 1 1 1 1 1 1 1 1 1 1 1 1 1 
2 2 
2 
2 
2 
2 
2 
2 1 1 
1 1 1 
2 2 1 1 1 1 2 1 1 1 1 2 1 2 1 1 1 1 2 1 2 2 2 2 1 1 2 1 2 1 1 2 1 2 1 1 2 1 2 2 1 1 1 2 1 2 2 2 1 1 1 
2 
1 2 2 2 2 1 2 2 2 1 1 2 2 1 2 2 1 2 1 1 1 2 2 
1 2 1 
1 1 1 1 1 1 2 1 1 2 1 1 1 
2 2 1 1 2 2 1 2 2 2 1 1 1 
2 1 1 2 
1 1 1 1 1 1 1 1 1 1 1 1 1 1 1 1 1 1 1 1 1 1 1 1 2 1 1 1 1 
2 1 
1 2 
1 
2 
1 
1 1 1 
2 
2 1 1 2 2 2 1 2 1 1 1 2 1 2 1 2 1 2 1 1 2 1 2 2 1 1 1 1 1 1 1 2 1 2 2 1 1 1 2 1 2 1 1 1 1 1 1 1 1 1 1 
2 
1 
1 2 2 2 1 1 2 2 2 2 2 2 2 2 2 2 2 2 2 2 2 2 2 2 
2 
2 2 
1 1 1 1 1 1 1 1 1 1 1 2 1 1 1 1 1 1 1 1 2 1 1 1 1 1 1 1 
1 2 
2 
2 
2 
2 
1 
2 
1 
1 1 
2 2 
1 2 2 
1 1 
2 
2 2 
1 1 1 1 1 1 1 1 1 1 1 1 
1 2 
1 
1 1 
2 
2 2 
1 
1 1 2 2 
2 
2 2 
1 
1 
2 1 1 2 2 1 2 2 2 1 2 2 1 2 2 1 1 2 1 2 2 2 2 2 1 1 1 2 2 1 1 1 1 1 1 1 2 2 1 2 2 2 2 1 2 
1 2 1 
2 2 2 
1 
2 
1 1 1 1 1 1 1 1 1 1 1 1 1 1 1 1 1 1 1 1 1 
1 
2 
2 
2 1 
1 
2 2 2 
1 1 1 1 1 2 
2 1 2 2 2 1 1 2 2 1 1 1 2 1 1 1 2 1 1 
2 
2 2 2 2 1 1 1 2 2 
1 1 2 2 2 1 1 1 2 2 2 1 2 
2 2 2 1 2 1 1 1 2 2 2 
2 2 1 1 1 2 2 1 1 2 1 1 2 1 2 2 1 1 2 2 1 
2 2 
1 
1 1 2 2 
2 2 2 
1 
1 1 
2 
2 
1 1 1 
1 
1 
2 2 
1 2 1 1 1 
1 2 2 1 1 1 2 1 1 1 1 1 2 2 1 2 1 1 1 1 2 2 1 1 1 1 1 2 1 2 2 1 2 1 1 2 1 1 1 1 1 1 1 1 2 1 1 2 1 2 1 1 1 1 1 1 2 1 1 1 2 1 2 2 1 
2 
1 2 1 2 
2 1 
2 
2 
2 
2 
1 1 
1 1 2 
2 
1 1 1 1 1 1 1 1 1 1 1 1 1 1 2 1 1 1 2 1 1 1 1 1 2 1 2 1 1 2 2 1 2 2 
2 
2 2 2 1 2 2 2 1 1 1 1 2 1 1 2 2 1 1 1 1 2 2 2 1 2 1 1 1 1 2 1 1 1 1 1 1 2 1 1 2 2 1 1 
1 1 
1 1 1 1 
2 1 
2 
2 
1 
1 1 1 2 1 1 1 
2 
2 
1 
1 
2 2 2 
2 2 

User 55 
2 2 1 2 2 1 1 2 2 1 1 2 1 1 1 2 2 1 1 1 2 1 2 1 1 2 2 2 1 2 2 1 1 1 2 2 1 2 1 2 1 1 2 2 1 1 2 1 2 2 1 1 1 1 1 1 1 1 1 1 1 2 2 2 2 2 1 1 1 1 1 1 1 1 2 1 1 2 
1 1 1 1 1 1 1 1 1 1 1 1 1 1 1 1 1 1 1 1 1 1 1 1 1 1 1 1 1 1 1 1 1 1 1 1 1 1 1 1 1 1 1 1 1 1 1 1 1 1 1 1 1 1 1 1 1 1 1 1 1 1 1 1 1 1 1 1 1 1 1 1 1 1 1 1 1 1 1 1 1 1 1 1 1 1 1 1 1 1 1 1 1 1 1 1 1 1 1 1 1 1 1 1 1 1 1 1 1 1 1 1 1 1 1 1 1 1 1 1 1 1 1 1 1 1 1 1 1 1 1 1 1 1 1 1 1 1 1 1 1 1 1 1 1 1 1 1 1 1 1 1 1 1 1 1 1 1 1 1 1 1 1 1 1 1 1 1 1 1 1 1 1 1 1 1 1 1 1 1 1 1 
2 1 2 2 
1 2 2 2 
1 2 1 2 2 2 2 1 2 2 2 1 2 2 2 2 2 1 1 2 2 1 2 2 2 2 2 1 1 2 1 2 2 1 1 2 2 2 2 1 2 1 2 2 2 2 2 2 2 2 2 2 2 2 2 2 1 2 2 1 1 1 1 1 1 1 2 2 2 1 1 2 1 2 2 2 1 1 2 2 2 1 2 2 1 2 1 1 2 2 2 2 2 1 1 2 1 1 2 2 2 2 2 1 2 1 2 1 2 1 2 1 1 2 2 1 2 1 1 2 1 1 1 2 
1 
1 1 1 1 1 1 1 1 1 1 1 1 1 1 1 
2 1 
2 
2 2 
1 1 
2 2 2 2 2 2 2 
2 
1 1 
2 2 2 2 2 2 2 2 2 2 2 2 2 2 2 2 2 2 2 2 2 2 2 2 2 2 2 2 2 2 2 2 2 2 2 1 2 2 1 2 2 2 
1 1 1 1 1 2 2 
2 
1 1 1 1 1 1 1 1 2 1 2 1 1 1 1 1 1 1 1 1 1 1 1 1 1 1 1 1 1 1 1 1 1 1 1 1 1 2 1 1 1 1 1 1 1 1 1 1 1 1 1 1 1 2 1 2 1 1 1 1 1 1 1 1 1 1 1 2 1 1 
1 1 
1 1 1 1 2 1 1 1 
2 2 2 
2 
2 2 1 2 2 1 2 1 1 2 2 2 2 2 
2 2 2 1 2 2 2 2 1 2 2 
2 2 2 
1 2 2 1 1 1 1 1 1 
1 
2 2 
2 1 1 1 2 1 2 2 2 2 2 2 1 1 2 2 1 2 2 2 2 2 2 2 1 2 2 1 1 1 1 2 2 1 1 1 1 2 1 1 2 2 2 1 2 2 1 2 2 1 
2 1 2 1 1 2 1 2 1 1 1 1 1 2 1 1 1 1 1 
2 1 
2 
1 1 
1 2 2 2 1 2 2 
2 2 2 
2 
2 1 1 1 2 1 2 2 2 
2 1 
1 
1 2 2 
2 
2 2 2 2 2 1 2 1 1 
2 1 2 2 1 2 2 2 1 1 1 1 1 1 2 1 
1 1 1 
2 
1 1 1 1 
2 2 
1 1 1 1 1 2 2 
2 
1 1 
1 
2 
1 
1 
1 1 2 1 2 2 1 
1 
1 
2 
2 2 2 2 2 2 1 1 1 1 1 1 2 2 2 2 2 2 2 1 1 2 2 2 2 2 2 1 2 1 1 1 1 1 2 2 2 1 1 2 1 1 2 2 1 2 1 1 2 2 1 2 1 2 2 2 2 2 2 2 1 2 1 2 1 2 1 1 2 1 2 2 1 1 1 1 1 2 2 2 1 2 2 1 1 2 1 1 2 2 2 2 2 2 2 1 2 2 2 1 1 2 2 1 1 1 2 2 1 2 2 2 2 2 2 2 2 1 2 2 1 2 1 2 2 2 1 1 1 1 1 1 2 2 2 1 2 1 2 1 1 2 2 2 2 
1 
1 1 1 
1 1 
1 
1 1 1 1 1 1 1 1 1 1 
2 
1 
2 
2 2 
1 
2 
2 2 2 2 2 1 1 1 2 2 1 2 1 2 2 1 1 
1 1 1 1 1 
2 
1 
2 
1 1 1 1 1 1 1 2 
1 
1 
1 
1 1 1 1 2 
1 
1 1 
1 2 2 
1 
1 1 1 1 1 1 1 1 
1 
1 
1 2 1 
2 
2 2 2 1 1 1 1 2 2 2 2 1 1 2 2 2 2 
2 2 2 2 2 
1 2 2 2 1 2 2 2 2 1 1 2 2 2 2 1 
2 1 1 1 2 2 2 2 2 2 2 1 2 2 2 2 1 2 2 1 2 
1 1 2 2 2 1 2 2 2 2 2 2 2 2 2 2 2 2 2 2 2 2 2 1 2 2 2 2 2 
1 1 2 2 2 1 1 2 1 1 
2 2 2 2 2 1 2 2 2 2 2 2 1 2 2 2 2 1 2 1 2 2 2 1 2 2 2 1 1 1 1 
2 
1 
2 
1 
2 2 
1 2 2 2 
2 
1 2 1 
1 
2 2 1 2 2 2 2 2 2 2 2 2 1 1 1 1 2 1 2 1 2 2 2 1 1 1 1 1 2 2 1 1 
1 
2 2 2 2 1 1 
2 
2 1 2 1 1 1 
2 2 2 1 2 2 1 1 2 2 2 2 2 1 2 2 2 1 1 
1 2 1 2 1 1 1 2 2 1 2 1 1 2 1 1 1 2 2 2 2 1 2 2 1 2 1 1 2 2 2 1 2 1 2 2 2 2 2 1 1 2 2 2 1 1 2 2 2 1 2 2 1 2 2 1 2 1 1 1 2 2 2 1 2 1 2 1 2 2 1 2 1 2 2 1 2 2 1 2 2 1 2 2 1 1 1 1 1 2 1 1 1 2 1 2 2 1 2 1 1 1 1 2 1 2 1 2 1 2 1 1 2 1 
1 
2 
2 1 2 2 2 
2 
1 
1 
2 
2 2 2 2 1 1 1 1 1 1 1 1 1 1 1 1 1 1 1 1 1 1 1 1 1 1 1 1 1 1 1 1 1 1 1 2 2 2 1 1 1 1 1 1 1 1 
2 2 
1 2 2 
1 2 2 
1 
1 1 1 2 1 
2 
1 1 1 1 1 1 1 1 1 1 1 1 1 1 1 1 1 1 1 1 1 1 1 1 1 1 1 1 1 1 1 1 1 1 1 1 1 1 1 1 1 1 1 1 1 1 1 1 1 1 1 1 1 1 1 
2 1 
1 
1 2 
1 
2 
1 
1 
1 1 2 2 2 2 2 2 2 2 2 1 2 1 1 1 2 1 2 2 2 2 2 2 
1 1 
1 1 
2 1 2 2 
1 
1 1 1 
1 1 
2 2 
2 1 2 1 2 
2 
1 
2 2 1 2 1 1 1 1 1 2 1 1 2 
1 
1 1 1 2 2 1 2 
2 
1 
1 
1 2 1 
1 1 1 1 1 1 1 1 1 
1 2 1 1 1 1 1 
2 
2 
1 1 1 1 1 1 1 2 2 1 2 2 2 1 
2 
1 
1 

User 56 
1 1 1 1 1 1 1 1 1 1 1 1 1 1 1 1 1 1 1 1 1 1 1 1 1 1 1 1 1 1 1 1 1 1 1 1 1 1 1 1 1 1 1 1 1 1 1 1 1 1 1 1 1 1 1 1 1 1 1 1 1 1 1 1 1 1 1 1 1 1 1 1 1 1 1 1 1 1 1 1 1 1 1 1 1 1 1 1 1 1 1 1 1 1 1 1 1 1 1 1 1 1 1 1 1 1 1 1 1 1 1 1 1 1 1 1 1 1 1 1 1 1 1 1 1 1 1 1 1 1 1 1 
2 
2 
2 2 
2 
1 1 1 
1 1 1 1 1 
2 
2 
2 2 
2 
2 
1 2 1 2 1 1 2 2 2 
2 2 
2 2 2 
1 
2 
1 
1 
1 
1 
1 1 2 2 2 1 1 2 2 2 1 2 1 2 1 2 
2 1 1 1 1 1 1 1 1 2 1 2 2 2 2 1 
2 
2 2 
1 
1 2 2 2 
2 2 2 
1 
2 
2 2 2 
2 
2 
2 1 1 1 2 1 2 2 2 1 1 2 1 1 2 
2 2 2 2 2 1 2 2 
1 1 1 1 
2 
2 2 1 2 2 1 
2 1 1 2 
1 2 2 1 2 1 1 1 
1 1 1 2 2 2 2 2 
1 1 1 1 1 1 2 1 1 1 1 1 1 1 1 1 1 2 2 1 1 
2 2 
1 1 
1 
1 
1 
2 2 2 
2 
2 
2 
1 
1 1 2 1 2 2 1 2 2 1 1 2 1 1 1 2 1 2 2 1 1 2 2 2 1 1 2 1 1 1 
1 1 
1 2 
2 
2 
2 2 2 2 
2 1 2 1 1 1 2 2 2 2 1 
1 1 1 1 1 2 2 2 1 2 
2 2 2 
2 
2 1 
2 
1 2 2 
2 1 
1 1 1 1 2 1 2 2 2 1 2 1 2 2 2 1 1 
1 1 1 1 1 1 
2 
2 2 2 
2 
1 2 
2 2 
2 
2 1 2 1 2 2 
1 1 1 1 1 1 1 
1 1 
2 
2 
1 
2 
2 2 2 2 1 
1 1 
2 
1 
1 2 1 2 2 1 2 2 1 1 1 1 2 2 1 2 1 2 1 2 1 1 1 1 2 2 2 1 2 1 2 2 2 2 1 2 1 1 1 1 2 2 2 1 2 1 1 1 1 2 1 2 1 2 1 1 2 2 1 1 1 2 2 1 1 2 1 2 1 2 2 2 1 1 1 1 1 1 1 2 1 2 2 2 2 1 2 2 2 2 2 2 
1 1 1 1 2 2 2 1 1 2 1 1 1 2 2 1 1 2 1 1 2 1 2 1 1 1 1 1 2 1 2 1 2 2 2 1 2 2 2 1 1 1 1 2 1 1 2 1 2 1 2 2 1 1 2 2 1 1 2 2 2 2 2 2 1 2 2 1 1 1 1 2 2 2 2 2 1 1 1 1 1 1 1 2 1 2 1 2 1 2 2 1 1 1 1 2 1 1 1 1 1 1 1 1 1 1 2 1 1 1 1 1 1 1 
2 
2 1 2 
2 1 2 1 2 2 
1 1 2 1 2 2 2 2 1 2 
1 1 1 1 1 1 1 1 1 1 1 1 1 1 1 1 1 1 1 
1 
1 1 
1 
1 1 
2 
1 
1 
2 1 1 2 1 
1 2 1 1 2 1 1 1 1 1 1 1 2 1 1 1 1 1 1 1 1 1 1 2 1 1 2 1 
2 
1 1 2 
2 
2 
2 
1 1 
1 
2 2 2 
2 
1 
1 2 2 
2 
1 2 2 2 2 2 2 2 1 1 2 1 
1 2 1 1 1 2 
1 
2 2 
2 
2 1 1 1 2 1 1 1 1 2 
1 1 1 1 
2 2 1 
2 2 2 
1 2 1 1 2 2 1 1 2 2 1 2 1 1 2 2 2 2 1 2 1 1 1 2 2 1 1 2 1 1 1 
1 1 1 2 1 2 1 1 
2 2 2 
1 1 1 1 1 1 
1 1 1 1 1 2 
1 
1 
1 2 
2 
1 1 2 1 2 1 1 1 1 2 2 1 1 1 2 2 2 1 1 2 2 1 2 1 1 2 1 2 2 2 2 2 2 2 2 2 1 1 1 1 1 1 2 1 1 
2 2 2 
1 2 
2 
2 
2 2 
2 2 
1 1 1 
1 1 
1 1 1 1 1 1 1 1 1 
1 1 1 2 2 2 1 2 1 1 1 2 2 2 2 2 1 1 2 2 1 2 1 2 2 1 1 1 1 2 2 1 1 2 1 1 1 

2 1 
1 
1 
1 1 1 1 1 
1 1 2 1 1 2 1 

1 
2 
2 
1 2 1 2 2 2 1 2 1 2 1 1 1 1 1 1 1 2 1 1 2 2 2 2 1 2 2 2 1 2 1 2 2 2 1 1 2 1 1 1 1 1 1 1 1 2 1 2 1 2 1 1 2 1 1 2 2 2 1 2 1 1 1 1 
1 
1 1 1 1 1 
1 1 
1 1 2 1 1 1 1 1 1 2 1 1 1 1 2 1 1 2 1 1 1 
2 2 1 1 2 2 
1 
2 
1 
2 
1 
2 
2 1 1 
2 
2 
1 

User 57 
1 1 1 1 1 1 1 1 1 1 1 1 1 1 1 1 1 1 1 1 1 1 1 1 1 1 1 1 1 1 1 1 1 1 1 1 1 1 1 1 1 1 1 1 1 1 1 1 1 1 1 1 1 1 1 1 1 1 1 1 1 1 1 1 1 1 1 1 1 1 1 1 1 
2 2 1 2 
1 2 2 1 1 1 2 1 2 1 2 2 2 2 2 
1 1 2 1 2 1 1 1 1 1 
1 1 1 1 1 1 1 1 1 1 1 1 1 1 1 1 1 1 1 1 1 1 1 1 1 1 1 1 1 1 1 1 1 1 
2 2 2 2 2 2 1 1 2 2 2 
2 2 2 2 
2 
1 1 1 
2 
1 2 1 
1 
2 
1 
1 1 1 1 1 2 1 2 2 1 1 1 1 1 1 
2 
2 
1 
1 
1 
1 
1 
1 
1 2 1 1 1 1 2 2 
1 1 1 
1 
1 
2 2 2 2 
2 1 2 1 2 2 2 2 2 1 2 1 2 1 1 2 2 2 1 2 2 1 1 1 2 1 2 
2 
2 
1 2 
1 2 1 
2 
2 
1 2 2 2 2 
2 2 
1 
1 
1 
1 2 
1 1 2 2 2 
2 2 
1 1 2 1 1 2 1 2 2 2 1 1 2 1 2 1 1 2 2 1 1 2 2 1 
1 
1 2 
2 
2 2 2 2 
1 1 
1 
1 2 1 1 1 1 1 2 
1 
1 1 
2 
1 1 2 
2 
1 1 
1 
2 
2 2 1 2 2 2 2 2 2 2 2 2 1 2 2 2 2 2 1 2 2 2 2 2 1 2 2 2 2 2 2 2 
1 
2 
1 2 2 
1 2 1 1 2 1 2 2 
1 
1 1 
2 2 
1 1 2 2 2 1 2 2 2 2 2 2 2 
1 
2 
1 
1 2 2 1 2 1 2 2 1 1 1 1 2 1 1 1 2 2 1 1 2 2 2 2 2 2 2 1 2 
2 2 
1 
2 
2 
1 
2 
2 
2 2 1 2 
2 
2 2 1 2 1 1 2 1 2 1 1 1 2 1 2 2 1 1 1 2 2 1 1 1 1 1 
2 2 1 1 2 1 2 2 1 2 2 2 1 2 1 2 1 2 2 
1 2 
2 1 1 1 2 2 1 1 
1 
2 1 2 2 
1 
2 
1 2 1 2 1 2 2 1 2 2 1 2 1 1 2 2 1 1 1 1 1 1 1 1 1 1 2 1 1 1 1 1 1 1 2 1 1 2 2 1 1 1 2 1 1 2 1 2 1 1 1 1 1 1 2 1 2 1 
1 1 1 1 1 1 1 1 1 1 1 1 1 1 1 1 1 1 1 1 1 1 1 1 1 1 1 1 1 1 1 
2 
1 1 1 2 2 1 2 1 1 1 1 1 1 1 1 2 
1 
1 
2 2 
1 2 2 1 2 2 
1 
2 1 1 2 
2 2 2 
1 
2 
2 2 2 1 1 1 2 2 
1 
2 
1 
2 2 2 1 2 2 1 2 2 
1 1 2 1 1 
1 
1 1 1 2 1 1 1 2 2 1 1 2 1 2 1 1 1 2 1 1 1 2 1 2 2 2 2 1 
1 1 2 
1 1 
1 1 2 1 1 2 1 1 2 2 1 1 1 1 1 2 1 1 1 2 1 1 2 1 1 2 2 2 1 
2 
2 
2 
1 
1 
1 2 2 1 2 2 2 1 2 2 2 2 2 1 2 2 1 2 2 2 1 1 1 1 2 1 2 2 1 2 2 2 2 1 1 1 1 2 
2 
1 2 2 1 2 2 1 1 
1 1 1 1 1 1 1 1 1 1 1 2 1 1 1 1 1 1 1 
2 
1 2 
2 1 
1 2 2 1 1 1 
2 
2 2 2 2 1 2 1 2 2 2 2 1 1 1 1 2 
1 
1 2 2 2 2 2 2 2 2 2 1 1 2 1 1 2 2 2 2 2 2 
2 1 2 1 1 2 1 2 1 1 2 1 2 1 1 1 1 2 2 2 1 1 1 2 1 1 1 1 1 1 1 1 1 2 2 2 1 2 1 2 2 
2 2 1 2 2 1 1 2 2 1 1 2 2 2 2 2 1 2 2 1 1 2 2 
2 1 2 2 1 1 2 2 1 1 2 1 1 2 1 1 2 1 2 1 2 1 2 2 2 1 2 2 1 2 1 2 2 2 2 1 2 1 2 2 
2 
1 1 1 2 2 2 2 2 1 2 2 1 
1 2 1 1 1 1 1 1 1 1 
2 
2 
1 1 1 1 
2 
1 
2 
2 
2 2 2 1 2 2 
1 
1 2 2 2 2 2 2 2 2 1 
2 
2 
2 1 2 2 1 1 1 2 1 2 2 1 1 1 1 1 1 1 1 1 2 2 2 2 1 1 2 2 1 2 
2 2 2 2 1 1 2 
1 2 2 2 2 2 2 2 2 2 2 2 2 1 2 2 2 
2 
1 
2 
2 2 2 1 2 2 1 
1 1 2 
2 
2 
1 2 2 2 2 
2 1 2 1 2 
1 2 2 2 1 1 1 
1 1 1 1 1 
1 1 2 
2 2 
2 
2 
2 2 2 2 
1 
1 
1 2 1 2 2 
2 1 1 
2 
1 2 1 1 2 2 
1 2 1 1 1 1 1 1 2 2 1 2 2 1 2 2 1 1 2 2 1 2 

User 58 
1 1 1 1 1 1 1 1 1 1 1 1 1 
1 
2 
2 2 
2 
1 1 1 
2 1 2 
2 
2 
2 
2 2 
2 
2 
1 1 2 
2 
2 
2 2 1 
1 1 1 1 
2 
2 2 
2 
2 
2 2 2 
2 
1 
1 
1 
1 1 
2 2 2 
2 
2 2 2 2 2 2 2 2 2 2 2 2 2 2 
2 
2 2 2 2 2 2 
1 2 1 2 1 1 2 2 1 1 1 2 1 1 1 1 2 1 2 1 1 2 1 1 2 1 1 1 1 1 1 1 
2 
2 
1 1 1 1 1 1 1 1 1 1 1 1 
2 
2 
1 
1 
2 
2 2 
1 
2 
2 2 2 2 2 2 2 2 2 2 2 
2 
2 
1 
1 2 2 2 1 1 
2 
2 
2 2 
2 
2 
2 
2 
2 
2 
2 
2 
2 2 2 
2 1 2 2 2 2 2 
2 
1 1 1 2 1 1 1 1 1 1 1 1 1 1 1 1 1 
2 
2 2 
2 
2 
2 2 2 2 2 2 2 2 2 2 
2 
2 
1 1 
1 1 
1 
2 
2 
2 
2 
1 2 
1 
2 
2 
1 
2 
2 2 

User 59 
1 1 1 1 1 1 1 1 1 1 1 1 1 1 1 1 1 1 1 1 1 1 1 1 1 1 1 1 1 1 1 1 1 1 1 1 1 1 1 1 1 1 1 1 1 1 1 1 1 1 1 1 1 1 1 1 1 1 1 1 1 1 1 1 1 1 1 1 1 1 1 1 1 1 1 1 1 1 1 1 1 1 1 1 1 1 1 1 1 1 1 1 1 1 1 1 1 1 1 1 1 1 1 1 1 1 1 1 1 1 1 1 1 1 1 1 1 1 1 1 1 1 1 1 1 1 1 1 1 1 1 1 1 1 1 1 1 1 1 1 1 1 1 1 1 1 1 1 1 1 1 1 1 1 1 1 1 1 1 
1 1 1 1 1 1 1 1 1 2 2 2 2 1 2 1 1 2 2 1 1 1 2 2 1 2 1 1 2 2 1 1 1 1 2 2 2 1 1 1 1 2 1 2 2 2 1 2 1 1 1 1 2 2 1 2 2 1 1 1 2 2 1 1 2 1 2 1 1 1 1 1 1 1 1 1 1 2 1 1 1 1 1 1 2 1 1 2 2 2 1 2 
2 
1 1 1 1 1 1 1 1 1 1 1 1 1 1 1 1 1 1 1 1 1 1 1 1 1 1 1 1 1 1 1 1 1 1 1 1 1 1 1 1 1 1 1 1 1 1 1 1 1 1 1 1 1 1 1 1 1 1 1 1 1 1 1 1 1 1 1 1 1 1 1 1 1 1 1 1 1 1 1 1 1 1 1 1 1 1 1 1 1 1 1 1 1 1 1 1 1 1 1 1 1 1 1 1 1 1 1 1 1 1 1 1 1 1 1 1 1 1 1 1 1 1 1 1 1 1 1 1 1 1 1 1 1 1 1 1 1 1 1 1 1 1 1 1 1 1 1 1 1 1 1 1 1 1 1 1 1 1 1 1 1 1 1 1 1 1 1 1 1 1 1 
1 2 1 1 2 2 2 1 2 1 2 1 
2 
1 1 1 
2 
2 2 2 1 2 
1 1 1 1 1 1 1 1 1 1 1 1 1 1 1 1 1 1 1 1 1 1 1 1 1 1 1 1 1 1 1 1 1 1 1 1 1 1 1 1 1 1 1 1 1 1 1 1 1 1 1 1 1 1 1 1 1 1 1 1 1 
2 2 1 1 2 2 1 2 2 2 2 2 2 2 2 2 2 2 2 2 2 2 1 2 2 2 2 2 2 1 2 2 2 2 2 2 2 2 2 2 2 
1 
1 
2 
2 2 1 
2 2 2 1 2 1 2 2 1 
2 2 2 
1 2 2 2 2 1 1 2 2 1 1 
2 2 1 2 2 2 1 1 2 2 2 1 1 2 1 1 2 1 1 2 1 1 1 2 1 2 2 1 1 2 1 1 1 2 
2 
1 
1 1 2 1 1 2 2 1 1 
1 1 1 2 
2 
1 
2 1 
2 
1 
1 1 
2 2 2 2 2 1 2 2 2 2 2 2 2 2 2 2 2 2 2 2 2 2 1 2 2 2 2 2 2 2 2 2 2 2 2 2 2 2 2 2 2 
2 2 1 2 2 2 2 2 2 2 2 2 2 2 2 2 2 2 2 2 2 2 2 2 2 2 2 2 2 2 2 2 2 2 2 2 2 2 
2 
2 
1 2 
1 1 2 1 1 1 
2 1 2 1 2 1 1 1 2 1 1 2 
2 2 2 2 
2 
2 2 2 2 2 2 2 2 2 2 
2 
1 
2 
1 1 
1 2 1 
2 2 
2 2 2 2 1 1 
1 
1 2 1 1 1 1 2 2 1 1 1 1 2 1 1 1 2 2 1 2 1 1 1 
1 1 2 2 2 2 2 1 2 2 2 1 1 1 
1 
2 1 2 1 2 1 1 1 1 2 1 1 2 2 2 1 1 2 2 1 1 2 2 1 1 2 1 2 2 2 1 2 2 1 1 2 1 1 2 2 2 1 2 1 1 1 1 2 1 2 2 1 2 2 2 2 2 1 2 2 2 2 1 1 2 2 1 2 1 2 2 
1 2 2 2 2 1 1 2 2 
2 
1 
1 2 1 1 2 2 1 1 
2 
2 2 
2 
1 1 2 2 1 1 1 2 1 
1 1 2 2 1 2 2 
1 1 
1 
1 
2 
2 
1 
1 1 
1 2 
2 
2 
1 1 
2 
1 2 1 2 2 2 2 2 1 2 1 2 1 2 2 2 2 2 2 2 2 2 2 2 2 2 1 2 1 2 2 2 2 2 2 2 2 2 2 2 1 1 2 
2 1 2 1 2 1 1 2 2 1 2 1 2 1 1 
2 
1 
2 2 1 
2 2 
2 
1 
1 1 2 2 2 1 1 1 2 1 2 1 1 1 2 2 2 1 2 2 2 2 2 2 1 1 1 1 1 1 2 1 1 2 1 1 1 1 1 2 2 1 1 1 1 2 2 2 1 1 1 1 1 1 2 2 2 1 2 1 1 1 1 1 2 2 1 1 2 1 1 1 1 2 2 2 2 1 2 1 2 2 2 2 1 1 2 1 2 1 1 1 1 1 1 2 1 1 1 2 1 2 
1 2 2 1 2 1 2 2 1 1 1 2 2 2 2 2 2 1 1 1 2 2 1 2 2 2 1 1 
2 
2 1 1 2 2 
2 
1 1 
1 
1 
1 1 
1 1 
1 
2 2 2 2 2 1 2 
2 
2 
1 
1 2 
1 
2 
2 1 2 1 1 1 1 1 1 1 1 2 2 2 1 1 1 1 2 2 1 2 2 2 2 2 1 1 1 2 2 2 1 2 1 2 1 1 1 1 1 
1 2 
1 
2 2 
2 
1 2 1 2 2 
2 2 2 
2 
2 
2 1 2 1 1 1 1 1 1 
1 1 1 2 1 1 2 1 2 2 
1 1 1 2 2 1 2 1 2 1 2 1 1 2 2 2 1 
2 
1 1 1 1 1 1 2 2 1 1 2 1 1 1 1 2 1 1 1 1 1 1 1 1 2 1 1 1 1 1 2 1 1 1 1 1 2 2 1 1 1 1 2 1 2 1 2 1 2 1 1 
1 
1 1 1 2 1 1 1 1 1 1 2 1 1 1 1 1 2 1 1 2 2 1 2 2 1 1 1 1 1 1 1 1 1 2 1 1 1 2 1 1 1 2 2 1 1 1 2 1 1 2 1 1 2 1 2 2 2 2 2 2 2 1 1 1 2 2 1 1 1 1 2 2 1 2 1 1 1 2 2 1 2 2 2 2 1 1 1 2 2 1 1 1 1 1 1 1 1 2 1 1 1 2 1 1 1 1 1 1 1 1 1 1 1 1 1 1 1 1 1 1 1 1 1 1 1 1 1 1 1 1 
1 2 2 
2 
2 2 2 
1 2 1 1 1 2 2 2 1 1 1 
1 1 2 1 2 1 
2 
1 2 2 2 
2 
2 2 1 2 
2 2 1 2 1 2 2 2 2 
1 
2 2 
1 2 1 2 2 
1 1 2 2 
2 2 1 2 2 2 2 2 2 2 2 1 2 2 2 
2 
2 2 
2 2 2 2 2 2 2 2 2 2 2 2 
1 
1 1 1 1 1 1 1 
1 1 1 
2 2 2 2 2 2 2 2 2 2 2 2 2 2 1 2 2 2 2 2 2 2 2 2 2 2 2 2 2 2 2 2 2 2 2 2 2 2 
2 
1 1 2 1 2 1 2 2 1 2 2 
1 
1 
2 2 1 1 1 2 2 1 
1 
2 2 1 2 2 2 2 2 2 2 2 2 2 2 2 2 2 2 2 2 1 2 2 1 2 2 2 2 1 2 2 2 2 2 2 1 2 2 2 2 2 2 2 2 
1 
2 2 2 2 2 2 2 2 2 2 2 2 2 2 2 2 2 2 2 2 2 2 2 2 2 2 2 2 2 2 2 2 2 2 2 2 2 
1 1 1 1 2 2 2 2 
1 
1 
1 2 2 1 2 2 2 2 2 2 1 2 2 1 2 1 2 1 2 2 2 1 2 2 2 2 2 2 2 2 2 1 1 2 1 2 1 2 1 1 2 1 1 2 2 2 1 1 2 2 2 2 2 2 2 2 1 2 1 1 2 1 2 2 1 2 1 2 1 1 2 2 2 2 2 2 2 2 1 1 2 1 2 1 1 1 2 2 2 2 2 2 2 2 2 2 2 2 
1 2 2 2 1 1 2 2 1 1 2 2 1 2 1 2 2 
1 
1 2 2 1 2 2 2 1 
1 1 1 1 2 2 2 2 2 2 2 1 2 2 2 2 2 2 2 2 1 2 2 2 2 2 2 2 2 2 2 2 2 2 2 2 2 2 2 2 2 2 1 2 2 1 2 2 2 2 2 2 2 1 2 1 2 2 2 
1 2 2 1 1 
1 2 2 2 1 
2 
2 2 2 1 
1 
2 
2 
2 2 1 1 2 1 2 2 
1 
2 
1 2 
2 
1 
1 
1 1 1 
2 2 2 2 
2 
1 
2 
2 2 2 2 2 2 2 1 2 2 1 2 2 1 1 2 
1 1 1 1 1 2 1 1 1 
1 1 1 1 1 
1 1 2 2 2 1 2 1 2 1 1 2 2 2 2 
1 1 2 1 2 1 1 2 2 1 1 2 2 1 1 2 2 1 2 1 1 1 
2 
2 2 2 2 2 2 1 2 1 2 2 2 2 2 2 2 2 2 1 2 2 2 1 2 2 2 2 2 1 1 2 2 2 2 2 2 2 2 2 2 
2 
2 
2 2 1 
1 
2 
2 
1 
1 
1 
2 
1 
2 
2 
2 
2 
1 1 1 
1 1 1 2 2 2 2 2 1 
1 
1 1 2 
2 
2 2 2 1 2 1 1 2 2 2 2 2 2 1 2 2 1 2 2 2 2 2 1 1 1 2 1 1 2 1 1 1 1 2 1 1 2 2 2 1 2 2 1 2 1 1 1 1 1 2 1 1 2 2 1 1 1 1 1 1 1 1 2 2 1 1 1 2 1 1 2 1 1 1 2 1 2 2 2 2 1 2 1 1 2 2 1 1 1 2 2 1 1 2 1 2 1 2 2 2 1 1 2 1 1 1 2 1 2 1 1 2 2 2 2 2 1 1 1 1 1 1 1 
1 
1 1 1 
1 
1 
2 
2 
2 
2 
2 2 1 1 2 1 2 2 1 1 2 
2 
1 1 2 2 2 1 1 1 2 1 1 1 1 1 1 1 1 2 2 2 1 1 1 2 1 1 1 2 2 2 2 2 1 1 1 1 1 2 2 2 1 1 2 1 1 1 2 2 2 1 1 2 2 2 1 2 
1 
2 
1 
2 
1 
2 
2 
1 
1 1 1 2 1 2 1 1 
1 
2 2 1 2 2 2 1 1 2 2 2 2 1 
1 2 2 2 1 2 2 2 1 2 1 2 1 2 2 1 1 1 2 1 1 
1 
1 
1 2 1 2 2 2 1 2 2 2 1 1 1 1 1 1 1 2 2 1 1 2 1 2 2 1 2 1 1 1 2 1 1 2 1 
1 
1 1 2 2 2 2 1 
1 2 2 1 2 1 2 1 1 1 2 1 1 1 1 2 2 1 1 1 1 1 1 1 1 2 2 2 1 2 1 2 2 2 1 1 1 2 2 2 1 2 1 2 2 2 1 2 1 1 1 1 2 1 2 2 2 1 2 2 2 1 1 2 2 1 1 1 1 2 2 1 2 2 1 2 2 2 2 2 2 2 2 2 2 2 2 2 1 1 1 2 2 2 2 1 1 1 1 1 1 2 2 1 2 2 2 1 1 1 1 1 1 1 2 1 2 1 2 2 1 1 2 2 1 2 2 1 
2 
1 1 1 1 1 1 1 1 1 1 2 1 1 1 1 2 1 1 1 1 1 1 1 1 1 1 1 1 1 1 1 1 1 1 1 1 
1 2 1 2 1 2 2 
2 2 1 2 2 2 2 2 2 2 2 2 2 2 2 2 2 2 1 2 2 1 2 2 2 2 2 2 1 2 2 2 2 2 2 2 2 2 
1 
1 
2 
2 
1 
1 
2 
2 1 1 1 1 1 1 1 1 1 1 1 1 1 1 1 1 1 1 1 1 1 1 1 1 1 1 2 1 1 1 2 1 1 1 1 1 1 1 1 1 1 1 2 1 1 1 1 1 1 1 1 1 1 1 1 1 
1 1 
2 2 
1 2 1 2 2 1 2 2 
1 
1 2 2 1 1 2 2 2 1 
2 
1 1 
1 1 
2 

User 60 
1 1 1 1 1 1 1 1 1 1 1 1 1 1 1 1 1 1 1 1 1 1 1 1 1 1 1 1 1 1 1 1 1 1 1 1 1 1 1 1 1 1 1 1 1 1 1 1 1 1 1 1 1 1 1 1 1 1 1 1 1 1 1 1 1 1 1 1 1 1 1 1 1 1 1 1 1 1 1 1 1 1 1 1 1 1 1 1 1 1 1 1 1 1 1 1 1 1 1 1 1 1 1 1 1 1 1 1 
2 
2 
2 
2 
2 
1 
2 1 2 2 1 1 1 2 1 1 1 1 2 2 2 2 1 1 2 1 2 2 2 2 2 2 2 2 2 1 2 2 1 2 1 1 1 2 2 2 1 2 2 1 1 2 2 1 2 1 2 1 1 2 1 1 2 1 2 2 2 2 2 1 1 2 2 2 2 2 2 1 1 1 2 
2 2 2 2 
2 
2 
2 2 2 
2 
2 1 1 2 1 2 2 2 2 2 2 2 2 2 2 2 2 2 2 2 2 2 2 2 2 2 2 2 2 2 2 1 2 1 2 2 1 1 2 1 2 1 2 2 2 2 
2 
2 2 1 2 2 2 2 1 2 2 2 2 2 2 2 2 2 2 2 2 2 2 1 2 2 2 1 2 2 1 
1 
1 2 2 1 2 2 1 2 2 2 2 1 2 1 1 2 2 1 1 2 
2 
1 
1 
2 
1 2 1 1 
1 1 
2 2 2 2 2 
1 
2 
2 
2 
1 1 
2 
1 2 2 
2 
1 1 
2 2 
2 2 
2 
2 
2 
1 1 
1 2 2 1 2 1 2 
1 1 1 1 1 1 
2 2 2 2 2 2 2 2 2 2 2 2 2 2 2 2 2 2 2 2 2 2 2 2 2 2 2 2 2 2 2 2 2 2 2 2 2 2 2 2 2 2 2 2 2 2 2 2 2 2 2 2 2 2 2 2 2 2 2 2 2 2 2 2 2 2 2 2 2 2 2 2 2 2 2 2 2 2 2 2 2 1 2 2 2 2 2 
1 
1 1 1 1 1 2 1 1 1 1 2 1 1 2 1 1 1 2 2 
2 
2 
1 
1 2 1 1 2 2 1 1 1 1 1 1 1 2 2 1 
2 
1 
1 1 1 1 1 1 1 1 1 1 1 1 1 1 1 1 1 1 1 
2 
1 
2 2 2 2 2 2 2 2 2 2 
1 
2 
2 
2 
2 2 2 1 1 1 
1 
1 2 2 2 2 1 
2 1 2 2 1 2 1 2 1 2 1 
1 
2 
2 2 
2 
2 1 1 2 
1 2 2 2 
2 1 1 2 
1 
1 
1 
2 
1 1 1 1 
1 1 2 1 
2 
1 
1 
1 1 1 1 1 1 1 1 1 
1 1 
1 
2 1 2 
1 
2 2 2 2 
2 
1 1 
2 2 1 1 1 1 1 1 1 2 2 1 1 2 1 1 1 
2 
2 
1 
2 
2 2 1 2 2 2 2 2 2 2 1 1 2 2 2 1 2 2 2 1 2 2 2 2 2 2 2 2 2 2 2 2 1 1 2 2 1 
2 
1 
2 
1 
2 
2 
2 
1 
2 
2 1 
2 2 2 2 2 
2 
2 
1 1 1 2 1 1 1 1 2 1 1 2 1 2 2 2 1 1 1 2 1 1 2 1 2 1 1 2 2 1 2 1 1 2 
2 
2 
1 
2 
2 
1 
1 2 
1 2 2 1 2 2 2 2 2 1 1 2 2 2 2 2 2 2 2 1 1 1 1 2 2 1 1 2 2 2 1 2 2 2 1 2 1 1 1 1 2 2 2 2 2 2 2 2 2 2 2 2 2 2 2 1 2 1 2 2 2 1 2 1 2 2 2 2 2 2 2 2 2 
1 
2 
1 
2 
1 1 1 1 1 1 1 
1 1 1 2 
1 
2 
1 1 1 2 2 
1 1 1 
2 2 
2 
2 
2 
2 
2 
2 
2 
2 
2 
2 
1 1 1 2 1 2 2 2 1 1 
1 1 
2 
1 
1 

2 
2 2 2 2 2 2 2 2 1 1 2 2 2 2 2 2 2 2 1 2 2 1 1 2 2 2 2 2 2 2 2 2 
2 
1 
2 2 
1 
2 
1 
1 1 
2 
2 
2 
2 
2 2 2 2 2 2 2 2 2 2 2 2 2 2 2 2 2 2 
1 1 
2 2 2 
1 
2 2 2 
2 
2 2 2 2 2 2 2 2 2 
1 
1 2 
2 
2 2 
2 
2 2 1 
1 1 1 2 2 1 2 2 2 1 2 1 1 2 2 2 2 2 2 2 2 1 1 1 2 1 2 2 2 
2 
2 
1 
2 1 2 
2 
2 
2 1 2 1 2 2 2 2 
1 1 1 
2 
2 1 2 2 1 2 
2 
2 2 
2 2 2 2 
1 1 
2 2 2 2 2 2 
2 2 2 
2 
2 1 1 1 
2 
2 
2 2 2 2 2 2 2 2 2 2 2 2 2 2 2 2 2 2 2 2 2 2 2 2 2 2 2 2 2 2 2 2 2 2 2 2 2 2 2 2 
1 
1 2 2 
2 
2 2 2 
1 
2 
1 
2 
1 
2 2 2 2 2 2 2 2 2 2 2 2 2 2 2 
1 
1 
2 1 
1 1 
1 
1 
2 
2 2 1 
2 2 
1 1 1 1 1 1 1 1 1 1 1 1 1 1 1 1 1 1 1 2 2 
2 
2 2 1 2 2 1 1 2 
2 2 2 
1 
2 
2 
2 1 1 2 2 1 1 1 1 1 1 1 1 2 1 2 2 2 1 1 1 2 1 2 1 2 2 1 2 1 1 1 2 2 1 1 1 1 2 1 1 1 1 1 2 2 2 2 1 2 1 1 2 2 2 2 1 2 1 2 2 1 1 1 2 2 1 1 2 2 2 1 1 1 1 1 2 1 1 2 1 1 1 2 2 2 1 1 2 2 1 2 2 2 2 1 1 1 2 2 2 2 
1 1 1 1 
1 1 2 2 
2 
1 1 2 1 2 1 2 2 1 2 2 1 2 1 2 1 2 
2 
1 1 2 1 1 1 2 1 2 1 2 2 
1 
2 
2 
2 2 2 

User 61 
1 1 1 1 1 1 1 1 1 1 1 1 1 1 1 1 1 1 1 1 1 1 1 1 1 1 1 1 1 1 1 1 1 1 1 1 1 1 1 1 1 1 1 1 1 1 1 1 1 1 1 1 1 1 1 1 1 1 1 1 1 1 1 1 1 1 1 1 1 1 1 1 1 1 1 1 1 1 1 1 1 1 1 1 1 1 1 1 1 
1 2 2 
2 2 
2 2 
1 
1 
2 
2 2 2 
1 
2 
2 1 1 
2 2 2 2 2 2 2 1 2 2 1 2 
2 
1 2 1 1 1 2 1 2 2 2 1 1 1 1 2 2 2 2 1 2 1 2 1 1 1 1 
2 2 
2 1 
2 
2 
2 
2 
2 2 1 1 2 1 1 2 2 2 1 1 2 2 2 2 2 2 1 2 2 2 1 2 
2 2 
2 2 1 1 2 1 2 
1 1 1 1 
1 
2 
1 
1 
2 2 2 2 2 2 2 2 2 2 
1 2 1 
2 
2 
2 
1 2 2 2 2 2 2 
2 2 
1 1 1 1 1 
1 1 1 1 1 1 
2 2 
1 1 
2 2 1 2 2 2 1 
1 1 2 2 1 2 1 2 2 1 2 1 2 2 
2 2 1 1 2 2 2 2 
2 
2 
2 
2 
1 
2 
2 2 
2 1 2 1 2 
2 
2 
1 1 2 2 2 1 1 1 2 2 1 1 2 1 2 2 1 1 2 2 2 1 2 1 2 2 1 2 2 1 
2 
1 1 2 2 2 2 2 2 
2 
2 
2 1 2 
1 
2 2 2 
2 
2 
1 
1 2 1 1 2 2 2 2 
1 1 1 2 2 2 2 1 2 1 1 1 1 2 2 1 2 1 2 2 2 1 2 2 2 1 2 2 2 2 2 2 2 2 1 2 2 1 2 2 2 1 2 2 1 2 2 2 
2 2 2 2 1 1 
2 
1 2 2 1 2 2 2 2 2 2 2 2 2 2 2 2 1 2 2 2 2 2 2 2 2 2 2 2 1 2 2 2 2 2 2 1 1 1 2 1 1 1 1 1 2 2 1 1 1 2 1 2 1 1 2 2 2 2 2 2 
2 1 2 2 2 2 2 1 2 2 2 1 
2 
2 
2 2 
2 2 2 1 1 2 2 2 1 2 2 2 1 2 2 1 1 1 2 2 1 1 1 1 2 2 1 2 2 2 1 1 1 2 2 2 1 2 2 2 2 1 
1 1 1 2 2 2 1 2 2 2 2 1 1 2 1 2 1 2 2 2 
2 
1 2 2 2 2 2 1 1 2 1 2 2 2 2 1 1 1 1 2 2 2 2 2 2 1 2 2 1 1 1 1 2 2 2 1 2 1 2 2 2 2 2 2 2 1 1 2 2 2 2 2 1 1 2 2 2 
1 2 2 
2 
1 1 1 
2 2 
2 
2 
1 2 2 2 2 1 2 
1 
1 
2 
1 
2 
2 
2 2 2 2 1 2 2 
1 2 2 
2 2 2 2 2 2 2 2 2 2 2 2 2 2 2 2 2 2 2 2 2 2 2 2 2 2 2 2 2 2 2 
2 1 
2 
2 2 1 2 2 2 2 2 2 
2 1 
1 2 2 2 2 1 2 1 1 1 
2 
1 1 
2 
1 
1 1 
1 
2 
2 
1 
1 2 
1 1 2 2 2 2 2 1 2 2 1 2 2 1 2 2 2 2 2 1 1 2 2 1 2 2 1 2 2 2 2 1 2 2 2 
2 
2 
1 
2 
2 
2 1 
1 1 
1 
1 
2 
2 
2 2 2 1 2 2 2 2 2 2 2 2 2 1 1 2 1 
2 
2 2 1 
2 2 
1 
1 
2 
2 
1 2 2 2 2 2 1 
2 
2 
2 
2 2 2 2 2 2 2 2 2 2 
1 1 1 1 1 1 2 2 1 1 1 1 1 2 1 1 1 
2 
2 
1 2 2 
1 2 2 2 2 2 
1 2 2 2 2 1 2 2 2 2 2 1 2 2 2 2 2 2 2 2 2 2 2 2 2 1 2 2 1 1 1 1 2 1 
1 
2 2 2 
1 1 1 1 1 
2 2 
1 
1 
2 
2 2 
2 
2 2 1 1 1 1 1 2 2 2 1 2 1 1 2 2 2 2 2 1 1 2 2 2 1 2 2 1 2 2 2 1 2 2 1 2 2 2 2 1 1 1 1 2 1 1 2 1 2 1 2 2 2 2 2 2 2 2 1 1 1 2 2 
1 
2 2 2 
2 2 2 2 2 2 
2 
2 2 2 2 
1 1 1 2 1 2 2 2 2 2 2 2 2 1 1 1 1 1 1 1 1 2 1 1 1 2 1 1 1 1 1 1 1 
1 
1 
1 1 2 1 2 2 2 2 1 1 1 2 1 2 2 2 2 2 1 1 1 2 2 2 2 2 1 2 1 2 1 2 1 2 2 2 1 1 2 1 2 1 2 1 1 2 2 2 2 2 1 2 2 2 2 2 1 2 1 2 1 2 
1 
1 
2 1 2 2 2 2 2 2 2 
1 2 2 2 1 2 2 1 2 2 2 1 1 1 1 1 2 2 1 2 1 1 2 1 2 1 2 2 2 2 2 1 2 2 2 1 1 2 2 2 2 1 1 2 2 1 1 1 1 
1 1 1 2 
1 
2 
1 2 2 2 2 2 2 2 2 2 1 2 2 1 2 2 1 2 2 2 2 1 2 1 2 2 2 2 2 2 2 1 1 2 2 2 1 2 2 2 2 1 2 1 2 1 2 2 1 2 2 2 1 2 2 1 2 2 2 2 2 1 2 2 1 2 2 2 
2 
1 1 1 2 
1 
2 2 
1 
2 1 
1 1 2 2 2 
2 
2 
2 2 2 2 
1 1 1 1 1 1 1 1 1 1 1 1 1 1 1 1 1 1 1 
2 
1 2 2 2 1 1 1 
1 
2 2 
2 
1 
1 
2 2 
2 1 2 1 2 2 1 2 1 
2 
2 
2 
2 
2 
2 2 2 
2 
2 
2 
1 1 1 1 1 1 1 
2 2 2 1 2 
2 2 2 2 2 2 2 
2 2 1 2 2 2 1 2 2 2 2 2 2 2 2 1 2 
2 2 2 
2 2 
2 2 2 2 2 2 2 2 1 1 2 1 2 2 2 2 1 2 2 2 1 1 1 2 2 
1 
2 
1 1 2 2 2 2 2 
2 
2 
2 
2 2 2 2 2 1 2 1 2 2 1 2 2 1 1 2 2 1 2 2 2 2 2 2 2 2 1 2 2 2 2 2 2 2 2 2 2 2 2 2 2 2 2 2 2 2 2 2 2 
2 
2 
1 
1 2 2 2 1 1 2 1 
1 1 
2 
2 2 1 
2 
1 
2 2 2 2 2 2 
2 2 1 2 1 
1 2 1 1 2 2 2 2 2 2 2 1 2 1 
2 
1 1 
1 
2 
2 2 
2 1 1 1 1 1 1 1 1 1 1 1 1 1 1 1 2 1 1 1 1 1 1 2 1 2 1 2 1 1 2 1 1 2 1 2 1 2 1 1 2 1 1 1 1 2 1 2 2 1 1 1 1 2 2 2 2 1 1 1 1 2 1 1 1 1 1 2 1 2 1 1 2 1 2 2 2 1 1 2 2 1 
2 
2 
1 
2 2 
2 1 
2 
2 
2 2 
2 
2 
2 
2 
1 2 2 2 1 2 1 1 1 1 1 2 1 2 2 2 2 2 2 
1 1 2 2 2 2 
2 1 
1 
1 2 

User 62 
1 1 1 1 1 1 1 1 1 1 1 1 1 1 1 1 1 1 1 1 1 1 1 1 1 1 1 1 1 1 1 1 1 1 1 1 1 1 1 1 1 1 1 1 1 1 1 1 1 1 1 1 1 1 1 1 1 1 1 1 1 1 1 1 1 1 1 1 1 1 1 1 1 1 1 1 1 1 1 1 1 1 1 1 1 1 1 1 1 1 1 1 1 1 1 1 1 1 1 1 1 1 1 
1 1 2 2 1 1 
1 1 2 1 1 1 1 1 1 1 1 1 1 2 2 1 1 1 1 1 1 1 
1 2 
1 
2 
2 2 2 1 1 1 2 2 2 1 1 1 2 2 2 2 1 1 2 2 1 2 1 2 2 2 2 1 2 2 2 2 2 2 2 2 2 2 2 2 2 2 1 
2 2 2 
1 1 
2 
2 2 
1 1 1 1 1 1 1 1 1 1 1 1 1 1 
2 
2 1 1 2 2 2 1 2 2 1 2 1 2 2 1 2 2 1 2 1 2 2 1 2 1 1 1 2 2 2 2 2 1 1 2 1 2 2 1 2 2 2 1 2 1 2 2 1 1 1 2 2 2 1 2 2 2 1 2 2 1 2 2 2 1 2 2 2 1 2 2 2 1 1 2 2 
2 
1 
1 
2 2 2 2 1 2 1 2 2 2 1 1 2 2 1 2 1 1 1 2 2 2 1 1 2 2 1 1 2 1 2 2 2 1 1 2 2 2 2 1 1 2 2 1 2 2 2 2 1 2 2 1 2 2 2 1 1 1 2 2 2 2 2 2 1 2 2 2 2 1 2 2 2 2 1 1 1 2 1 2 1 1 2 2 2 2 1 2 1 2 1 2 2 1 1 2 2 2 1 2 1 2 2 1 1 1 2 2 1 2 2 1 1 1 1 1 2 2 1 1 2 2 2 1 1 1 1 1 2 2 2 2 2 2 1 
1 
2 
2 
2 
2 2 
2 2 
2 
1 
2 
2 
2 
2 1 2 1 1 1 2 1 2 1 2 1 1 1 1 
1 
2 2 2 1 2 1 1 2 1 1 1 2 2 1 2 1 1 1 1 1 1 2 2 2 1 2 2 1 1 2 2 2 1 1 1 1 2 1 1 1 1 1 2 2 1 1 1 2 1 1 2 1 1 1 2 1 1 1 1 2 2 1 1 1 2 2 2 2 2 1 1 1 2 1 2 2 2 1 2 1 1 1 1 2 1 2 2 1 2 1 1 1 2 1 1 1 1 1 1 2 1 1 2 1 1 1 1 2 1 2 1 2 
1 1 1 1 2 2 1 
1 1 1 1 1 1 1 1 1 1 1 1 1 1 1 1 1 1 1 1 1 1 1 1 1 1 1 1 1 1 1 1 1 1 1 1 1 1 1 1 1 1 1 1 1 1 
2 
2 2 2 
1 1 
2 
1 2 1 2 1 1 1 2 1 2 1 1 1 2 1 1 2 1 1 
2 
2 
1 
1 1 2 2 2 2 1 
2 
1 
1 
2 2 2 2 
2 
1 
1 2 2 
2 1 2 2 2 
2 
1 
2 
2 
1 
2 2 2 
1 2 2 2 1 2 1 2 2 1 1 2 
1 
1 1 2 1 1 1 1 2 1 2 1 1 2 1 1 2 1 1 2 1 1 2 1 2 1 1 2 1 1 1 1 1 1 2 2 1 1 1 1 1 1 1 1 1 2 1 2 1 1 1 1 1 2 1 2 1 2 2 1 1 1 2 1 2 2 2 2 2 1 2 2 1 1 2 
2 
2 
1 1 1 1 1 1 1 1 1 1 2 1 2 1 2 
1 1 1 1 1 1 2 1 1 1 1 1 1 2 2 2 1 1 1 2 1 1 1 1 1 1 1 1 1 1 2 2 1 1 1 1 1 2 1 1 1 1 2 2 2 1 1 2 1 1 1 1 2 1 1 1 2 2 1 1 2 2 1 1 1 1 1 2 1 2 1 2 2 1 2 1 1 1 2 2 2 1 1 2 1 1 1 1 1 1 2 1 2 2 2 1 2 1 2 1 1 1 1 1 2 1 1 1 1 1 1 1 1 1 1 1 1 1 2 1 1 1 1 1 1 1 2 
1 1 
1 
2 
2 
1 1 1 1 1 1 
2 
2 2 
1 
1 
2 
2 2 
2 
2 1 2 2 1 1 2 2 1 2 1 2 1 1 1 
2 1 
1 
1 1 1 1 1 
1 1 1 2 2 
1 
2 1 1 2 2 2 2 2 2 2 2 1 1 2 2 2 2 2 2 2 2 2 
1 2 2 2 1 2 1 2 2 1 2 2 1 2 1 1 1 2 1 
1 
1 
1 1 1 1 1 1 1 1 1 1 

User 63 
1 1 1 1 1 1 1 1 1 1 1 1 1 1 1 1 1 1 1 1 1 1 1 1 1 1 1 1 1 1 1 1 1 1 1 1 1 1 
1 
1 1 1 1 
1 1 1 1 1 1 2 
1 
1 1 2 1 1 2 1 1 1 1 1 1 1 1 1 1 2 2 2 
1 1 1 1 1 1 1 
2 
1 1 1 1 1 2 2 2 2 2 2 1 1 2 1 1 1 1 1 1 1 1 1 2 1 1 1 2 1 2 1 1 1 1 2 1 2 2 1 2 1 1 2 1 1 2 2 1 2 1 
2 1 2 1 
1 
2 
2 2 2 1 
1 2 1 2 
1 1 1 1 2 1 2 2 2 2 2 2 
1 
2 
2 2 2 
2 
2 1 1 1 1 1 1 1 2 1 1 1 
1 
1 2 2 
2 
1 
2 
2 2 
1 2 2 2 1 1 2 2 1 1 2 2 1 2 1 2 1 1 2 1 2 2 1 1 1 1 2 1 2 1 2 1 1 2 2 2 2 1 1 1 1 2 1 1 1 1 1 1 1 1 1 1 1 2 1 1 1 1 1 1 
2 
2 2 2 2 2 2 2 2 2 2 2 2 2 2 2 2 2 2 2 2 2 2 
1 
2 2 
2 
1 
2 2 2 2 2 1 2 1 2 2 1 2 2 
2 
1 2 2 1 1 2 1 1 2 2 1 1 1 1 2 1 1 1 1 1 1 1 1 1 1 1 
1 1 1 2 1 
2 1 1 2 1 2 2 2 2 1 1 1 1 2 1 2 2 1 1 2 1 2 1 1 1 1 1 2 2 1 1 1 1 
2 
2 
2 2 1 2 2 2 2 1 2 1 2 2 2 1 1 1 1 1 2 1 2 1 2 1 2 1 1 1 1 1 1 1 2 1 1 1 1 1 1 2 2 2 1 1 2 2 1 1 1 1 1 1 
1 
1 
1 1 1 1 1 1 1 1 1 1 1 1 1 
2 
2 
2 
1 
1 
2 1 
1 1 1 1 1 1 1 1 2 1 2 2 1 1 1 1 1 1 1 
1 
2 
1 1 2 2 1 1 2 1 2 2 1 2 1 1 1 1 2 1 2 2 1 1 2 1 2 2 2 1 2 1 1 1 1 2 2 1 2 1 1 2 1 1 2 1 2 1 2 1 1 2 2 2 2 1 2 1 1 2 2 1 2 1 2 1 1 1 2 1 1 1 2 1 1 1 2 2 2 2 2 1 2 2 2 2 1 1 1 1 1 1 2 1 1 1 1 2 1 1 
2 
1 
1 1 
2 
2 
2 
2 
1 
2 
2 
1 1 1 1 1 1 1 1 1 
2 2 2 1 1 1 1 1 1 1 2 1 2 2 1 1 2 1 1 1 1 1 1 1 1 1 1 1 1 1 1 1 1 2 1 1 1 1 1 2 2 2 1 2 1 1 1 2 1 2 1 1 2 1 2 1 1 
2 1 1 1 1 1 1 1 1 1 
1 2 2 2 2 2 1 1 1 2 1 2 1 
2 
1 
1 
2 1 1 1 2 1 1 2 1 1 1 1 1 2 1 1 2 1 2 1 1 
2 2 
2 2 
1 
2 
1 
2 
1 1 2 2 1 2 2 
1 
2 
1 2 2 2 1 1 2 1 1 1 1 1 2 2 2 2 1 1 1 1 1 1 1 1 1 2 1 1 1 2 2 2 
2 1 2 2 2 2 1 1 1 1 1 1 1 1 2 1 1 1 1 1 2 2 2 1 1 1 1 1 1 2 2 1 1 1 1 1 2 1 2 2 1 1 1 1 1 2 2 1 1 1 1 1 
2 1 1 1 1 1 2 1 1 1 1 2 
1 
1 
2 
1 
1 1 1 2 1 2 2 1 1 1 1 
2 
1 1 1 
1 1 1 1 1 1 1 1 1 1 
2 
1 1 1 
2 
2 
1 2 2 2 
1 
1 
2 
2 2 1 2 2 1 
2 
1 2 2 2 2 2 1 1 2 2 1 2 1 1 1 2 1 1 2 2 2 1 2 2 2 1 1 1 1 1 1 1 2 1 1 2 2 2 2 1 1 1 1 2 1 1 1 2 1 1 2 1 2 1 1 2 1 1 1 1 1 1 1 1 1 1 1 1 1 

User 64 
1 1 1 1 1 1 1 1 1 1 1 1 1 1 1 1 1 1 1 1 1 1 1 1 1 1 1 1 1 1 1 1 1 1 1 1 1 1 1 1 1 1 1 1 1 1 1 1 1 1 1 1 1 1 1 1 1 1 1 1 1 1 1 1 1 1 1 1 
2 2 
2 
1 
1 2 2 
2 
1 
1 1 1 1 1 
1 
2 
2 2 2 1 1 2 2 1 1 2 2 2 2 1 1 2 1 2 2 2 1 1 2 2 1 2 2 1 2 1 2 
1 1 2 
2 2 2 2 2 
2 
2 
1 
1 
2 2 1 1 2 2 2 2 2 2 1 1 2 2 1 2 2 1 2 2 2 1 2 2 2 2 2 2 2 1 1 2 1 2 2 1 1 2 1 2 1 2 2 2 2 2 2 2 2 2 2 1 2 2 2 
2 
2 2 2 2 2 2 2 1 2 1 2 2 1 
2 2 2 2 
2 
2 2 2 2 2 2 2 2 2 2 2 1 2 2 2 2 2 1 2 2 
2 1 1 1 1 1 1 
1 
2 
1 2 1 1 2 2 2 2 2 2 1 2 2 1 2 
2 
2 
2 1 2 1 1 1 2 1 2 1 2 1 1 1 1 2 2 2 2 2 1 2 2 2 
1 
1 1 1 
1 1 1 1 1 
2 1 1 1 1 1 1 1 1 1 1 1 2 1 1 1 1 1 1 1 1 1 1 1 1 1 1 2 2 1 1 1 1 1 1 1 1 1 1 1 1 1 1 1 1 1 1 1 1 1 1 1 2 2 1 1 1 2 1 2 1 1 1 1 1 1 1 1 1 1 1 1 1 
2 
1 
2 
2 2 2 2 2 2 2 2 2 2 2 2 2 2 2 
2 
1 
2 
2 1 2 
2 
1 
1 
2 2 
2 2 2 
2 
1 1 
1 2 2 2 1 2 1 2 1 1 1 1 2 2 2 2 1 2 2 2 2 2 1 2 2 2 1 2 2 2 1 2 1 1 1 2 1 1 2 2 2 2 2 
2 2 2 2 2 2 2 2 2 1 1 2 1 2 1 1 
2 
1 
2 
2 
1 
2 
1 
2 
2 
2 
1 1 
1 2 
2 2 2 2 2 2 2 1 2 1 1 1 2 2 2 
2 
1 2 
1 2 2 2 
1 
1 
1 1 1 
1 
2 2 
1 1 
2 
2 2 2 
2 2 
1 1 
2 2 
1 
2 
2 
2 
1 
2 2 
1 
1 1 1 1 1 
1 1 
2 
1 
2 2 
1 1 1 
1 
2 
1 2 
2 
2 2 2 2 1 2 2 2 2 2 1 1 1 2 1 
1 
1 
2 
1 
1 2 2 2 2 2 2 
2 2 2 2 2 
1 
2 2 
1 1 1 1 2 2 1 1 1 1 2 1 1 1 1 2 1 2 1 1 2 1 2 2 1 
1 1 2 
2 2 2 2 2 2 2 2 
2 
2 
2 1 2 2 2 2 2 1 2 1 
2 2 1 2 2 2 2 
2 
2 
2 2 2 2 2 2 2 
2 
1 
2 2 
2 
2 
2 
2 2 2 
2 
1 
1 
2 1 2 2 2 2 2 1 1 2 2 1 2 2 2 1 2 2 2 1 2 2 2 2 2 1 2 2 1 1 2 2 2 2 1 1 2 2 1 2 2 
2 1 
2 2 
2 
1 
2 2 1 2 2 
2 2 2 
2 
1 1 1 1 1 1 1 1 2 1 2 1 1 
1 1 1 1 1 1 1 1 1 1 1 2 2 2 1 2 2 2 1 
1 
1 2 1 2 2 1 
1 
2 2 2 1 
1 
2 2 1 2 2 2 2 1 1 2 2 
2 
1 
2 2 
2 
1 1 
2 
2 
1 
2 
1 
1 
2 
2 
2 2 
1 
2 
2 2 
1 1 
2 
1 2 1 
2 1 
1 1 

User 65 
1 1 1 1 1 1 1 1 1 1 1 1 1 1 1 1 1 1 1 1 1 1 1 1 1 1 1 1 1 1 1 1 1 1 1 1 1 1 1 1 1 1 1 1 1 1 1 1 1 1 1 1 1 1 1 1 1 1 1 1 1 1 1 1 1 1 1 1 1 1 1 1 1 1 1 
2 2 
2 
2 2 
1 1 1 1 1 1 1 1 1 
2 
1 2 2 
1 
1 
1 
2 
2 
1 1 2 
1 
2 2 2 
2 2 
2 
2 2 1 1 
1 2 
1 1 1 
1 
2 
2 
1 
2 
2 2 1 2 2 2 2 1 2 1 1 1 2 2 1 1 1 2 2 1 2 2 2 2 1 1 2 1 1 2 2 2 1 2 2 1 1 2 1 2 2 1 2 2 2 2 2 1 2 2 2 2 1 2 1 2 2 1 1 2 2 1 2 
2 2 1 
1 2 1 1 2 
2 1 1 1 2 1 2 2 2 
2 1 2 1 1 1 1 2 1 1 2 2 1 2 1 1 1 2 1 1 2 2 1 1 2 2 2 2 2 1 2 2 2 2 1 1 2 2 1 1 1 2 1 1 1 2 1 1 1 2 2 1 1 2 1 2 2 1 2 2 1 2 2 2 1 1 1 2 2 1 1 2 1 1 2 2 2 
2 1 
2 
2 
1 1 
2 
2 2 1 1 2 1 1 2 
1 
2 
1 
2 1 2 2 
2 
1 2 1 2 1 2 2 2 1 2 2 1 2 2 1 2 2 2 2 1 1 2 1 2 1 2 1 2 1 2 1 1 1 2 1 1 1 2 1 2 1 2 1 2 2 2 1 2 2 1 2 2 1 2 1 1 2 1 1 2 1 1 1 2 2 2 2 2 2 2 2 1 2 2 2 1 1 1 1 1 1 2 1 1 1 2 2 2 2 1 1 1 2 2 2 2 1 2 2 1 2 2 1 1 2 1 
2 
1 
1 1 1 
1 
2 
1 
1 1 2 2 2 2 2 2 1 2 2 2 1 2 2 2 2 1 1 2 2 1 2 1 1 2 2 2 1 2 1 2 2 2 2 2 2 1 2 2 1 2 1 2 2 2 2 2 2 2 1 1 1 1 1 
1 
2 2 2 2 
2 
1 
2 2 2 1 2 2 
2 
1 1 
1 
2 
1 
2 1 2 1 
2 
2 2 2 2 
2 2 
1 
2 
1 
2 1 
1 
1 1 1 1 1 1 1 1 2 1 2 2 2 1 2 2 2 2 1 2 1 2 2 1 1 2 1 
2 
1 
2 
1 
1 1 2 2 2 2 2 2 2 2 1 1 2 1 1 2 1 2 1 2 2 2 1 1 1 2 1 2 2 1 2 1 1 2 1 2 2 1 1 1 2 1 2 1 1 2 2 2 1 1 2 1 2 1 2 2 2 2 1 2 2 1 1 
2 2 1 2 2 1 2 2 2 2 
2 1 1 1 2 1 1 1 1 
2 2 
2 1 1 1 1 1 1 1 1 1 1 1 1 1 1 2 
1 
2 2 1 1 
1 2 2 
2 1 
2 1 1 1 1 2 2 1 2 2 1 
2 2 
2 2 2 
2 1 1 1 1 1 2 1 1 1 1 1 
2 
2 
2 2 2 2 2 
2 
1 
1 
1 2 1 2 2 2 2 1 2 2 1 1 2 2 2 1 1 1 1 1 2 2 2 2 1 1 2 2 2 1 2 1 2 2 2 2 1 1 
2 
2 
1 
2 
2 1 1 1 2 1 1 2 1 2 1 1 1 1 1 1 1 1 2 1 1 1 1 2 2 1 1 1 2 1 2 2 1 1 1 1 2 2 1 2 1 1 1 1 1 1 1 1 2 1 1 2 1 1 1 2 2 2 2 1 1 1 2 1 2 2 2 2 1 2 2 1 2 2 1 2 2 2 1 1 2 1 2 2 2 1 1 2 1 1 2 
1 
1 1 1 2 
2 2 1 
2 2 
1 1 
1 1 
2 
2 2 2 2 1 1 2 2 1 1 2 2 2 1 1 2 1 1 2 2 1 1 1 1 1 1 1 1 1 1 1 1 1 2 1 1 2 2 1 2 2 1 1 2 1 1 1 1 1 1 1 1 2 1 2 1 2 
2 
1 
2 
2 
2 2 1 
1 1 1 2 1 1 1 1 1 2 1 1 1 2 1 2 2 2 1 2 1 2 1 2 1 1 1 2 2 1 2 1 1 1 1 2 2 2 1 1 1 1 2 2 1 2 1 2 1 1 2 2 2 1 1 1 1 1 2 2 1 1 2 1 1 2 2 1 2 1 1 2 2 2 2 2 1 2 1 2 2 2 1 1 2 2 1 1 2 1 2 2 1 2 2 2 1 2 
2 
2 1 2 1 2 2 2 2 2 1 2 2 2 
1 
1 2 2 2 1 2 1 2 2 2 
1 
2 2 
2 2 2 2 2 2 2 1 2 2 2 2 2 1 2 
1 1 
2 1 2 2 2 1 1 2 2 1 2 2 2 2 1 2 1 1 2 2 1 1 2 2 2 2 1 1 2 2 1 2 1 2 1 2 2 2 2 2 2 1 1 2 2 2 2 1 2 1 2 1 1 1 2 2 1 1 1 2 2 2 2 1 1 2 1 1 1 1 2 2 1 2 1 1 1 2 2 2 1 1 2 1 1 1 1 1 2 1 2 1 1 2 1 2 2 2 1 1 1 
2 2 2 
2 
2 
1 1 1 1 1 2 1 
2 2 2 
2 
2 1 
2 
1 2 2 
2 
2 2 1 2 1 1 2 1 2 2 1 1 1 1 2 2 2 1 2 
1 
2 
1 1 
2 2 1 1 1 
1 2 2 
2 2 1 1 1 1 2 1 2 1 2 
2 
1 2 2 
1 
2 
2 2 1 
2 
1 
2 
1 2 2 2 1 2 2 2 2 2 2 1 1 2 2 1 2 2 1 2 2 2 2 2 2 2 2 2 2 2 2 1 1 2 2 
2 2 2 1 2 1 1 1 2 1 1 2 2 1 2 2 2 2 2 1 1 2 1 1 2 2 1 1 2 1 2 1 2 1 1 1 1 2 2 2 1 1 2 1 1 1 1 1 
1 1 2 2 2 
1 
1 
2 
2 1 2 1 2 2 2 2 2 2 1 2 2 2 2 

User 66 
1 1 1 1 1 1 1 1 1 1 1 1 1 1 1 1 1 1 1 1 1 1 1 1 1 1 1 1 1 1 1 1 1 1 
1 
1 1 1 1 
2 
1 2 2 1 2 2 2 2 2 1 1 2 2 2 2 2 1 1 2 2 1 2 2 2 2 2 2 2 2 2 2 1 2 1 1 2 2 1 2 2 1 2 2 1 2 2 2 
2 2 
2 2 1 2 2 2 2 2 1 2 2 2 
1 
2 
1 
2 
1 1 1 
1 1 1 1 1 1 1 1 1 1 1 1 1 1 1 1 1 1 1 1 1 1 1 1 1 
2 2 1 1 2 2 1 2 1 
1 2 
1 1 
2 
1 1 1 1 1 1 1 1 1 
2 
2 
2 2 2 2 
1 1 1 1 1 1 1 1 
2 2 2 
1 1 1 
1 
2 
2 2 
2 
2 
2 2 
1 1 1 1 1 1 1 1 1 2 2 1 1 2 2 1 1 2 1 1 1 1 1 1 1 1 1 2 1 1 1 2 1 1 2 2 1 1 1 2 1 1 1 2 1 2 2 1 2 2 1 
2 1 2 
2 2 1 1 1 1 2 1 1 2 1 1 1 1 1 1 1 1 2 1 2 1 2 1 1 2 2 1 1 1 1 1 1 2 1 1 1 2 2 
1 1 
2 
1 
1 
2 2 1 2 1 1 
2 
2 2 1 2 2 2 2 2 2 2 2 2 2 2 2 1 2 2 1 2 2 2 1 2 2 2 2 2 2 2 1 2 2 2 2 2 2 2 2 2 2 1 2 1 1 
1 1 2 1 2 2 2 
1 
1 2 1 1 1 1 2 1 1 1 2 2 1 1 1 2 1 2 1 1 1 1 1 2 2 1 1 1 2 1 1 1 1 1 2 1 1 1 1 1 1 
2 
2 
1 
2 
1 
2 
1 
2 1 2 2 
2 
2 
2 
2 
1 
2 
2 
1 
2 2 1 2 2 2 1 1 1 2 2 2 2 1 1 2 2 2 1 1 2 2 2 2 1 2 2 1 2 2 2 2 1 1 2 2 2 
1 
2 
2 2 2 
2 
2 
1 1 1 1 2 2 1 1 1 2 2 1 2 2 2 2 2 2 1 1 2 1 1 2 1 2 1 1 2 2 2 1 1 2 1 2 2 1 2 1 2 1 1 2 1 2 2 1 2 1 1 1 2 1 2 1 2 1 1 1 1 2 1 1 1 2 1 1 1 1 2 2 2 1 1 1 1 1 1 2 1 2 2 2 2 1 1 2 2 2 1 2 
2 
2 
2 

User 67 
1 1 1 1 1 1 1 1 1 1 1 1 1 1 1 1 1 1 1 1 1 1 1 1 1 1 1 1 1 1 1 1 1 1 1 1 1 1 1 1 1 1 1 1 1 1 1 1 1 1 1 1 1 1 1 1 1 1 1 1 1 1 1 1 1 1 1 1 1 1 1 1 1 1 1 1 1 1 1 1 1 1 1 1 1 1 1 1 1 1 1 1 1 1 1 1 1 1 1 1 1 1 1 1 
1 
2 1 1 2 2 1 2 
1 
2 1 2 2 2 
1 1 1 1 1 
1 
2 
2 1 
2 
1 2 
1 1 1 1 2 2 1 1 1 2 1 1 1 1 2 1 1 
1 2 2 
2 
1 1 2 2 1 1 1 2 1 1 1 1 1 1 1 
2 
1 1 1 
1 1 2 1 
2 1 
1 
2 
2 
2 2 2 2 
1 
1 2 2 2 2 1 1 1 
1 2 1 2 2 1 1 1 1 2 2 1 2 1 1 1 
1 
1 
1 
1 1 1 1 1 1 1 2 
2 2 
1 1 1 1 1 1 1 1 2 2 
2 
2 
2 
2 
1 1 1 1 1 
2 
2 2 
2 
1 2 
1 1 1 2 1 
1 1 
1 
1 1 1 2 1 1 2 2 1 2 1 1 2 1 1 1 2 2 2 2 
1 1 
2 1 
1 1 2 2 2 1 1 2 1 2 2 2 2 2 2 1 2 2 1 2 
2 2 2 2 
1 
2 1 
1 
1 1 1 1 1 1 1 1 1 1 1 1 1 1 1 1 1 2 1 1 1 1 1 1 1 1 1 1 1 1 1 2 1 
1 
1 1 1 1 2 1 1 1 2 1 1 1 1 1 1 1 1 1 1 1 1 1 2 1 1 2 1 1 1 1 1 1 1 1 1 1 1 2 1 1 2 1 1 2 1 1 1 1 1 1 1 2 2 1 1 1 1 1 1 1 1 
1 
2 1 1 1 1 1 2 1 2 1 1 1 1 2 1 1 1 
2 
1 
1 2 
1 
1 2 
2 2 1 2 2 
1 1 
2 2 2 1 1 
1 1 
2 2 2 
2 
1 
1 
1 1 2 2 
2 
1 1 
2 1 1 1 2 1 1 2 2 1 1 1 
1 2 1 1 2 1 2 2 2 
1 1 
2 2 
2 
1 1 1 1 1 
2 
2 1 2 2 2 
1 
1 
1 1 1 1 1 1 1 1 1 2 1 1 2 2 1 
1 
2 2 1 2 1 1 1 2 2 2 
2 
1 2 2 2 
1 
1 2 2 2 2 2 2 
2 1 1 
1 
1 1 2 1 2 1 1 2 2 2 1 1 2 2 1 1 1 2 1 1 2 2 2 
2 
1 1 1 2 1 1 1 2 1 2 2 1 2 2 2 1 2 2 1 2 2 1 2 2 2 2 2 2 1 1 2 2 2 2 2 1 2 2 2 2 2 2 2 2 2 2 
1 
2 1 2 2 2 1 2 1 2 1 
1 
2 2 
1 
1 
2 
2 
1 2 1 2 1 2 1 1 1 2 1 2 2 1 1 
2 
2 
1 
1 1 
1 
1 
2 
1 1 2 1 1 1 2 2 1 1 2 2 2 
2 2 1 2 2 2 
1 
1 
2 1 1 
2 2 2 
2 
2 
1 
1 
2 2 2 2 2 1 2 
1 1 1 1 1 2 2 2 1 1 2 1 2 1 1 1 2 2 2 2 1 1 1 1 
2 2 
2 
1 1 1 1 1 1 1 
2 
2 
1 2 2 1 
2 1 2 2 2 2 1 2 1 1 1 1 2 2 1 1 2 2 2 
2 
1 1 
2 
2 1 
1 1 2 1 2 1 1 2 
1 2 2 1 1 1 
2 
1 
2 2 1 1 1 1 1 
2 2 1 1 1 1 2 2 1 1 2 1 2 
1 
2 1 1 1 1 1 1 2 1 1 1 
1 2 1 
1 1 
2 
2 2 2 
1 1 1 1 1 1 2 2 1 
1 1 1 
1 2 2 2 1 2 1 1 1 2 2 1 1 
1 
2 
2 1 1 1 1 1 
2 
2 
1 
2 
2 
2 2 2 1 1 
2 1 1 1 2 
2 2 
1 
1 1 1 2 
2 
2 2 
2 
1 1 1 2 1 1 1 2 
2 2 2 
1 1 2 
2 2 
1 1 2 2 2 2 2 2 
2 
1 1 1 1 1 1 1 1 2 1 1 1 1 1 2 2 2 1 1 1 1 1 1 1 1 1 1 1 1 1 1 1 1 1 1 1 
1 
1 2 
2 2 2 2 2 2 2 2 2 2 2 2 2 2 1 1 2 2 2 1 2 2 2 2 2 2 2 2 2 1 
2 
2 
1 
1 1 1 
2 1 
2 
1 1 1 
1 
2 1 2 1 2 2 2 2 1 2 2 2 2 2 2 2 2 2 2 2 2 2 2 2 1 2 1 2 2 1 2 1 1 1 2 
2 2 
1 1 1 
2 
2 
1 
2 2 2 
2 
1 1 
1 1 2 1 1 1 1 2 1 1 
2 
1 1 2 1 1 1 1 1 2 2 2 
1 
2 
2 
1 1 
2 
1 1 
1 
2 2 2 2 2 2 
1 1 
1 
2 
1 
1 2 2 
1 1 1 1 2 2 2 2 2 2 2 2 2 
1 
1 1 2 1 
2 
1 1 1 1 
1 
1 1 1 1 2 2 1 2 2 2 
2 1 1 1 
2 2 2 
1 
1 
2 2 2 
1 
1 
2 2 1 1 
2 
2 2 2 2 1 1 2 1 2 2 1 1 2 2 2 2 2 2 
2 
2 1 1 1 
2 
1 1 
1 1 
2 2 2 
1 1 1 
1 1 1 
1 
2 
1 1 1 
2 
1 
2 
2 2 
2 2 2 2 2 2 2 2 2 1 1 1 2 2 2 2 1 1 1 1 2 2 2 1 
1 
1 1 2 1 1 2 2 1 2 1 1 2 2 1 1 
2 2 2 
1 2 
2 2 1 2 2 
1 1 
2 
2 
1 1 1 1 1 
2 1 1 2 1 2 1 2 2 1 2 2 2 2 2 
2 2 
2 2 2 1 
1 
1 
2 
1 
1 2 
1 
1 2 
2 
2 2 2 2 2 2 2 2 2 2 2 2 2 2 2 2 1 2 1 2 2 2 1 1 2 2 2 1 2 
2 2 
2 
2 
2 
1 1 
1 1 1 1 1 1 1 1 1 
2 2 1 2 1 1 2 
1 
1 1 1 1 1 1 1 1 
1 
1 
1 1 1 
1 
2 
1 2 2 2 2 2 2 
1 2 
1 2 1 1 2 
1 
1 1 2 1 1 1 1 1 1 2 1 1 2 1 1 2 1 2 
1 1 
2 
2 
2 1 1 1 
1 2 2 2 1 2 2 2 
2 
1 
1 
1 1 1 1 1 1 
1 1 1 1 1 1 1 1 1 1 1 1 1 1 1 1 1 1 1 1 1 1 1 1 1 1 1 1 1 1 1 
2 
2 1 1 
2 1 2 2 
1 
2 1 2 
2 
2 2 2 2 2 
2 1 
2 2 
1 
1 1 1 1 2 1 2 1 1 1 
2 1 1 1 2 1 1 1 1 1 1 1 2 1 1 2 1 1 1 2 1 1 1 1 1 1 2 2 2 
1 
1 
2 2 2 2 2 2 2 2 2 2 2 2 1 2 2 2 2 2 2 
2 1 1 1 1 
1 1 1 
2 
2 
2 
1 
1 
1 1 1 
2 1 1 2 
1 
2 
1 
2 1 2 1 2 2 2 
2 
2 
1 
2 2 1 1 2 1 
1 
1 
2 2 2 1 1 2 2 1 1 2 2 1 
2 2 
1 2 1 2 
1 1 1 
1 
1 
1 
2 
1 
2 
2 
1 
2 2 2 2 2 
1 1 
1 
2 2 1 
2 
1 
1 
1 1 1 1 1 1 1 1 1 1 2 
1 1 
2 
1 
1 1 1 2 
2 
1 
2 2 1 2 1 
1 
1 
1 
2 
1 
2 1 1 1 2 2 2 2 2 1 1 1 1 1 1 1 2 1 2 2 1 1 2 1 1 1 1 2 2 2 1 1 1 1 1 2 2 2 1 
1 1 
1 
1 1 
1 1 
1 1 2 
1 1 1 1 2 1 1 2 1 1 1 1 2 2 1 1 1 1 1 2 
2 2 2 2 2 2 2 2 2 2 1 2 2 1 2 1 2 2 1 2 2 
1 1 2 1 1 1 2 
1 
1 
2 
2 1 2 1 1 
2 2 1 
2 
2 2 
2 
2 1 1 1 
1 2 
1 
1 1 1 1 1 1 
1 1 2 2 2 2 2 
2 2 2 
1 
2 
2 
1 
2 1 1 
1 1 1 1 1 1 2 2 2 2 2 1 
2 
2 
1 1 2 2 
2 
1 1 1 1 1 
2 
1 1 1 1 
2 
2 
2 2 2 
2 
1 1 1 1 1 1 2 2 2 2 2 2 2 1 2 2 
2 
1 
1 
2 
1 
2 
1 
1 
2 
2 1 
2 
2 
2 
1 
2 
2 2 1 1 
2 
1 
2 
1 1 1 1 1 
2 1 
2 
2 
1 1 2 2 2 
2 1 1 2 1 1 
1 1 1 1 1 1 1 1 1 1 1 1 1 1 1 1 1 1 1 
1 1 
2 2 2 2 1 2 1 1 1 1 2 2 1 1 2 2 
2 
1 1 1 1 
1 2 
2 2 2 2 
1 
1 1 1 1 
2 2 2 
2 
1 
1 1 1 1 1 1 1 1 1 1 
1 
1 1 
2 2 2 
2 
2 2 
2 2 2 2 2 2 2 2 2 2 2 1 2 2 2 2 1 
2 
1 1 1 1 1 1 1 1 1 1 1 2 1 1 1 
1 
1 
2 
2 
1 
1 
1 
1 
1 1 1 
2 
1 1 1 1 1 1 2 2 2 1 2 2 
1 1 1 1 1 1 2 
2 
1 
1 1 
1 
1 
2 
1 1 1 
1 
2 2 
2 
2 
1 2 2 1 
1 1 2 1 1 2 2 2 1 2 1 2 2 2 2 2 2 1 1 1 1 1 1 
2 1 1 1 1 1 2 1 2 1 2 
2 2 
1 2 
1 
1 
2 
1 1 1 2 1 2 2 1 2 1 2 2 
1 2 2 2 
2 
2 
2 
2 
1 
1 1 2 1 2 1 2 2 1 1 2 2 
2 2 2 2 
2 
2 
2 
2 1 
1 
1 1 2 1 2 2 1 1 2 2 2 1 2 2 2 
2 
2 
2 2 2 2 1 2 2 2 2 2 2 2 2 2 2 2 1 2 2 2 2 2 2 2 2 2 2 2 2 2 2 2 2 2 2 1 
1 
1 
2 1 2 1 1 1 2 1 2 1 1 1 2 1 2 2 2 2 2 2 2 2 2 1 1 2 1 1 1 1 
2 
2 2 2 
2 2 1 
2 2 
1 1 1 1 2 1 2 
1 
1 
2 2 
2 
2 2 2 
1 2 2 1 2 2 2 2 1 1 1 2 1 1 1 1 2 2 2 2 2 1 1 1 1 
1 
2 1 2 1 2 1 1 2 2 
2 
1 1 1 1 1 1 1 1 
2 
1 2 
1 1 
2 
1 
2 
1 
1 
2 
2 
1 2 1 
1 
1 1 1 1 1 1 1 1 1 1 1 1 1 1 1 1 1 1 1 1 1 1 1 1 1 1 1 1 1 1 2 1 1 1 
1 1 
2 1 1 
1 
2 
2 2 2 2 2 1 2 2 2 2 2 
1 
2 1 
1 1 1 1 2 1 1 1 1 1 1 
2 2 2 1 1 2 2 2 2 1 1 1 1 1 2 1 1 1 1 
1 
1 1 1 1 1 1 1 1 1 1 1 1 1 1 1 2 1 1 1 1 1 1 1 1 1 2 1 1 1 1 1 1 1 2 
2 1 2 2 1 1 2 1 1 
2 2 1 2 1 2 
1 1 2 2 
1 1 1 1 1 
2 1 1 1 1 2 2 1 1 1 2 2 2 2 2 1 1 1 
1 1 1 2 2 2 2 2 2 2 1 2 2 
1 1 1 2 2 1 1 1 1 1 2 1 1 2 
1 
2 2 
2 2 2 
1 
1 2 2 2 
2 2 2 
1 1 1 
1 
2 
2 
2 1 
1 1 2 2 2 
2 1 1 1 1 2 2 
2 2 1 1 
2 
1 
2 
1 
1 
2 
2 
2 2 2 1 2 2 2 
2 
2 
2 2 
1 
2 
2 1 1 1 
1 2 1 2 
2 
2 
2 
1 1 
2 
2 
1 
1 2 2 2 
2 
2 
1 
2 
1 2 2 2 2 2 1 1 2 1 
1 
2 
2 2 2 
1 1 1 1 1 
2 2 
1 
1 
1 
1 1 
2 
1 2 2 1 1 1 1 1 2 1 2 1 1 1 
2 
1 2 2 
1 2 2 1 2 2 1 1 1 2 1 1 
1 
1 
2 2 1 2 2 2 2 2 2 2 2 2 2 
1 
2 
2 
2 
2 2 2 2 
2 
2 2 2 2 2 2 2 2 2 2 2 2 2 2 2 2 2 2 2 2 2 
2 1 1 2 2 2 2 1 2 2 1 2 1 2 1 2 1 2 1 2 1 1 1 1 1 1 1 2 1 1 2 2 1 2 2 2 2 1 1 1 2 1 2 1 2 1 1 1 1 
1 1 2 2 1 2 2 2 2 2 1 2 2 1 2 2 2 2 2 2 
1 
1 1 
1 1 
2 2 1 2 2 2 2 2 2 2 2 2 2 2 2 2 2 2 2 2 
2 
2 
1 
2 
1 
2 
2 2 
1 1 
2 2 1 2 2 
2 
2 
1 
1 
2 2 2 2 2 1 2 2 2 1 2 
2 2 2 
2 2 
2 1 2 1 2 
2 
2 
1 
2 
2 1 1 1 2 
1 1 1 1 
1 1 2 
2 1 1 
2 2 1 1 2 1 1 1 1 2 2 1 2 1 2 2 1 1 1 2 1 1 1 1 2 1 1 2 
2 
2 2 2 1 2 2 1 1 1 2 
2 
2 2 2 2 2 2 2 1 2 2 2 2 2 1 2 2 1 2 2 2 1 1 2 1 2 1 2 1 1 1 
1 2 2 2 2 2 2 
1 2 
1 
2 
1 1 1 1 1 1 1 2 1 1 1 2 1 2 2 1 2 1 
1 2 
2 
1 
2 
2 
2 2 2 
2 2 
2 2 2 2 
1 
2 
1 
1 
2 1 1 1 1 1 2 1 1 2 
2 2 
2 1 
1 
1 1 2 1 1 2 1 
1 1 2 2 2 2 2 2 2 2 
1 
1 1 1 1 1 1 2 1 2 2 2 1 2 
1 
1 
1 
1 1 1 
2 
1 2 1 1 
1 1 
2 2 1 2 1 1 
2 2 2 2 1 2 1 2 
2 
1 2 
2 2 2 2 
1 1 1 1 1 1 2 1 1 1 1 1 1 1 1 1 2 1 1 1 1 1 2 1 1 1 1 1 1 
2 
1 
1 
2 2 2 1 2 2 
2 2 2 2 
2 
1 1 1 1 
2 
1 
1 2 2 
1 1 1 1 1 1 1 2 1 1 2 1 2 2 2 2 2 2 2 2 2 1 1 2 
1 
1 
2 
1 
2 
1 
1 1 
2 2 1 2 2 
1 
1 1 1 1 
2 2 2 
2 
2 
1 
2 2 
1 
1 1 2 2 2 
2 
2 
1 1 1 2 2 2 
1 1 1 
1 1 2 1 1 
1 
2 
1 
2 2 
2 2 2 2 2 2 2 2 2 2 2 2 2 2 2 2 2 2 2 2 2 2 2 
2 2 
2 
2 2 2 2 2 2 2 2 2 2 1 2 
2 
2 2 2 2 2 
2 2 
2 
2 2 
2 
1 2 
2 
2 
2 
1 2 1 2 1 2 1 2 1 2 
1 1 
2 2 2 2 2 
2 
1 2 
2 1 1 2 1 1 1 2 2 1 1 1 
2 2 1 
1 1 2 1 1 1 1 2 2 
2 
1 
1 
2 2 1 1 1 
2 
2 
2 
2 
1 
1 
1 1 
2 
2 
1 1 2 1 2 
1 1 1 1 1 1 1 2 1 1 2 2 2 
2 
2 1 1 
2 2 2 1 2 2 2 2 1 1 2 1 2 2 2 1 2 1 1 1 
2 
1 1 2 2 2 2 
2 
2 
1 1 
1 1 1 1 1 1 1 1 1 1 1 1 1 1 1 1 1 1 1 1 1 1 1 1 1 1 1 1 1 1 1 1 1 1 1 
2 2 2 2 1 1 2 2 1 2 2 2 2 2 
2 
1 
1 
2 
1 1 
1 
1 2 
1 1 1 
2 1 2 2 
1 
2 2 
2 2 
1 1 1 
2 
2 
1 
2 2 
1 1 
1 1 2 2 2 2 1 2 
2 
1 1 
2 2 1 2 1 
1 2 2 2 2 
1 
2 
2 
2 
1 1 
2 2 
1 1 1 1 1 
1 
1 1 1 2 2 
1 1 2 2 1 
1 
1 
1 
1 1 
1 1 2 2 2 1 
1 
1 
2 
2 
1 
1 
1 
2 
1 1 1 1 1 1 2 2 2 2 1 2 1 2 1 2 2 2 
1 1 1 
1 1 2 1 1 
1 
2 
2 
1 
2 2 
1 1 
1 
2 
2 
2 
1 
2 
2 
1 
2 
1 1 
2 
2 2 1 1 2 1 2 2 2 2 2 
1 
1 
1 
1 1 
1 2 1 1 1 1 2 2 2 2 2 1 1 1 2 1 1 1 1 1 2 2 2 1 2 1 1 2 2 2 1 2 1 2 1 1 1 2 1 1 1 1 1 1 2 2 2 1 1 1 1 1 1 1 1 2 1 1 
1 1 2 2 2 1 2 2 
1 
1 2 
1 
2 2 2 
2 2 
2 2 2 2 2 1 1 2 2 2 2 1 
1 1 1 1 
1 
1 1 2 2 2 1 1 1 2 
2 
2 
2 
1 1 
2 1 1 2 1 1 2 1 2 2 
1 1 1 
2 
1 1 1 
1 1 1 2 2 
1 2 2 2 2 
1 1 
1 
1 1 1 1 
2 1 
1 1 
1 
1 1 
2 2 2 2 2 

User 68 
1 1 1 1 1 1 1 1 1 1 1 1 1 1 1 1 1 1 1 1 1 1 1 1 1 1 1 1 1 1 1 1 1 1 1 
1 1 1 
2 
2 1 
1 1 1 1 
1 1 1 1 1 1 1 1 
2 
1 
1 1 1 1 1 1 1 1 1 1 1 1 1 2 1 1 1 1 1 1 1 2 2 2 1 2 2 1 2 1 1 1 1 1 1 1 1 1 1 1 1 1 1 1 1 2 1 1 2 1 1 1 1 1 2 1 1 1 1 1 1 1 2 1 1 1 1 1 2 2 1 1 2 1 1 2 1 2 1 
1 1 
2 2 2 2 2 2 2 2 2 2 2 
1 1 1 2 2 
2 
1 
2 1 2 2 1 
1 1 1 
1 
1 1 1 1 2 1 1 1 2 1 1 2 1 2 1 1 2 1 2 1 1 2 1 1 2 1 2 2 1 2 1 2 2 2 1 2 1 2 1 2 2 2 1 2 1 2 2 2 1 1 
1 
1 1 1 1 1 1 1 1 1 1 1 1 1 2 1 1 2 1 
2 
1 
1 1 1 1 2 1 1 1 1 1 1 1 1 2 1 1 1 1 1 1 1 1 1 1 2 1 2 1 1 1 1 1 1 1 1 1 1 1 1 2 1 2 1 2 1 1 1 1 1 1 1 1 1 1 1 2 1 1 1 1 2 1 1 1 1 1 1 2 1 1 1 1 2 1 1 1 1 1 2 1 1 1 1 1 1 1 1 1 1 1 1 1 2 2 2 1 2 1 1 1 1 2 1 2 1 2 
2 2 1 2 1 1 
2 
1 
1 
1 2 1 1 1 1 2 1 1 1 2 2 1 1 1 1 1 1 2 1 1 
2 
2 2 2 1 2 2 1 2 2 2 1 2 2 
2 
1 
1 1 1 1 
1 1 
1 1 1 
2 
2 
1 2 1 2 1 1 2 1 1 1 1 1 1 1 1 1 1 
2 
2 2 2 1 1 1 1 1 2 2 2 2 
1 
1 1 1 
1 
1 1 1 1 1 
2 1 1 1 1 1 
1 
1 
1 
1 1 
1 1 1 1 1 1 1 2 1 1 2 1 1 1 2 2 1 1 1 1 1 1 1 1 1 1 1 2 1 1 2 2 1 1 1 1 1 1 1 1 1 1 
1 
1 
1 
1 
1 1 2 1 1 
1 2 1 
1 
2 
1 2 
2 1 1 

User 69 
1 1 1 1 1 1 1 1 1 1 1 1 1 1 1 1 1 1 1 1 1 1 1 1 1 1 1 1 1 1 1 1 1 1 1 1 1 1 1 1 1 1 1 1 1 1 1 1 1 1 1 1 1 1 1 1 1 1 1 1 1 1 1 1 1 1 1 1 1 1 1 1 1 1 1 1 1 1 1 1 1 1 1 1 1 1 1 1 1 
1 1 1 1 1 
1 2 1 1 1 2 1 1 2 1 1 1 2 1 2 2 2 1 1 1 1 1 2 2 1 1 1 1 2 2 
1 1 1 
1 
2 
2 
2 
2 
2 
1 2 2 1 2 2 2 1 1 
1 1 1 1 2 2 1 2 2 2 2 2 1 1 2 2 
2 2 
2 
1 
2 
2 
1 
1 
1 
2 1 
2 
2 2 
2 
2 
1 
2 
1 
2 
1 
2 
2 
1 
2 
2 2 
2 
1 
1 1 1 
1 2 1 1 2 2 2 2 2 2 2 2 2 
2 
1 2 2 1 1 1 1 2 1 2 
2 
2 
2 2 2 2 2 2 
2 2 2 2 2 2 2 2 2 1 2 2 
2 2 2 2 
2 
2 2 
2 2 2 2 1 
2 
2 2 
2 2 2 2 2 2 
2 
2 
2 
1 
2 
1 
1 1 
2 
1 
2 
1 2 1 2 1 2 1 2 2 1 1 1 1 2 2 1 1 1 2 2 1 1 1 2 2 2 1 2 1 1 1 1 1 2 2 2 2 2 2 
2 2 1 1 2 2 
2 2 2 2 
1 
1 
2 
2 
2 
2 2 2 1 1 2 2 
2 2 2 
2 
2 2 2 2 2 
2 
1 
1 1 1 1 1 1 1 1 1 1 1 1 1 1 1 1 1 1 1 
2 1 
2 
2 2 
1 
2 
2 
2 
2 
2 
2 
1 1 1 1 1 1 1 1 1 1 1 1 1 1 1 1 
2 2 2 2 2 1 
1 
2 
1 2 
2 
2 
1 
2 
1 2 
2 
2 
2 
2 
2 
2 
2 2 2 
2 
2 2 2 
1 
2 
2 
2 
1 
2 
1 1 2 2 1 1 2 1 1 2 
2 2 2 
1 2 
1 
2 
2 
2 
2 
2 2 
2 
2 
1 
2 
2 
1 
1 
1 1 
2 
2 2 2 2 2 2 2 2 2 
2 
2 2 
2 
2 
2 
2 
2 
1 
2 2 
2 2 
2 2 
1 
2 2 2 2 2 2 
2 
2 
2 2 
2 
1 1 1 1 1 1 1 1 1 1 1 1 1 1 1 1 1 1 1 1 1 1 1 1 1 
2 2 
1 
1 
2 
1 1 
2 
2 
1 
1 1 1 1 1 1 1 1 1 1 1 1 1 1 1 1 1 
1 
2 
2 2 2 2 
1 
2 
2 
2 
2 2 
2 2 
2 
2 
1 
1 1 2 2 2 2 2 2 2 1 2 2 2 2 2 2 2 2 2 2 2 
2 
1 
2 
1 
2 
1 
2 2 1 2 1 1 2 2 2 2 
1 2 2 1 1 2 
2 2 2 2 2 2 
2 2 2 
1 
1 
2 
2 2 2 2 2 2 
2 
1 
1 2 2 2 
1 1 2 2 2 
2 
1 
2 
1 
2 
2 2 
2 
1 2 1 
2 2 2 
1 
2 
1 1 
1 1 2 1 2 2 1 2 2 1 1 2 2 2 1 1 1 2 1 1 1 1 1 2 1 2 2 2 2 1 2 2 2 1 2 
1 
2 
2 
2 
2 
2 
2 2 1 2 1 1 1 2 2 2 2 2 1 2 2 1 2 1 2 2 2 2 2 1 2 1 2 1 2 1 1 2 1 1 1 2 
2 2 
2 
2 2 
2 
1 1 
2 
1 
2 
2 
2 
2 
2 2 2 1 1 1 1 1 1 1 1 1 1 1 1 1 1 2 1 2 2 1 1 2 1 2 
2 1 1 2 2 2 2 2 2 1 1 1 1 2 2 2 1 1 2 2 1 1 1 2 1 1 2 2 1 2 1 1 2 2 2 2 2 1 2 
2 2 2 2 2 
2 
2 1 
2 
2 2 2 
2 2 
1 
2 
1 1 
2 
2 
1 
2 1 
1 
1 
2 
1 
2 
2 
2 
2 2 2 
2 
2 
1 
2 
2 2 
2 
2 
1 
1 1 2 
2 
1 
2 
2 2 
2 
1 
1 
1 
2 
2 
2 
2 
2 
1 
2 
2 2 2 2 
1 
2 
2 
2 
2 
2 
2 2 
1 
2 
2 2 2 
1 
1 
2 
2 
1 1 1 1 1 1 1 1 1 1 1 1 1 1 1 
1 
1 
2 1 
2 2 2 
1 
1 
2 
2 
2 
1 1 
2 2 2 
2 2 2 1 2 2 2 2 2 
2 
2 2 
2 
2 
2 2 
2 2 
2 
2 2 1 2 1 2 2 2 2 
2 2 
2 
2 
2 2 1 1 2 1 1 2 1 1 1 
1 
2 2 2 
2 2 
2 2 
2 2 
1 2 1 1 1 1 
1 
2 
1 1 1 1 1 1 1 1 1 1 1 1 1 1 1 1 
1 1 1 1 1 1 1 
1 
1 1 2 
2 
2 2 
2 2 2 2 
1 2 2 1 1 2 2 1 2 2 2 2 2 2 2 1 2 1 
2 
1 1 1 1 1 1 1 1 1 1 1 1 
2 2 2 
1 1 1 1 1 1 1 1 1 1 1 
2 
2 2 
1 
2 
2 
2 
2 
2 
2 
2 
2 2 
1 
1 1 1 1 2 1 2 1 
2 
2 
2 2 2 2 2 2 2 2 2 2 2 2 2 2 2 1 2 2 2 
2 
2 
2 
2 
2 
2 
2 
2 2 
2 
2 
2 
2 
2 
2 
1 2 2 2 1 1 2 1 2 
2 
2 1 2 
2 
2 
1 

User 70 
1 1 1 1 1 1 1 1 1 1 1 1 1 1 1 1 1 1 1 1 1 1 1 1 1 1 1 1 1 1 1 1 1 1 1 1 1 1 1 1 1 1 1 1 1 1 1 1 1 1 1 1 1 1 1 1 1 1 1 1 1 1 1 
2 1 2 1 1 2 2 2 2 1 
1 
1 1 
1 2 2 1 1 2 1 1 2 1 1 2 2 1 1 2 1 2 2 1 2 1 2 2 1 1 1 2 1 1 1 1 2 1 
2 2 
1 
1 
2 
1 1 2 2 1 2 2 2 1 1 2 1 2 2 2 2 2 2 2 2 2 1 2 2 2 2 1 2 
2 
2 
2 1 1 1 
1 
2 2 1 2 2 1 2 1 2 2 2 2 
1 
2 
1 2 1 1 1 1 1 1 1 2 2 1 1 2 2 
1 
2 2 2 1 1 2 2 1 1 2 2 2 2 2 1 2 2 2 2 1 2 1 1 2 1 1 1 2 1 1 2 2 1 
1 
1 1 
1 
1 2 1 2 1 
1 2 2 1 2 2 2 2 1 1 2 1 1 1 2 2 1 1 2 1 2 2 1 1 2 2 2 1 1 1 2 2 2 2 2 2 2 2 2 1 2 2 2 2 2 2 2 1 2 1 2 1 2 2 1 2 2 1 2 2 2 2 1 2 2 2 1 1 2 2 2 2 1 2 2 1 1 2 2 2 2 1 2 1 2 2 2 2 1 1 1 2 1 2 2 2 1 2 2 1 2 1 2 1 2 2 1 
2 
2 2 2 2 1 2 1 1 1 2 1 2 2 2 2 1 2 2 2 2 1 
2 2 2 2 1 1 2 2 2 2 2 2 2 1 1 2 2 1 
1 1 
1 
1 
2 2 2 2 2 2 1 2 
1 2 
1 
2 
2 
2 2 
1 1 
2 2 1 2 2 2 2 2 1 2 1 2 2 2 2 
2 2 
1 
2 2 
1 1 1 2 
1 
1 
2 2 
1 1 1 1 2 2 2 2 2 2 2 1 1 2 1 1 2 1 2 2 2 2 2 1 2 2 1 2 1 2 1 1 1 1 2 2 2 1 
2 
1 
1 
1 
2 2 2 2 
1 1 1 
1 1 1 2 1 1 1 1 1 1 1 1 1 1 2 2 1 1 1 1 1 2 2 1 1 1 1 2 1 2 1 1 1 1 2 2 1 1 1 2 1 1 1 1 1 1 1 1 1 1 1 1 2 1 2 1 1 2 2 1 2 1 1 1 1 2 1 1 1 2 1 2 1 1 1 1 1 1 1 1 2 1 1 1 1 1 1 1 1 1 1 1 1 2 1 1 1 1 
2 1 1 2 
1 
2 2 2 2 2 2 
1 2 1 
1 2 2 
2 2 1 2 2 2 1 
1 
2 
1 2 2 2 2 2 
2 
1 1 
2 
2 
1 2 2 
2 2 2 1 1 2 2 2 2 1 2 
1 2 1 2 1 1 1 2 2 2 1 1 2 1 1 1 1 1 2 1 1 2 1 1 1 1 2 1 1 1 1 1 1 1 1 1 2 1 1 1 1 1 1 1 1 1 1 1 1 1 2 2 2 1 1 2 1 1 1 1 1 2 2 2 2 2 1 2 1 1 1 2 1 1 2 1 2 1 1 1 2 2 1 1 1 1 1 1 1 
1 1 1 1 1 1 1 1 1 1 1 
2 1 2 1 
2 
2 2 1 1 2 2 2 2 2 2 2 1 1 2 2 

User 71 
1 1 1 1 1 1 1 1 1 1 1 1 1 1 1 1 1 1 1 1 1 1 1 1 1 1 1 1 1 1 1 1 1 1 1 1 1 1 1 1 1 1 1 1 1 1 1 1 1 1 1 1 1 1 1 1 1 1 1 1 1 1 1 1 
1 2 1 1 2 2 2 2 1 2 1 1 1 2 2 1 1 2 
1 2 2 2 1 1 2 1 1 1 1 1 1 1 1 2 1 1 1 2 1 1 1 2 1 2 1 2 1 2 2 
1 2 1 2 1 2 2 2 1 1 2 2 1 2 2 1 2 1 2 1 2 2 2 2 1 2 2 2 2 2 2 2 2 2 2 2 1 2 2 1 1 2 1 2 1 2 2 1 2 2 2 1 1 2 2 1 1 2 1 1 2 1 1 1 2 2 1 1 2 2 2 1 2 1 2 2 2 1 2 2 2 
2 2 2 
1 1 1 1 1 1 1 1 1 1 1 1 1 1 1 1 1 1 1 1 
2 2 2 2 1 1 2 1 1 1 1 1 2 
2 
2 2 
2 
1 1 1 
2 2 1 1 2 1 1 1 2 1 
1 
2 
2 2 2 
1 
2 2 2 2 2 2 2 2 2 2 2 2 2 2 
2 
1 
2 
2 
1 2 2 2 2 1 2 2 2 2 2 2 2 1 1 2 2 2 2 2 1 1 1 2 1 1 2 1 1 1 2 
1 1 1 1 
1 
2 2 2 
1 
2 
1 
2 1 
1 1 1 2 1 
1 
1 1 2 1 1 2 1 
1 2 1 1 1 1 1 1 1 2 2 2 
1 1 2 
2 2 1 2 
2 
2 2 1 1 2 1 1 2 1 1 2 2 2 2 1 2 1 2 2 2 2 1 1 1 1 1 1 2 2 1 1 1 1 2 1 
1 
2 
1 
2 2 2 
1 1 
1 1 1 2 1 1 2 2 2 1 2 1 
1 1 2 
1 
2 2 
2 
2 
1 
2 
1 
1 
1 
2 2 1 1 1 1 1 1 1 2 1 2 2 1 2 1 1 1 2 2 2 1 1 1 1 2 1 1 1 1 1 1 1 
1 1 1 
2 
2 2 
1 1 1 1 2 2 1 2 1 2 1 1 
2 
2 2 
1 
1 1 1 1 1 1 1 2 1 1 1 
1 
1 1 1 
1 
2 2 
2 2 2 
1 
1 
1 
1 1 2 1 
1 1 1 1 1 1 1 2 2 2 1 1 1 1 2 2 1 1 2 1 2 1 1 1 1 1 1 2 1 1 1 1 1 1 1 2 2 2 1 2 2 1 1 2 1 1 1 1 2 1 2 1 1 2 2 2 2 2 2 1 2 1 1 1 2 2 
1 2 1 2 2 1 
2 2 2 2 1 2 2 2 2 1 2 2 2 2 1 1 2 2 2 1 2 2 2 2 1 2 2 2 2 2 2 2 1 2 2 1 1 2 2 2 1 1 2 2 2 2 1 2 2 1 1 2 1 2 2 1 2 2 1 1 1 2 2 2 2 2 2 2 1 2 1 2 1 2 
1 
1 
1 
1 
1 
1 1 1 2 2 2 2 1 
1 
1 1 1 2 
2 
1 
2 2 2 1 
1 1 1 1 
1 
2 1 
1 
1 2 
1 
1 1 1 1 
2 
2 
2 1 1 1 1 1 2 1 1 
2 
2 
2 2 2 2 
1 
2 
2 
2 
1 
2 
2 2 2 2 2 2 1 1 1 1 1 1 1 1 1 2 2 1 2 2 2 2 
1 
1 
1 1 2 1 1 1 2 1 2 1 1 1 1 1 1 2 1 2 1 2 1 1 1 2 2 1 2 2 2 2 2 1 2 1 2 1 2 1 2 2 1 2 2 2 2 2 2 1 2 1 1 1 2 1 2 2 1 2 2 2 2 2 2 1 
1 
2 1 1 1 
1 1 1 2 2 2 
1 1 1 1 1 2 1 1 1 1 1 1 2 2 2 2 1 1 2 1 1 1 2 1 1 1 1 2 1 1 2 2 1 2 1 2 2 
1 
1 
2 2 2 
2 
1 2 1 2 1 1 1 1 
1 1 2 2 1 2 1 1 1 1 2 1 1 2 2 1 2 2 2 1 1 2 1 1 1 2 2 1 2 1 2 1 2 2 2 2 1 2 2 1 2 
1 
1 

User 72 
1 1 1 1 1 1 1 1 1 1 1 1 1 1 1 1 1 1 1 1 1 1 1 1 1 1 1 1 1 1 1 1 1 1 1 1 1 1 1 1 1 1 1 1 1 1 1 1 1 1 1 1 1 1 1 
2 
1 1 1 2 2 1 2 2 1 1 2 
1 
1 
2 2 
1 1 1 1 2 1 1 1 2 2 1 2 2 2 2 1 2 2 2 2 2 2 1 
2 2 2 2 2 1 1 1 2 1 1 1 1 1 
1 2 2 1 1 1 1 2 1 1 2 1 2 1 1 1 
2 2 1 1 2 1 1 2 1 1 
1 
1 
2 2 
2 
2 
2 
1 
2 1 1 
1 
2 1 2 1 1 2 
1 1 1 1 1 1 1 1 1 1 1 1 
1 1 
1 
2 
1 2 1 
1 1 1 1 
2 
1 2 
2 2 2 1 2 
2 
2 1 1 2 2 1 1 
1 1 2 
2 
1 1 1 
2 
2 
2 1 1 1 2 2 1 2 1 1 
2 1 2 
1 1 
1 1 2 
2 
1 
1 1 
2 
1 1 
2 1 
1 2 2 
2 
1 
2 
1 1 1 1 1 1 1 1 1 1 1 2 1 2 1 1 1 1 1 
2 1 2 2 
2 1 1 
1 2 
1 
1 
1 
2 
1 
1 2 1 1 1 1 1 1 2 2 2 1 1 1 1 1 1 1 2 1 1 1 2 1 1 1 2 1 1 1 1 1 
1 1 1 1 1 1 1 1 1 2 1 1 1 2 1 1 1 1 1 2 1 1 1 1 2 1 2 1 2 1 1 1 1 1 
2 
1 1 2 1 2 2 1 
1 2 2 2 2 
1 2 
1 1 1 2 2 2 2 1 2 1 2 1 2 1 2 1 
2 
2 2 2 2 2 1 1 
1 2 1 1 1 1 1 1 2 2 2 1 1 2 2 2 2 2 1 2 1 2 2 1 2 
2 1 1 1 1 1 
2 
2 
2 
2 2 2 2 2 2 2 2 2 2 2 2 2 2 2 1 2 2 2 2 
1 1 

User 73 
1 1 1 1 1 1 1 1 1 1 1 1 1 1 1 1 1 1 1 1 1 1 1 1 1 1 1 1 1 1 1 1 1 1 1 1 1 1 1 1 1 1 1 1 1 1 1 1 1 1 1 1 1 1 1 1 1 1 1 1 1 1 1 1 1 1 
1 
2 
2 
2 
1 
1 2 2 1 1 2 2 2 1 1 2 2 1 1 1 
2 
2 
2 
2 2 2 
2 2 1 2 1 2 1 2 1 2 1 1 1 1 1 1 
2 
2 
2 
2 
2 2 
2 
2 
1 1 1 1 
2 1 2 
1 
2 
2 2 
2 
2 
1 1 1 1 2 2 1 1 1 2 2 1 2 2 
1 
1 
1 
2 2 2 2 2 2 1 2 2 2 1 1 1 
2 
2 
2 
2 2 
1 
1 2 2 1 1 1 1 1 1 2 1 1 1 1 2 1 2 1 1 1 2 2 2 2 
2 1 
1 
2 
1 
1 2 2 1 
1 1 1 1 1 1 1 2 1 1 1 1 2 1 1 1 1 1 1 1 1 2 1 2 2 1 1 1 
2 
1 
1 1 1 1 2 
2 
1 
2 
2 
2 
1 1 1 2 1 2 2 2 2 1 
2 
2 2 2 2 2 2 2 
2 1 1 1 1 2 1 2 2 2 1 2 2 1 2 1 
2 
2 
1 1 1 1 1 2 2 1 1 2 2 2 2 2 2 1 1 1 1 1 2 2 1 1 1 1 2 1 1 1 2 1 2 1 
1 
2 1 2 
2 
2 2 
1 
2 2 2 2 2 2 
1 
2 
1 
1 
1 1 1 1 1 1 1 1 1 2 
2 2 2 
2 2 2 
2 
2 2 1 2 2 2 
1 
1 1 1 1 1 1 1 1 1 1 1 1 1 1 1 1 1 1 
2 2 
2 1 2 2 2 2 2 2 2 2 2 
2 
2 
1 2 
2 
2 2 2 1 1 1 1 2 1 
1 
1 
2 
1 
2 
2 
2 
2 
2 1 1 2 1 1 2 2 1 1 2 1 1 1 1 2 1 2 1 1 2 2 1 1 2 1 1 2 1 1 2 1 1 
1 
1 
1 
2 
1 
1 2 2 2 2 1 2 2 1 1 2 1 2 1 2 1 1 1 1 2 2 2 2 1 2 1 1 2 2 2 2 2 1 2 2 1 1 1 1 1 2 1 1 1 1 1 2 1 1 2 1 1 1 1 1 2 1 1 1 
2 2 2 
2 2 
2 2 2 
2 
2 2 
1 1 
1 1 1 2 1 2 2 
2 2 2 2 1 
2 1 1 
2 2 2 
1 1 
2 
1 
2 
2 
1 1 1 
1 1 
2 2 
2 
1 2 1 2 2 1 1 1 2 1 2 
2 1 2 2 2 1 2 2 2 2 2 2 2 2 2 1 2 2 2 2 1 2 2 2 2 2 1 2 
2 
2 
1 2 1 1 1 
1 
2 2 
1 
2 
2 2 2 1 2 1 1 2 1 
2 
2 
1 1 1 1 1 1 1 1 1 1 1 1 1 
1 
2 
2 2 
1 
2 
1 
1 
2 2 2 2 2 2 2 2 2 
1 
1 
2 
2 
2 
1 1 
2 2 1 1 1 1 1 2 2 2 
2 2 2 2 1 2 1 
2 
2 
2 
2 
1 
2 
1 2 2 1 
1 2 2 2 2 2 2 2 2 2 2 2 1 1 2 2 2 2 2 2 1 2 2 1 2 2 2 2 2 2 2 2 2 2 2 2 2 2 2 2 2 2 1 2 2 2 1 2 2 2 2 2 2 2 2 2 2 2 1 2 2 2 1 2 2 2 2 2 2 2 2 1 
1 1 2 2 1 1 2 1 2 1 
1 
1 1 
2 
2 
1 1 
1 1 
2 
2 
1 
1 
1 
2 
2 2 
2 1 2 1 2 1 2 1 1 1 2 2 2 1 2 1 1 1 1 2 2 2 2 1 2 2 2 1 2 2 2 1 2 2 2 
1 
2 
2 
2 2 2 2 2 2 
2 2 
2 
2 
1 1 1 1 
2 
2 
2 
1 
2 
1 
1 
2 
2 
1 2 1 1 
1 1 2 1 
1 1 1 
2 
1 2 2 
1 
2 
1 1 2 2 1 1 2 1 1 2 1 1 1 1 2 1 2 1 1 1 1 1 1 1 1 1 1 1 2 1 2 1 1 1 1 2 2 1 2 1 
2 
2 
1 2 2 2 2 2 2 2 1 2 1 2 2 1 2 2 2 2 2 2 1 
1 
2 2 1 2 2 2 2 2 2 2 2 1 2 1 1 1 1 2 
2 
1 
2 
2 
1 
2 2 
2 
1 2 
2 1 2 1 2 2 1 1 1 2 2 2 1 1 1 
2 2 2 1 
2 
2 
2 
2 1 1 2 2 2 2 2 2 1 1 
2 2 
2 
1 
1 
1 1 1 1 
2 
1 2 1 
1 1 2 2 
2 
2 
2 
1 1 2 1 2 
2 1 1 
2 1 1 1 
2 
2 2 1 2 2 1 2 1 1 1 
1 
2 
1 
1 
2 1 1 1 2 1 1 1 1 
2 2 
1 
1 
2 
2 
1 
2 1 
1 
2 
2 
1 2 2 2 2 2 2 1 2 
1 
2 2 
1 
1 2 1 2 2 
2 2 2 
2 
2 2 
2 
1 
2 

User 74 
1 1 1 1 1 1 1 1 1 1 1 1 1 1 1 1 1 1 1 1 1 1 1 1 1 1 1 1 1 1 1 1 1 1 1 1 1 1 1 1 1 1 1 1 1 1 1 1 1 1 1 1 1 1 1 1 1 1 1 1 1 1 1 1 1 1 1 1 1 1 1 1 1 1 1 1 1 1 1 1 1 1 1 1 1 1 
2 
2 
2 2 
1 
1 
1 
2 
2 
1 
2 2 1 2 
2 
1 
1 1 2 2 2 2 2 1 2 2 1 1 1 
2 1 
1 
2 
1 
1 
2 
1 
2 2 
2 
1 
2 1 2 2 1 2 2 1 2 2 1 2 2 1 1 2 2 1 1 1 1 
2 
2 2 
1 
1 
1 
2 
1 
2 2 2 
1 2 1 1 2 2 1 1 2 1 2 1 1 1 2 2 2 
2 
2 
2 
1 1 2 2 1 1 2 1 1 1 1 2 1 1 2 1 1 1 1 1 1 1 1 1 1 1 1 1 1 1 1 1 1 1 1 1 1 1 1 2 1 1 1 1 1 1 2 1 1 1 1 1 1 1 1 2 2 1 1 1 1 2 1 2 1 1 1 1 1 2 2 1 2 1 2 1 2 1 1 2 2 2 1 2 1 1 1 2 2 2 2 1 1 2 1 1 1 1 1 1 2 1 2 1 
2 
1 
2 2 1 1 2 1 1 1 2 2 2 
2 2 2 1 2 2 2 
1 
1 1 
2 1 2 2 2 1 2 1 2 1 1 1 2 1 1 1 1 2 2 1 2 1 1 1 1 1 1 1 1 1 2 1 1 1 1 1 1 2 1 2 1 1 1 1 2 1 2 1 2 1 1 1 1 1 1 1 2 1 2 2 2 1 2 1 2 1 1 1 1 1 1 1 1 2 1 2 2 2 1 1 2 2 1 2 1 1 1 1 1 2 2 2 
2 
2 2 
2 2 
1 1 1 2 1 1 2 
1 2 
2 
2 
2 
2 
1 
2 
2 
2 
2 
2 
1 
1 
2 
2 1 2 2 1 2 1 1 2 1 2 1 1 1 1 1 1 1 2 2 2 1 2 2 2 2 1 1 1 2 1 1 2 1 1 1 2 1 1 1 1 1 1 1 1 1 1 1 1 2 2 2 1 1 1 2 1 1 1 2 2 1 1 2 1 2 1 2 1 1 2 2 2 2 2 2 2 2 2 2 1 2 2 2 2 2 2 1 1 2 2 2 2 1 2 1 2 1 1 2 1 2 2 
2 
2 
2 
1 
2 2 2 2 
1 2 2 2 1 2 2 2 2 
2 
1 1 1 1 
2 2 2 2 2 
1 1 1 1 1 2 1 1 
1 
1 2 
1 1 1 1 1 2 
1 
1 1 2 2 
1 
1 1 
2 
1 
2 
1 
1 2 1 2 1 1 2 2 2 2 
2 
1 1 
1 
2 
2 2 2 2 1 
1 
2 1 1 2 1 1 1 2 1 2 1 1 2 2 1 2 2 2 
2 2 
2 
1 1 
1 
2 
2 
1 
1 
1 
1 2 1 1 1 2 2 2 2 1 2 1 2 2 2 
1 1 
1 1 2 1 1 1 1 1 1 1 1 1 2 2 1 2 1 1 1 2 2 2 1 2 1 2 1 1 2 2 1 1 1 2 1 1 2 1 2 2 1 1 1 1 2 1 1 2 
1 1 1 2 1 
2 
1 2 
1 1 1 2 1 1 2 2 2 1 1 1 1 1 1 1 1 1 1 2 1 1 1 2 1 1 1 2 1 2 1 2 2 2 2 1 1 1 1 2 2 1 1 1 1 1 2 
2 2 2 1 1 1 1 2 
2 2 2 
2 
2 2 2 
1 
2 
1 
1 2 2 2 1 1 2 1 1 1 2 
2 2 2 1 
2 
1 1 
1 
1 2 1 1 
1 
1 
2 1 1 1 
2 2 
2 
2 1 2 1 2 1 2 2 2 2 2 2 2 2 1 1 1 2 
2 1 2 2 1 2 1 1 1 2 2 2 1 1 2 2 2 1 2 1 
2 2 
2 
1 
2 2 
2 
2 2 2 
2 
1 1 
2 2 1 1 2 2 1 2 1 1 
1 
2 2 
1 
2 
2 1 
2 2 2 
2 1 2 2 1 2 1 2 2 1 2 1 2 1 1 1 1 1 1 1 2 2 2 2 2 2 1 1 1 1 2 2 1 1 2 1 1 2 1 2 1 2 1 1 1 2 2 
2 
1 1 1 1 1 1 1 1 1 
2 2 2 2 2 2 2 2 2 2 2 2 2 
1 
2 1 
2 
2 
1 
2 
2 
1 
2 
2 2 
1 
1 
1 
2 
1 1 2 2 1 1 2 2 2 2 2 1 2 2 2 1 2 2 1 2 2 2 1 2 1 2 1 2 1 2 2 1 2 2 1 1 1 2 1 1 1 1 1 1 1 1 1 1 1 1 2 1 2 1 1 1 2 2 1 1 1 2 2 2 2 2 2 2 1 1 2 1 2 2 1 2 2 1 1 2 2 2 2 2 1 1 1 2 2 2 2 1 2 1 2 2 2 2 1 2 2 1 2 2 2 2 2 1 2 2 1 2 2 2 2 2 1 2 2 2 2 2 1 2 2 2 1 1 2 2 
2 2 
1 
1 
1 2 2 2 1 
1 
2 
2 
2 2 1 2 1 1 2 2 2 1 
1 2 
2 
1 2 
2 
2 2 2 2 2 2 2 2 2 1 
1 
2 
1 1 
2 
1 1 2 1 2 1 1 1 2 2 1 1 2 1 1 1 1 1 2 1 1 2 2 1 1 1 1 1 2 1 2 2 1 2 2 1 1 2 1 2 2 1 2 2 1 2 1 2 
2 1 2 
2 1 1 1 1 2 2 2 2 2 1 2 
1 
1 2 2 
1 
1 1 1 1 1 
2 2 
2 
1 1 2 1 1 
1 
1 1 
2 
1 
2 
2 
2 
2 
1 2 1 2 
1 
2 2 
1 1 1 
2 
1 
1 1 
2 
1 1 
2 
2 
2 1 1 1 2 2 1 2 2 1 2 2 
2 2 

User 75 
1 1 1 1 1 1 1 1 1 1 1 1 1 1 1 1 1 1 1 1 1 1 1 1 1 1 1 1 1 1 1 1 1 1 1 1 1 1 1 1 1 1 1 1 1 1 1 1 1 1 
1 2 2 2 1 2 1 1 1 1 1 1 1 1 2 1 1 2 1 1 2 
1 
1 
1 
1 
1 1 
2 2 
2 
1 
2 
1 1 1 1 1 1 1 1 1 1 1 1 1 1 1 1 1 1 1 1 1 1 
2 
1 
1 
2 
1 
2 2 
2 2 1 2 1 1 2 2 2 1 1 1 
1 
2 2 2 2 2 
2 2 1 1 2 2 2 2 1 2 1 1 2 1 2 1 2 2 2 2 1 2 2 2 2 2 1 2 2 1 1 2 
1 1 
1 
2 1 1 1 1 2 
1 
1 1 1 
2 
2 
1 1 1 
1 
1 1 
1 1 2 2 1 2 2 2 1 1 1 1 1 1 2 2 2 1 2 2 2 1 2 1 1 1 1 1 2 2 1 1 2 
2 2 2 2 2 2 2 2 2 2 2 2 2 2 2 2 2 2 2 2 2 2 2 2 2 2 2 
2 2 2 1 2 2 2 2 
2 1 2 1 1 1 2 1 2 
1 1 
2 2 2 2 
2 2 
1 1 
2 
2 2 2 1 2 
2 2 2 
2 2 2 2 
1 2 1 2 1 2 2 1 2 1 2 2 1 2 1 1 1 1 1 1 1 1 2 1 1 1 2 1 1 1 1 1 1 1 1 1 1 1 1 2 1 1 1 1 1 1 2 1 
2 2 2 1 2 2 2 2 2 2 1 1 2 2 2 2 2 2 
2 2 1 2 2 1 2 2 2 1 2 2 2 1 2 1 
2 1 
2 
2 2 2 2 2 2 2 2 
2 2 
2 2 2 1 
1 1 
1 2 2 
2 
1 
1 2 
2 2 1 2 2 2 2 1 2 1 2 1 2 1 2 1 1 1 2 1 1 2 1 2 
1 1 1 1 1 
2 1 2 1 2 1 2 2 1 1 2 1 1 1 1 
2 
1 
2 1 
1 
1 2 1 
2 
1 1 
1 1 
1 1 1 1 1 2 2 1 1 1 1 
2 
1 
2 1 1 2 1 1 1 1 1 1 2 1 1 1 1 1 1 1 1 1 1 1 2 2 1 2 1 1 1 1 1 1 1 1 1 1 1 1 1 1 1 1 2 1 1 2 1 2 1 1 1 1 1 1 2 2 1 1 2 1 1 1 1 1 1 1 2 1 1 1 2 1 2 1 1 1 2 1 1 1 1 2 1 1 1 1 1 1 1 2 1 1 1 1 1 1 1 1 1 1 1 
2 2 2 1 2 1 2 2 1 2 2 2 1 2 1 1 2 1 1 1 
2 2 
2 
1 
2 
1 
1 1 2 2 2 2 1 2 2 2 2 1 2 2 2 
2 
2 
2 
2 2 2 2 2 2 2 1 2 2 2 2 2 2 2 1 2 2 2 2 2 2 2 2 1 2 2 2 2 2 2 
1 
2 
2 1 1 
1 
1 
2 2 2 2 2 2 1 2 2 2 2 2 2 2 2 2 2 2 2 2 2 2 2 2 2 2 2 2 2 2 1 2 2 2 2 
2 
2 
2 
2 1 2 2 1 2 2 
2 2 2 2 2 
2 2 2 
1 1 1 2 2 2 2 1 1 1 1 1 2 1 1 1 2 1 1 1 1 2 1 1 1 1 1 1 2 1 1 1 1 1 1 2 1 
2 
2 
1 2 1 1 1 
1 1 1 
1 2 1 2 2 2 2 1 2 1 2 2 1 2 1 2 1 1 1 2 
2 
1 1 1 2 1 1 1 1 1 1 1 1 1 1 1 2 1 1 2 2 1 1 1 1 1 2 1 1 1 1 1 1 2 1 1 1 1 1 2 1 1 1 2 1 1 1 1 1 1 1 1 1 2 2 1 2 1 1 1 1 2 1 1 1 2 1 2 1 1 1 1 2 1 1 1 1 2 1 1 1 1 2 1 2 2 1 1 1 1 2 1 1 1 1 2 1 1 1 1 
2 2 2 2 2 2 2 2 2 2 2 2 2 
2 2 1 1 1 1 1 2 
2 2 
1 
2 2 2 
2 2 1 2 2 
2 1 2 
1 
2 
2 
2 1 1 1 1 2 
2 1 
2 2 2 1 2 2 1 1 1 1 2 2 2 1 2 2 1 2 
1 1 
1 
1 2 2 2 2 1 
2 2 2 
2 
2 
2 1 
1 1 
1 1 
2 2 2 1 1 2 2 2 2 2 1 1 2 2 1 2 1 2 2 1 2 1 2 
2 
1 2 1 1 
1 

User 76 
1 1 1 1 1 1 1 1 1 1 1 1 1 1 1 1 1 1 1 1 1 1 1 1 1 1 1 1 1 1 1 1 1 1 1 1 1 1 1 1 1 1 1 1 1 1 1 1 1 1 1 1 1 
2 2 2 
1 2 1 2 2 1 2 1 2 2 2 1 2 1 2 2 2 2 1 2 2 1 2 2 1 2 1 1 1 1 2 2 2 2 2 2 2 2 2 2 2 2 2 2 1 2 1 1 2 2 2 2 1 2 2 2 1 2 2 2 1 2 2 2 2 2 2 1 2 2 2 1 2 1 2 2 2 
2 1 
2 
2 2 2 2 
1 
1 1 1 1 1 1 2 
1 1 1 
2 2 2 
1 
2 
1 1 1 2 2 2 2 2 2 
1 1 1 
1 2 
1 2 
2 1 2 
1 
2 2 2 1 2 2 
1 
1 
2 
2 2 2 
2 2 2 2 
2 2 1 1 
1 
1 1 2 2 1 1 1 1 1 2 2 2 1 1 1 1 1 2 2 1 1 2 1 1 1 1 2 1 2 1 2 1 1 1 2 1 2 1 1 1 2 2 2 2 2 
1 1 1 2 
1 2 2 1 1 1 2 1 1 2 1 1 1 1 1 1 1 2 1 1 1 1 1 1 1 1 2 1 1 1 2 1 1 1 1 1 2 1 1 2 1 1 1 1 1 1 1 1 2 2 2 1 1 2 
2 1 1 1 
2 1 2 1 1 2 
1 1 
2 1 2 1 1 2 2 1 1 2 1 2 
2 2 
2 1 1 1 1 1 1 
1 2 1 1 1 2 
2 1 2 2 2 1 1 2 1 2 1 1 2 1 2 2 1 1 2 2 2 1 2 1 1 1 1 2 1 1 1 2 1 1 1 1 1 2 2 2 2 1 2 2 1 2 1 2 
1 1 1 2 1 1 2 1 1 2 2 
1 
1 2 2 1 2 2 2 1 2 2 1 2 2 2 2 2 2 2 1 1 2 2 1 2 2 1 2 2 2 2 1 2 1 1 2 2 2 2 2 2 1 1 2 2 2 2 2 2 2 2 
1 
1 2 1 2 1 2 2 2 1 2 1 2 2 
1 1 1 1 
2 2 1 2 2 2 2 2 2 2 2 2 1 2 1 1 2 2 1 2 1 2 2 2 2 2 2 2 1 2 2 2 1 2 2 1 2 
1 2 
1 1 1 2 2 2 
2 2 
2 2 2 2 2 2 2 
2 2 
1 2 2 2 2 2 1 2 
1 
2 2 2 
2 
2 
2 
2 
2 
2 2 2 
1 1 2 2 2 1 1 2 2 1 2 2 2 2 2 2 1 1 2 2 2 1 2 2 1 1 2 2 2 2 2 2 1 2 2 2 2 1 2 2 1 2 1 1 2 1 2 2 2 2 1 2 1 1 2 2 2 2 2 2 1 1 
2 1 
1 2 2 1 2 2 1 1 2 
1 
2 2 2 2 1 1 1 2 2 2 2 1 1 1 2 1 2 1 2 2 2 2 1 1 2 1 2 2 2 2 2 2 1 2 2 2 1 2 2 1 2 1 1 2 2 2 2 2 2 1 1 1 2 2 2 2 1 
2 2 1 1 2 2 2 1 2 1 1 1 1 1 1 2 1 1 1 1 2 1 1 1 1 1 1 2 1 1 1 1 1 1 2 1 1 
2 
2 
2 
2 
2 
1 1 
1 1 
2 
2 
2 1 
2 2 2 2 2 2 1 2 
2 
2 
2 2 
2 
2 
1 2 
2 
1 2 
2 2 2 2 1 2 1 
1 2 1 
1 
2 1 1 1 
2 2 2 2 2 2 1 2 1 2 2 2 2 1 2 2 1 1 2 
2 
1 1 2 1 1 
2 

User 77 
1 1 2 1 2 2 1 1 2 1 1 2 1 1 1 1 1 1 1 2 1 2 1 1 1 1 1 1 1 1 1 1 1 1 1 2 1 1 1 
1 1 1 1 1 1 1 1 1 1 1 1 1 1 1 1 1 1 1 1 1 1 1 1 1 1 1 1 1 1 1 
1 1 1 
2 2 2 1 2 1 1 2 2 1 1 1 1 2 2 2 2 1 
1 1 
1 
1 1 1 1 1 1 2 2 1 2 1 
2 1 1 2 1 1 1 1 1 1 1 1 1 1 2 1 2 1 1 1 2 1 2 1 1 1 1 1 1 1 1 1 2 1 2 2 1 1 1 1 2 1 1 2 1 2 1 1 2 2 
1 2 2 2 1 2 2 1 2 2 2 1 2 2 1 1 2 2 2 2 2 2 1 1 2 1 2 2 2 2 1 2 2 1 1 2 2 2 1 2 1 2 2 1 2 1 2 2 2 1 1 1 2 2 1 1 1 2 1 
2 
1 
2 
1 
1 1 
2 2 1 1 1 2 1 2 1 1 2 2 1 1 1 2 2 2 1 2 2 2 2 2 2 1 1 2 2 1 2 2 1 1 2 2 2 2 1 2 1 1 1 2 1 1 1 
1 
1 
1 2 2 2 2 1 1 1 2 1 1 1 1 
1 
1 
2 2 1 
2 
1 1 1 
1 
2 
1 
1 1 1 1 2 1 1 1 1 1 1 
1 
1 1 1 1 1 1 1 1 1 1 1 1 1 1 1 1 
1 
2 2 2 1 1 
1 
2 
1 1 1 1 
1 1 2 
1 
1 
2 1 2 2 1 2 2 2 2 1 2 1 1 2 2 2 2 2 1 1 2 1 2 1 2 1 1 1 2 2 2 1 1 1 2 1 1 2 2 1 2 1 
2 2 
2 2 1 1 1 2 1 2 1 1 1 1 2 2 1 2 1 1 2 2 2 1 1 1 2 1 1 1 2 1 2 2 2 1 2 1 2 1 2 2 2 1 2 1 
2 2 2 
1 1 1 
1 1 1 1 
2 1 1 2 1 2 1 1 1 1 1 2 1 1 2 2 1 2 2 1 1 1 1 1 1 1 2 1 1 2 1 2 2 2 1 2 1 1 2 2 2 1 1 1 2 1 1 2 2 1 2 1 2 1 1 1 1 2 2 2 1 1 2 2 1 1 2 2 1 1 2 2 1 2 1 2 1 1 2 2 1 
2 2 2 1 2 
1 1 2 2 1 2 1 1 1 2 
1 2 2 2 2 2 2 
1 1 1 
1 
2 2 1 
2 2 
2 1 2 2 2 1 2 1 1 1 1 2 1 2 1 2 1 2 1 2 1 1 2 2 1 1 1 1 1 1 2 2 2 1 1 1 1 2 1 1 2 1 1 2 2 2 1 1 2 1 2 1 1 2 2 2 1 1 1 1 1 1 1 1 1 2 1 1 1 1 1 2 1 1 1 1 1 2 2 1 1 2 1 2 1 2 2 2 1 1 1 1 1 2 1 1 1 1 1 1 1 2 1 1 1 1 1 1 1 1 2 2 1 1 1 1 1 1 2 1 1 1 2 1 1 1 1 1 2 1 1 1 2 1 2 1 1 2 2 2 1 2 1 1 1 1 1 1 1 1 
1 

User 78 
1 1 1 1 1 1 1 1 1 1 1 1 1 1 1 1 1 1 1 1 1 1 1 1 1 1 1 1 1 1 1 1 1 1 1 1 1 1 1 1 1 1 1 1 1 1 1 1 1 1 1 1 
1 
1 2 1 1 2 1 2 1 1 1 1 
2 
2 1 1 2 2 1 1 2 1 2 1 2 1 2 1 1 2 1 1 2 1 2 1 1 2 2 
1 2 2 2 2 2 1 2 1 1 2 
1 1 1 2 2 1 1 2 
2 2 
1 1 2 2 2 1 2 2 1 2 1 
1 1 1 1 
2 
1 2 2 2 2 1 1 
1 
1 2 1 2 1 1 1 
1 1 1 2 2 1 2 2 2 2 1 2 
2 
1 2 2 2 2 1 2 2 2 2 1 1 2 2 2 2 2 2 1 2 1 1 1 1 2 
1 1 
2 2 1 2 2 2 1 2 2 2 2 2 2 2 1 2 2 1 2 1 2 2 2 2 1 1 2 2 2 1 1 2 2 2 1 
1 1 1 2 
1 1 1 1 1 1 1 1 1 1 1 
1 1 1 1 1 2 2 1 2 2 1 
1 1 1 
1 1 1 2 1 2 1 2 2 1 1 1 2 1 1 2 2 1 1 
1 
1 
2 1 2 
2 
1 1 1 1 
2 
1 1 
2 
2 
1 
2 
1 2 1 2 1 1 1 2 1 1 1 2 1 2 2 1 2 2 1 
1 2 1 
2 2 1 2 1 1 2 1 1 2 1 1 2 1 1 2 1 1 1 1 1 2 1 2 1 1 1 2 2 2 1 1 2 1 1 1 1 1 1 1 2 1 1 1 1 1 1 1 1 1 1 2 2 1 2 1 1 1 1 1 2 1 1 1 1 2 2 1 
2 
1 2 1 1 2 2 2 
2 1 
2 2 2 1 2 1 
1 
2 
1 1 1 
2 1 1 
2 2 
2 
2 
2 
2 1 1 2 2 1 1 1 1 1 
1 
2 
1 
1 2 1 1 2 1 1 2 1 1 1 1 1 1 1 1 2 1 1 
1 
2 
2 
2 1 1 2 2 1 2 2 1 1 2 2 1 2 2 1 2 2 1 1 1 
2 1 1 1 2 1 1 1 1 1 1 1 1 
1 1 1 1 1 1 1 2 1 1 2 1 1 2 1 1 1 
2 
2 
1 
2 2 
2 2 1 1 2 1 1 2 2 1 1 1 2 2 1 2 2 1 1 2 1 2 1 2 1 1 1 2 1 1 1 1 2 2 1 1 1 1 1 1 2 2 1 1 1 2 1 1 1 1 2 1 2 2 2 2 1 1 1 2 2 2 2 1 1 1 1 1 1 1 2 2 2 1 2 1 1 1 1 2 
1 1 1 2 1 1 2 2 1 2 1 1 2 2 
1 
2 
2 
2 1 
2 
1 
2 2 
2 
1 
2 1 2 1 2 2 2 2 2 2 2 
1 1 
2 2 
1 1 1 
1 1 2 2 2 2 
1 1 
2 
1 
1 2 1 1 
1 
1 
2 
2 
1 
2 
2 2 
2 
2 
2 1 1 1 
2 2 
2 
2 
2 
1 1 2 1 1 
2 
1 2 2 2 1 2 2 1 2 2 
2 2 2 1 2 1 2 2 2 2 
2 
2 2 1 2 1 1 1 1 2 1 1 1 2 2 2 1 2 2 1 1 2 1 2 1 1 1 2 2 2 1 2 2 2 1 
1 
2 2 2 1 1 2 2 2 2 1 2 2 1 2 1 

User 79 
1 1 1 1 1 1 1 1 1 1 1 1 1 1 1 1 1 1 1 1 1 1 1 1 1 1 1 1 1 1 1 1 1 1 1 1 1 1 1 1 1 1 1 1 1 1 1 1 1 1 1 1 1 1 1 1 1 1 1 1 1 1 1 1 1 1 1 1 1 1 1 1 1 1 1 1 1 1 1 1 1 1 1 1 1 1 1 1 1 1 1 1 1 1 1 1 1 1 1 1 1 1 1 1 1 1 1 1 1 1 1 1 1 1 1 1 1 1 1 1 1 1 1 1 1 1 1 1 1 1 1 1 1 1 1 
2 
1 2 1 
2 
1 
1 
2 
2 2 
2 
2 
2 2 
2 
2 2 2 2 2 2 2 1 1 1 1 2 
1 
1 1 
2 2 2 2 
2 
1 
1 2 2 2 1 2 2 1 2 1 2 2 2 1 2 1 2 
1 1 2 2 1 1 2 2 2 2 1 1 1 1 1 2 2 2 2 1 2 1 2 2 1 2 1 2 1 1 1 1 2 2 1 2 1 2 1 1 2 1 1 
2 2 2 
2 2 
2 
2 2 2 2 2 2 1 2 2 2 2 1 1 1 1 2 2 2 1 2 1 2 1 2 2 2 2 2 1 1 1 2 2 2 2 2 2 2 2 1 2 2 2 2 2 2 2 2 1 2 1 2 1 2 2 1 2 2 2 2 2 2 
2 2 
2 2 
2 2 2 1 2 
1 
1 1 1 2 
1 1 
2 1 1 2 
2 1 1 
1 1 1 1 2 1 2 1 1 
2 
2 
1 2 1 2 1 1 1 2 1 2 2 1 
1 1 2 1 1 1 1 1 2 1 2 2 1 2 2 1 2 1 2 2 1 2 2 2 2 2 2 2 2 1 1 1 1 1 2 2 2 2 
2 1 2 2 2 2 
2 1 1 
2 
2 
2 
1 1 2 1 1 2 2 1 2 
2 
1 1 2 1 2 2 1 1 2 1 1 2 1 1 2 2 2 1 2 2 1 2 1 2 1 2 2 2 1 1 1 2 2 2 2 2 1 1 2 2 2 2 2 1 2 1 2 2 2 2 1 2 1 1 1 1 2 2 2 2 1 1 1 2 2 1 1 2 2 1 1 2 2 2 1 1 1 1 1 1 1 2 2 2 1 2 2 1 1 1 1 2 1 1 2 1 1 1 1 2 1 1 2 1 2 2 2 2 1 1 2 1 2 1 
1 2 1 2 2 
2 
2 2 2 2 2 
2 1 2 2 2 2 2 1 1 1 2 2 
2 2 1 
1 
2 
1 
1 
1 1 2 2 2 2 2 2 2 2 2 
1 1 1 2 1 2 2 2 1 1 2 2 2 2 2 2 1 1 1 1 2 2 2 1 2 1 2 2 1 1 1 1 1 2 1 1 2 1 2 2 1 1 1 1 1 2 2 1 1 1 2 1 1 1 2 1 2 2 2 1 2 1 1 1 1 1 1 2 2 2 1 1 2 1 1 1 2 1 2 2 1 1 1 2 1 1 1 1 2 1 2 2 2 1 2 2 2 1 1 2 1 
2 2 
2 1 
1 
1 1 1 2 2 2 2 1 1 1 1 1 2 
1 
1 
2 
1 
2 1 
2 
2 
1 
1 2 2 2 2 2 
2 
1 
2 1 
1 
1 
1 2 1 1 1 1 
1 2 2 1 1 
1 1 1 
2 
2 
2 
2 
2 
2 
2 2 
1 
2 
2 
1 
2 
2 
2 
1 
1 2 2 1 
2 
1 1 1 1 1 1 
2 
2 
1 1 1 1 1 1 1 1 1 1 1 1 1 1 1 1 1 
1 
2 
2 
2 2 1 2 2 2 2 2 
2 2 1 1 2 2 2 1 2 2 
1 
2 1 1 1 2 2 1 2 1 1 2 
1 
1 1 1 1 1 2 2 1 1 2 2 2 2 2 1 2 1 1 1 2 1 2 1 1 1 2 1 1 1 1 1 1 1 1 2 2 1 1 1 1 1 1 1 1 1 2 2 2 2 2 1 2 2 1 1 2 1 2 2 1 2 1 1 1 2 2 2 2 2 2 2 1 2 2 2 1 2 2 2 2 1 1 2 2 1 1 2 2 1 2 1 2 2 2 2 2 1 2 1 2 1 1 2 1 2 2 1 2 2 1 1 2 1 1 1 1 2 1 1 2 2 2 1 1 1 1 2 1 
1 
1 2 2 1 1 1 1 2 2 1 2 2 2 1 2 1 1 1 2 2 2 1 2 1 2 1 1 1 1 2 2 2 2 1 2 2 1 2 2 1 2 2 1 
2 2 
2 
1 
2 2 2 2 2 2 2 2 2 2 2 2 1 2 2 2 1 2 2 2 2 2 2 1 2 2 2 1 2 2 2 1 2 2 2 2 2 2 2 2 2 2 2 2 2 2 1 1 2 2 2 2 1 
1 
1 2 2 2 
2 1 
2 
2 2 2 1 2 2 2 2 2 1 1 2 2 2 2 1 2 2 2 2 2 2 2 
2 
2 
1 
1 2 1 2 2 1 1 
1 1 2 
1 
2 2 2 2 2 1 1 2 2 1 2 2 1 2 1 1 2 2 1 2 2 1 1 2 2 1 1 1 1 2 2 1 2 1 1 1 2 1 1 2 2 2 2 1 2 2 2 1 1 2 
1 2 2 2 1 
2 
2 
1 2 2 2 2 2 1 2 1 1 1 2 2 2 2 2 2 2 2 2 1 2 2 
1 1 1 
2 2 2 
1 2 1 1 1 2 2 2 2 2 1 1 2 2 2 
2 
1 1 
2 
2 2 2 1 1 1 1 
2 1 1 1 1 1 2 1 2 1 1 1 1 1 1 1 1 1 1 2 1 1 2 1 1 1 1 2 1 1 2 2 1 1 2 2 1 2 2 1 1 2 2 2 2 2 2 1 2 1 2 1 1 2 2 1 2 1 2 1 1 2 2 2 2 2 2 2 
2 1 2 1 
1 
1 
2 2 1 2 
2 1 
1 
1 1 2 2 2 1 1 2 2 
1 
1 1 1 1 
1 
1 
2 
1 2 2 2 1 2 2 1 2 1 2 2 
2 
1 
1 1 
1 1 
2 
1 
1 
2 
1 
2 
1 1 2 
1 2 1 1 2 1 1 2 1 2 1 2 1 1 2 1 2 2 2 2 2 2 
1 2 1 1 2 1 1 1 2 1 1 1 1 2 2 1 1 1 1 2 1 1 2 1 1 1 2 
1 2 
2 

User 80 
1 1 1 1 1 1 1 1 1 1 1 1 1 1 1 1 1 1 1 1 1 1 1 1 1 1 1 1 1 1 1 1 1 1 1 1 1 1 1 1 1 1 1 1 1 1 1 1 1 1 1 1 1 1 1 1 1 1 1 1 1 1 
2 
2 2 2 
1 2 1 2 1 1 2 2 1 1 2 1 1 2 1 2 1 2 
2 
1 2 1 2 1 1 1 2 
1 
2 2 1 2 
1 
2 
2 2 2 2 
1 
1 1 1 1 1 1 1 1 1 1 1 1 1 1 1 1 1 1 1 1 1 1 1 1 1 1 1 1 1 1 1 1 1 1 1 1 1 1 1 1 1 1 1 1 1 1 1 1 1 1 1 1 1 1 1 1 1 1 1 1 1 
1 1 
2 
2 1 2 2 2 2 1 2 2 2 2 1 2 2 2 1 2 2 1 2 2 2 1 2 2 2 2 1 2 2 2 2 2 1 1 2 2 2 2 2 
2 2 2 
2 2 2 2 2 2 2 
1 1 2 1 2 2 2 1 1 2 2 2 1 1 1 1 1 1 1 1 1 1 2 1 1 1 2 1 1 1 1 1 2 1 1 2 2 1 1 1 1 1 2 1 1 1 1 1 1 
1 1 
1 
1 1 
1 1 1 1 1 
1 2 
2 
1 1 
2 
2 
1 1 2 2 1 
2 2 2 
1 1 1 1 1 
2 1 2 1 1 2 2 2 1 1 1 1 2 1 2 1 1 1 2 1 2 2 2 1 2 1 2 2 2 1 2 1 2 1 1 2 1 1 1 1 2 1 2 2 2 1 2 1 2 2 2 2 2 1 2 
1 1 1 1 1 1 1 2 1 1 
1 1 2 2 2 
1 
2 
2 
1 1 1 
1 2 
2 2 
2 
2 
2 2 2 2 2 2 2 2 
1 2 2 1 1 1 
1 1 
2 
2 2 2 2 
1 1 
2 2 2 
2 2 
1 2 
1 1 2 2 1 2 2 1 2 1 2 1 1 1 2 1 1 1 1 1 1 2 1 2 1 1 1 2 1 1 2 1 1 2 2 1 1 2 1 2 1 1 1 2 2 1 1 1 2 2 2 2 2 2 1 1 1 1 2 1 1 2 2 1 1 1 1 1 2 2 1 1 1 2 1 1 1 1 1 1 1 1 1 2 2 
2 
2 1 
2 
1 1 1 2 1 1 1 1 1 2 1 1 2 2 1 1 1 1 1 1 2 1 2 1 2 2 1 2 1 1 1 1 1 1 2 2 1 2 1 2 1 2 1 1 2 1 1 1 1 2 1 2 2 1 1 1 1 
1 
1 1 
2 
1 1 1 1 
2 
1 
1 1 
1 
2 
2 2 2 2 2 2 
2 2 2 2 2 2 2 2 2 2 2 2 
2 
1 
2 
2 
1 1 1 1 1 1 1 1 1 1 1 1 1 1 1 1 1 1 1 1 1 1 1 1 1 1 1 1 1 1 1 1 1 1 1 1 1 1 1 1 1 1 1 1 1 1 1 1 1 1 1 1 1 1 1 1 1 1 1 1 1 1 1 1 1 
1 
2 
2 1 1 1 1 1 1 1 1 1 1 1 1 1 1 1 1 1 1 1 1 1 1 1 1 1 1 1 1 1 1 1 
2 
2 2 2 2 2 2 
1 1 
1 2 2 2 2 2 2 2 2 1 1 1 2 2 2 2 2 1 1 1 2 2 2 2 1 2 2 2 2 1 2 2 1 2 2 2 2 2 2 1 1 2 2 2 2 2 2 2 2 2 2 1 1 1 2 2 1 1 1 1 2 1 2 1 1 1 2 1 1 1 2 2 2 1 1 1 2 1 1 2 2 1 2 1 1 1 1 2 2 1 1 2 1 2 1 2 2 2 2 1 2 1 2 2 2 1 2 2 2 1 2 1 2 
2 
1 1 
1 
1 1 
1 
2 2 2 2 2 2 1 
1 1 
2 
1 2 2 2 1 1 2 2 2 2 1 1 1 2 2 1 
1 
2 
2 
2 2 2 1 1 1 1 2 2 2 1 2 2 1 1 1 2 2 2 1 2 1 1 1 2 1 2 2 1 2 2 2 1 1 2 2 2 1 2 1 2 1 2 2 2 2 1 1 1 2 1 1 1 1 2 2 2 1 2 2 1 2 1 2 1 2 1 2 2 2 2 2 1 2 2 1 2 1 1 2 2 2 1 2 2 1 1 2 1 2 2 2 2 1 2 2 1 1 2 1 2 1 1 1 2 1 2 1 1 1 1 2 1 2 1 1 1 2 2 1 1 2 1 1 2 2 2 2 1 2 1 1 2 2 2 1 2 2 1 2 1 1 1 1 2 
1 1 2 2 1 1 2 2 2 1 2 1 1 2 2 1 2 1 2 1 2 2 2 1 2 1 1 1 1 2 1 1 1 1 1 
2 2 
2 
1 
2 
1 
1 
1 
2 1 1 2 
2 1 
2 
1 
2 2 
1 2 
2 2 2 1 2 1 1 2 2 2 2 2 1 1 2 2 
1 
2 1 2 2 1 1 

User 81 
1 1 1 1 1 1 1 1 1 1 1 1 1 1 1 1 1 1 1 1 1 1 1 1 1 1 1 1 1 1 1 1 1 1 1 1 1 1 1 1 1 1 1 1 1 1 1 
1 
1 
1 
2 1 1 1 1 1 1 1 2 1 1 1 2 1 1 2 1 1 2 1 1 1 2 1 1 1 1 1 2 2 1 2 2 1 1 1 2 2 2 2 2 2 2 2 1 1 2 1 1 2 1 2 1 1 2 1 1 1 1 2 2 2 1 2 1 1 1 1 1 2 1 1 2 1 1 1 1 
1 1 1 1 1 1 1 1 1 1 1 1 1 1 1 1 1 1 1 1 1 1 1 1 1 1 1 1 
1 
1 1 
1 
2 
1 
1 2 1 
2 2 
1 
1 
1 1 
2 
1 
2 
1 
2 1 2 1 2 2 2 1 2 2 2 2 1 1 1 2 2 2 1 1 1 1 1 2 1 1 2 2 2 1 2 1 1 1 1 2 2 1 1 2 2 2 1 1 
2 
1 
2 2 
2 
1 1 
1 1 1 2 1 2 2 1 2 1 2 1 1 2 1 2 
1 2 1 2 2 2 1 2 2 2 1 2 2 2 1 2 1 1 2 2 2 1 1 2 1 2 2 2 2 2 1 2 2 2 2 2 2 2 2 2 2 1 2 2 2 2 1 2 2 1 1 2 2 
2 2 2 2 2 2 2 2 2 2 2 2 
1 1 
1 1 1 1 1 1 2 1 1 1 1 2 1 1 1 1 2 
2 2 
1 2 1 
1 
2 2 2 
1 
2 
2 
1 
2 1 
2 2 1 
2 2 
1 1 
1 
2 2 2 2 
1 
2 2 
2 
2 
1 
2 
1 
1 1 2 2 2 2 1 1 1 1 1 1 1 2 1 2 1 2 2 1 2 1 2 1 1 1 2 2 1 1 1 1 1 1 1 1 1 2 1 2 1 1 1 2 2 1 1 2 1 1 1 1 2 1 1 2 2 1 2 2 1 2 1 1 2 1 2 2 2 1 1 2 1 2 1 1 1 1 1 1 1 1 1 1 1 1 2 1 1 1 2 1 1 2 1 1 1 2 1 1 2 
1 
2 2 1 
1 1 1 1 2 1 2 1 2 2 
2 1 2 1 1 2 2 2 2 1 2 1 2 1 2 2 2 1 1 1 1 2 1 2 2 2 2 2 2 1 2 1 1 2 1 1 1 2 1 2 2 2 2 1 2 2 1 1 1 2 1 2 2 1 2 1 1 2 1 1 2 2 1 2 1 2 2 1 2 2 1 2 1 1 2 1 1 1 1 1 2 1 2 1 2 1 2 1 2 1 2 1 
2 2 
1 
1 
1 1 1 
1 1 
1 
1 1 
1 
1 
1 
1 
2 2 2 2 
2 1 1 
2 
2 2 
1 
1 1 1 1 2 2 2 1 1 2 1 1 2 1 1 1 1 1 1 1 1 1 1 1 1 1 1 1 2 2 1 2 2 2 1 2 1 1 2 1 2 2 1 1 1 1 1 1 1 1 1 2 1 1 1 1 1 1 1 1 1 1 1 2 1 1 1 1 1 1 1 2 2 2 
1 
1 
2 
1 1 1 1 1 1 1 2 2 
1 
1 
1 
2 2 
1 2 2 
1 1 
1 
2 
1 1 2 1 1 1 
2 
2 2 2 2 2 2 1 
1 
1 
2 2 
2 
1 1 2 1 2 1 1 2 2 1 2 2 1 2 1 1 1 1 2 1 
2 
2 
2 
1 1 
1 1 1 1 1 1 
1 
1 1 1 1 
2 
2 2 2 
2 
1 
1 
2 
2 
2 
1 1 2 1 
2 
2 
1 1 1 2 2 
1 2 1 2 
1 
2 2 2 1 2 2 2 1 2 1 2 1 1 2 2 1 1 1 1 1 1 2 2 1 1 1 1 2 1 
1 1 
2 
1 
1 
1 
2 
1 1 
1 2 
2 2 
2 
1 1 1 2 1 1 1 1 2 1 2 2 1 2 1 2 1 1 2 1 
2 
2 
2 
1 1 2 1 1 
2 
1 
2 
1 
1 
2 2 2 2 
2 
1 
2 
1 
1 
1 
1 
1 
2 2 1 1 
1 2 
1 1 
1 
2 
1 1 1 1 1 1 2 1 1 1 
1 1 1 1 1 1 
1 
1 
1 1 1 1 1 1 1 1 1 2 1 1 1 1 1 1 1 1 1 
1 1 1 1 1 1 1 
1 
1 1 
2 
1 1 1 
1 2 
2 
1 
1 
2 2 2 2 
1 1 1 
2 
1 1 1 2 2 1 2 2 2 
1 2 
2 
1 
1 
2 
1 2 2 
2 
2 
2 
1 
1 
1 
1 1 1 1 1 1 1 1 1 1 1 1 1 1 1 1 1 1 1 1 1 2 1 1 1 1 1 1 1 1 1 1 1 1 1 1 1 1 1 1 1 1 
2 1 
2 
1 
1 
1 

User 82 
1 1 1 1 1 1 1 1 1 1 1 1 1 1 1 1 1 1 1 1 1 1 1 1 1 1 1 1 1 1 1 1 1 1 1 1 1 1 1 1 1 1 1 1 1 1 1 1 1 1 1 1 1 1 1 1 1 1 1 1 1 1 1 1 1 1 1 1 1 1 1 1 1 1 1 1 1 1 1 1 1 1 1 1 1 1 1 1 1 1 1 1 1 1 1 1 1 1 1 1 1 1 1 
1 
1 
2 
2 
1 2 2 2 1 1 
2 1 
1 2 1 1 1 1 1 2 1 2 1 1 
2 2 
1 
2 1 1 
2 
2 1 2 1 2 1 1 2 1 1 2 1 2 2 1 1 1 1 2 2 1 1 2 1 1 2 2 1 2 1 1 1 1 1 1 2 1 2 1 1 2 1 1 1 2 2 1 1 1 2 1 1 1 1 2 1 1 1 1 1 1 2 1 1 1 
2 
2 2 
1 
1 1 1 1 1 1 1 1 1 1 1 1 1 
1 1 1 1 1 
2 
2 1 
1 1 1 1 1 1 1 
1 1 1 1 1 1 1 2 1 1 1 1 2 2 1 1 1 1 1 1 1 1 1 1 1 1 1 1 1 1 1 1 1 1 1 
2 
1 1 1 1 2 1 2 2 1 2 1 2 1 1 1 1 1 1 2 1 1 2 1 1 2 1 1 1 2 
2 2 
2 
2 2 2 2 2 
1 2 2 2 1 
1 1 1 1 1 1 1 1 1 1 1 1 1 1 1 1 1 1 1 1 1 1 1 
2 
2 1 1 1 1 2 
1 
2 
2 
1 1 1 1 1 1 1 1 1 1 2 1 1 1 2 1 1 1 1 1 1 1 1 1 1 1 1 1 1 1 1 1 1 1 1 1 1 1 2 1 1 1 1 1 1 1 1 2 1 1 1 1 1 1 1 1 1 1 1 1 1 2 1 1 1 1 1 2 1 1 1 1 1 2 1 1 1 1 1 2 1 2 1 1 2 1 1 1 1 1 1 1 1 1 1 1 1 1 1 1 1 1 1 1 1 1 1 2 1 1 1 1 1 1 1 1 1 1 1 1 1 1 1 1 1 1 1 1 1 1 1 1 1 1 1 1 1 1 1 1 1 1 1 1 1 1 1 1 1 1 1 1 1 1 1 2 1 1 1 1 1 1 1 1 1 1 1 1 1 1 1 1 1 1 1 1 1 1 1 
2 
2 1 
1 
2 
1 
1 
2 
1 1 1 1 1 1 1 
2 
1 1 
2 
2 1 1 2 2 1 1 1 1 2 1 1 1 2 1 1 2 1 1 1 1 1 1 2 2 1 1 2 1 1 1 2 1 1 2 1 1 1 1 1 2 1 2 2 1 1 2 1 1 2 1 1 1 2 2 2 2 2 1 2 1 1 1 2 1 1 2 2 1 1 2 2 1 2 1 1 1 1 1 1 1 1 1 2 1 2 1 1 1 1 1 1 1 1 1 1 1 1 
1 2 1 1 1 
2 1 1 2 
1 
1 1 
2 
2 2 2 2 2 2 2 2 2 2 2 2 2 2 2 2 2 2 2 2 2 2 2 2 2 
2 
1 2 2 2 2 2 
2 1 1 
2 1 
2 
1 1 1 1 1 2 
1 
1 
2 
2 
1 1 1 1 
2 2 1 1 2 1 2 2 1 1 2 2 1 2 2 2 2 2 1 2 1 1 1 2 2 2 1 1 1 1 2 1 2 
2 2 2 2 2 2 
2 1 1 1 1 1 1 1 
2 
2 1 1 1 1 
2 
1 1 1 2 2 2 2 1 1 
1 
2 2 2 
1 1 2 
1 
2 1 
2 1 
1 1 2 2 2 
1 
2 2 
2 
2 
2 1 1 1 2 1 1 2 1 1 2 1 1 1 2 2 1 1 2 1 1 2 2 2 2 2 1 1 1 1 
1 
2 1 1 
1 
1 
1 
2 
1 1 
2 2 
2 1 1 
1 2 2 2 2 1 1 1 1 1 1 1 
1 1 
2 2 
2 1 
1 1 1 2 
1 1 2 2 1 2 1 1 1 2 1 1 1 1 1 1 1 1 2 1 2 2 2 2 2 1 1 2 1 1 1 1 1 2 2 2 1 2 1 1 1 2 1 2 1 2 1 2 2 2 1 1 1 1 1 1 1 1 1 1 2 2 1 1 2 2 2 1 2 2 1 1 
2 
1 
1 1 1 1 
2 
1 1 2 1 2 2 1 2 1 2 1 2 1 1 2 1 1 1 1 2 1 1 2 1 1 2 1 1 2 
1 
1 
2 
2 
2 1 
1 1 
1 1 
2 
2 
1 1 1 1 1 1 1 1 1 
1 1 1 1 2 2 2 2 2 2 1 1 1 
1 2 1 
2 
2 
2 1 1 1 2 2 1 1 2 2 1 1 
1 
2 
1 1 
1 1 
1 1 
1 1 1 1 1 1 1 2 1 1 2 1 1 2 2 1 1 1 2 1 1 1 1 1 1 1 1 1 2 1 1 1 1 1 1 1 1 2 1 1 1 1 2 1 2 1 1 1 1 1 1 1 1 1 1 1 1 2 1 1 2 1 1 1 1 1 2 2 1 1 1 1 1 1 1 2 1 1 1 1 2 1 1 1 1 1 1 1 1 1 1 2 2 1 1 1 1 1 2 1 2 2 1 1 1 1 1 2 1 1 1 1 1 1 1 1 2 1 2 
2 1 1 1 1 1 
1 1 
2 2 1 1 1 1 1 2 1 1 

User 83 
1 1 1 1 1 1 1 1 1 1 1 1 1 1 1 1 1 1 1 1 1 1 1 1 1 1 1 1 1 1 1 1 1 1 1 1 1 1 1 1 1 1 1 1 1 1 1 1 1 1 1 1 1 1 1 1 1 1 1 1 1 1 1 1 1 1 1 1 1 1 1 1 1 1 1 1 1 1 1 1 1 1 1 1 1 1 1 1 1 1 1 1 1 1 1 1 1 1 1 1 1 1 1 1 1 1 1 1 1 1 1 1 1 1 1 1 1 1 1 1 1 1 1 1 1 1 1 1 1 1 1 1 1 1 1 1 1 1 1 
2 1 1 1 1 1 2 2 2 2 2 1 1 2 2 1 2 2 2 1 2 1 2 2 1 2 2 2 1 2 1 2 1 2 2 1 2 1 2 1 1 1 1 1 2 1 2 1 2 2 
1 
2 2 2 1 2 2 2 1 1 1 1 2 2 2 2 2 1 
1 
1 
2 1 1 1 
2 
2 2 
2 
1 1 1 1 1 1 1 1 
1 1 2 1 1 2 2 2 1 1 1 1 1 1 1 2 1 2 2 2 2 2 1 1 2 1 1 1 2 2 1 2 2 1 2 1 1 1 2 2 1 2 1 2 1 2 2 1 2 2 1 2 2 2 2 2 1 1 2 1 1 1 1 1 1 2 1 1 1 1 2 1 1 1 1 2 2 2 2 1 2 2 1 1 1 1 2 2 
2 
1 
1 
1 
2 1 
1 2 2 2 2 
1 
2 
2 2 1 2 2 
1 
2 
2 1 1 1 1 2 1 2 2 2 2 1 1 1 1 1 2 2 1 2 1 1 1 1 1 1 1 2 2 1 1 1 1 2 2 1 1 1 1 1 2 1 2 2 1 1 2 1 1 2 1 1 2 1 1 1 1 2 2 2 
2 
2 
2 
2 2 
1 
2 
2 
2 
1 
1 
2 2 1 1 2 2 1 1 2 1 1 2 1 2 1 2 1 2 2 1 2 2 1 2 1 2 1 1 1 1 2 1 2 1 1 2 2 1 2 2 2 1 2 2 2 1 1 1 2 2 
2 
2 
2 2 2 2 2 
2 
2 
2 2 2 
2 
2 
2 
2 2 
2 
2 
2 2 2 2 1 1 1 2 2 1 2 2 2 2 2 
1 
2 
1 1 2 2 1 
2 1 1 2 
2 
1 1 
1 
1 1 2 1 1 
1 
1 1 1 2 2 2 2 2 1 1 1 2 2 1 2 2 2 1 1 2 2 2 2 2 2 1 2 2 2 2 2 2 1 1 2 1 1 2 1 1 2 1 1 2 2 1 1 1 1 1 2 1 1 2 2 1 2 1 1 2 2 1 2 2 1 1 1 2 2 2 2 2 1 2 2 2 2 2 1 2 2 2 2 1 2 2 2 1 1 
2 
2 
2 2 1 1 1 2 2 1 2 1 1 1 2 2 1 1 2 1 1 2 2 2 1 1 1 1 2 2 1 2 2 2 1 1 2 1 2 2 1 1 
2 
1 
2 
2 2 1 2 2 2 2 2 1 2 2 1 1 1 1 1 2 1 2 1 2 2 1 2 1 2 2 2 1 2 2 2 1 2 2 2 
1 1 2 1 1 1 2 2 2 2 1 2 1 2 2 2 
1 
1 2 1 2 1 1 2 1 2 
2 
1 
2 
1 1 1 2 2 2 
1 
1 1 1 1 
2 
2 
2 
2 
1 
1 
2 2 
2 
1 1 2 2 2 2 1 2 2 1 2 2 2 2 2 2 2 2 2 1 2 2 2 1 1 2 2 2 2 2 2 1 1 2 2 
1 1 
2 2 1 2 2 1 1 
2 2 
1 
1 
2 
2 
2 2 
2 
1 
2 
2 
2 
2 
2 2 
2 2 2 2 2 2 2 
2 
1 1 1 1 1 1 1 1 1 1 1 1 1 1 1 1 1 1 1 1 1 1 1 
1 
1 
2 
2 
2 
1 
2 2 
2 
2 2 2 
2 
2 
2 
2 
1 
1 1 2 1 1 1 2 2 1 1 1 1 1 1 1 2 1 2 2 1 2 1 1 1 1 2 1 1 1 1 2 1 2 1 2 1 1 1 2 1 1 1 1 2 1 1 1 1 2 1 1 2 1 1 1 2 1 2 2 2 2 1 1 1 
2 
2 
2 
2 
2 
1 1 1 
1 2 2 2 2 1 2 1 2 2 1 2 1 1 1 1 2 2 1 1 2 2 2 2 1 2 1 1 2 2 2 2 2 2 2 1 1 2 2 2 2 2 1 2 1 2 2 2 2 1 2 2 1 2 2 2 2 2 
2 2 
1 
1 1 1 1 
2 
2 
2 
2 2 2 2 2 2 
2 1 2 2 1 1 1 1 1 1 
2 2 
1 
2 
2 2 2 2 2 1 1 2 2 
2 
2 
2 
2 
1 
2 
1 1 1 1 1 2 1 
2 
1 
2 
2 
1 
1 1 1 2 1 
2 2 2 2 2 2 2 1 1 1 1 2 1 1 2 2 2 1 2 1 2 2 1 2 1 2 2 1 1 1 1 2 1 1 2 2 2 2 1 2 1 1 2 1 1 2 2 2 2 1 2 2 1 2 2 2 2 2 2 2 2 2 1 2 2 2 2 1 2 2 
1 
1 1 1 2 2 2 1 2 1 1 1 1 2 1 2 2 1 1 1 2 2 1 1 2 1 1 
1 
2 2 
2 
1 
2 
2 
1 
2 
2 
2 
1 
1 1 
2 
1 
1 2 2 1 2 1 
2 
1 1 1 1 2 1 1 1 2 2 1 1 1 
2 
1 
1 
1 
1 1 2 2 
2 2 
2 
2 
2 1 
2 
1 
2 2 2 2 2 2 2 2 2 2 2 2 2 2 2 2 2 2 2 2 
2 2 1 
2 
2 2 2 1 2 
2 
2 
2 
1 2 1 2 1 1 
2 
2 
2 
1 1 1 1 
1 
2 
1 2 2 2 2 2 2 1 2 2 1 2 2 1 1 2 1 1 2 1 2 2 2 1 2 1 2 1 1 2 1 1 1 2 2 1 1 1 1 2 2 2 2 1 1 2 1 2 2 1 2 2 1 1 1 2 2 1 2 1 2 1 2 1 2 2 1 1 1 2 2 1 1 
2 
2 
2 
2 
1 
2 2 
1 
1 1 1 2 1 2 1 2 2 2 1 1 1 2 1 1 1 1 1 1 2 2 2 1 1 2 1 1 1 2 2 2 1 2 1 1 1 2 2 2 1 1 2 1 2 1 1 1 1 2 2 1 1 1 1 1 1 2 2 1 1 1 2 1 2 1 1 1 1 1 1 1 1 1 1 1 1 1 1 1 1 2 1 1 2 1 2 1 1 1 2 1 2 1 1 1 2 2 2 1 2 1 1 1 1 1 1 1 1 1 1 2 1 1 1 1 2 2 1 1 2 1 2 2 2 1 1 2 1 2 2 2 1 2 

User 84 
1 1 1 1 1 1 1 1 1 1 1 1 1 1 1 1 1 1 1 1 1 1 1 1 1 1 1 1 1 1 1 1 1 1 1 1 1 1 1 1 1 1 1 1 1 1 1 
1 1 1 1 2 2 2 2 2 2 2 2 
2 
1 1 1 1 1 1 1 
1 1 1 1 1 1 
2 1 1 2 2 2 1 2 1 2 2 1 2 1 1 2 2 1 1 2 1 2 2 2 1 2 1 1 1 2 2 2 1 2 1 1 1 1 1 2 1 1 1 2 1 2 2 1 2 1 1 1 1 2 2 2 2 2 1 1 2 1 1 2 2 1 2 1 1 2 
2 1 2 2 2 1 1 
1 
1 
1 
1 
2 
2 
2 
1 
2 2 2 
2 1 1 1 1 1 1 1 1 2 1 1 2 1 2 
1 
1 1 1 2 
1 
1 
2 2 
1 
2 
1 
2 1 1 1 2 2 2 1 1 1 1 1 2 1 2 1 1 1 1 2 1 1 1 1 1 1 1 1 1 1 1 1 1 2 1 2 1 1 1 1 1 1 1 2 1 2 1 
1 
1 1 1 1 1 1 1 1 1 1 1 1 1 1 1 1 1 1 1 1 1 1 1 2 1 1 
1 1 
2 
1 1 
1 1 
1 
1 1 2 2 
1 1 2 2 2 2 2 2 1 2 2 1 2 2 2 
1 1 1 2 1 1 1 2 2 1 1 1 1 1 2 2 2 1 1 2 1 1 2 1 2 1 2 1 1 1 2 2 1 1 1 1 2 2 1 2 1 2 1 2 2 1 1 1 1 2 1 1 2 2 
1 
2 
1 1 
1 2 1 2 2 2 2 1 2 2 2 1 1 1 1 2 1 2 2 1 2 1 2 2 2 2 1 2 2 2 2 1 1 1 1 1 2 1 2 2 2 1 2 2 2 2 1 2 1 2 1 2 1 1 1 1 1 1 2 1 1 2 1 1 2 1 1 1 1 2 1 2 1 1 2 1 1 1 1 1 1 2 2 1 1 2 2 1 2 2 1 2 1 2 2 2 1 1 2 1 1 2 
2 1 1 1 1 2 1 1 1 1 1 2 1 2 2 1 1 2 2 1 1 1 1 2 1 1 1 1 2 1 1 2 1 1 1 1 1 1 1 2 2 1 2 2 2 2 1 1 1 2 2 2 1 2 
1 
2 
2 
2 1 
2 
2 
1 
2 1 2 1 2 1 1 1 1 2 1 1 1 2 1 1 1 1 1 2 2 1 2 2 1 2 2 2 2 2 2 1 2 2 1 2 2 2 1 2 2 2 2 
2 
1 1 2 1 
1 1 2 2 1 2 2 1 1 1 1 2 1 1 1 2 1 2 2 2 2 1 1 2 2 1 1 1 2 1 2 1 1 1 
2 
1 1 1 1 
2 
1 
2 1 2 1 1 2 2 2 2 2 2 2 
1 
2 
1 1 1 1 1 
1 1 1 2 1 2 2 2 2 1 1 2 2 1 1 1 2 2 2 1 2 2 2 1 1 2 1 2 2 2 2 1 2 1 2 
1 2 1 1 1 
1 1 1 1 1 1 2 1 1 1 1 1 1 1 1 1 1 2 1 1 1 2 1 1 1 1 1 1 1 1 1 1 1 2 1 1 1 1 1 1 1 1 1 1 1 1 1 1 1 2 1 1 1 1 1 1 1 
2 
2 1 2 2 1 1 2 2 2 2 2 2 2 1 2 1 2 2 1 2 1 1 1 2 2 
1 
2 
1 
2 
1 

User 85 
1 1 1 1 1 1 1 1 1 1 1 1 1 1 1 1 1 1 1 1 1 1 1 1 1 1 1 1 1 1 1 1 1 1 1 1 1 1 1 1 1 1 1 1 
2 1 1 2 1 1 2 
2 2 2 2 1 2 2 
1 1 1 
1 1 1 1 1 2 1 1 1 2 1 
2 2 
1 2 2 2 1 2 
2 
2 
1 2 2 1 1 1 2 1 2 1 2 1 1 2 1 2 2 2 1 2 2 1 2 1 1 1 2 2 1 1 1 1 1 
1 1 
2 1 
2 
2 
2 
1 
2 
1 1 2 1 
2 2 2 1 2 1 1 1 1 2 2 1 2 1 1 1 2 2 1 1 1 1 1 1 1 
1 1 1 2 1 1 2 1 1 1 2 1 
2 
1 2 1 1 1 1 2 
1 
2 
1 1 1 1 1 1 1 1 1 1 1 2 2 1 1 2 1 1 2 2 1 1 1 1 1 2 1 1 1 2 1 1 2 1 2 1 2 2 1 1 2 1 1 1 1 1 2 2 1 2 1 1 2 1 1 1 1 1 2 1 2 1 2 1 1 1 1 
1 1 1 2 1 2 2 2 1 2 1 2 
1 1 2 1 1 1 1 1 1 1 1 1 1 1 1 1 1 1 1 1 1 1 1 1 1 1 1 1 1 1 1 1 1 1 1 1 1 
1 
2 
2 
2 1 
2 2 2 2 2 2 2 
2 
2 1 2 1 2 
2 
2 
2 
1 2 
1 1 2 2 1 2 
1 2 2 2 2 2 
2 
1 1 1 1 1 
2 1 
1 1 1 1 1 1 1 1 1 1 1 1 1 1 
2 
1 
2 1 
2 
1 

User 86 
1 1 1 1 1 1 1 1 1 1 1 1 1 1 1 1 1 1 1 1 1 1 1 1 1 1 1 1 1 1 1 1 1 1 1 1 1 1 1 1 1 1 1 1 1 1 1 1 1 1 1 1 1 1 1 1 1 1 1 1 1 1 1 1 1 1 1 1 
1 2 
2 
2 
1 
1 2 1 2 1 2 2 2 1 2 2 1 2 1 2 2 1 1 1 2 2 2 1 2 2 1 2 2 2 2 2 2 2 2 2 2 2 1 2 
1 1 1 2 1 1 1 1 1 1 1 2 
1 
2 
2 
2 
1 
2 2 
2 
2 
1 
2 
1 
1 
1 
1 2 1 2 
1 1 
1 
2 1 1 2 1 2 1 1 1 1 2 1 1 1 2 1 1 2 1 2 1 2 1 1 1 2 2 1 1 2 2 2 1 2 1 2 2 1 1 2 2 2 1 2 2 1 1 1 1 2 2 2 2 1 2 2 2 1 1 2 2 2 1 2 1 1 2 
2 
1 
2 
1 2 2 2 2 1 1 1 1 1 1 1 1 2 1 2 1 
1 1 2 2 1 2 2 1 2 1 1 1 2 1 2 1 2 1 2 1 1 2 2 2 1 1 1 1 1 1 2 2 2 1 2 1 1 2 2 1 2 2 1 2 1 2 2 2 1 2 1 2 1 2 1 1 1 2 1 1 1 1 2 1 2 1 2 2 1 2 1 2 2 2 1 1 2 
2 
2 2 2 
1 
1 
1 
2 1 2 1 1 1 1 1 2 1 1 1 2 
1 2 1 1 1 
1 
2 1 
2 2 
1 1 
2 
1 
1 1 1 1 1 
2 2 2 1 1 
1 1 1 1 1 
2 
2 2 2 1 1 2 1 1 2 2 1 1 1 1 1 2 
2 
2 2 
2 
1 
1 
2 
2 2 1 1 1 1 1 2 1 1 1 2 1 1 1 1 1 1 1 1 1 1 1 1 2 1 2 2 1 2 2 2 2 1 1 
2 
1 1 
2 
2 2 
1 
1 
1 1 
1 1 1 
1 1 1 1 1 1 1 1 1 2 1 1 1 1 1 1 1 1 1 1 1 2 1 1 1 1 1 1 
1 
1 
2 
1 2 
2 
2 
2 2 
2 1 
1 
1 
2 
2 1 2 2 2 2 1 1 1 1 2 2 2 2 1 2 2 2 2 2 
1 
1 
1 
2 1 
1 
1 
2 
2 2 1 1 2 1 1 1 2 1 1 1 1 2 1 1 1 2 1 1 1 1 2 2 1 1 2 2 1 2 2 1 1 1 2 1 2 1 1 2 2 1 2 1 1 1 1 1 1 2 2 1 2 2 2 2 2 
2 
2 
2 1 2 2 1 
2 2 
2 
2 
1 
2 2 2 1 2 2 2 
1 1 
2 
1 1 1 1 1 1 1 1 1 1 1 1 
2 
2 
2 
2 
1 
1 
1 1 1 1 1 1 1 2 1 2 2 1 2 2 2 1 2 2 1 2 1 2 1 1 2 1 1 1 2 1 2 1 2 1 1 1 2 2 2 2 
1 1 1 1 1 1 1 1 1 1 1 2 1 1 1 1 
1 2 2 1 2 
2 
2 
2 2 1 2 1 2 2 2 2 2 
2 2 2 2 
2 
1 2 1 2 1 2 1 2 2 1 1 1 2 1 2 2 2 1 2 1 2 2 1 2 1 2 2 2 2 2 2 2 2 1 2 1 2 1 1 1 2 1 2 2 2 2 2 2 1 2 1 2 1 2 2 2 
1 1 2 
2 1 2 2 1 1 1 1 2 2 2 1 2 1 2 1 2 2 2 2 
1 
2 
2 2 1 
2 
1 
1 1 
1 1 
2 
1 1 1 1 1 
2 2 
2 
1 1 1 
1 1 2 1 1 2 
1 1 
1 1 1 1 1 1 1 2 2 1 2 2 2 1 2 2 1 2 2 2 1 2 2 1 2 1 2 2 1 2 1 2 1 1 1 2 2 1 1 1 1 1 2 2 1 1 2 1 1 1 1 2 1 1 2 2 
1 1 1 
2 
1 

User 87 
1 2 2 1 2 2 1 1 1 2 1 2 1 1 1 1 2 2 2 2 1 2 2 2 2 1 1 1 
1 1 1 1 1 1 1 1 1 1 1 1 1 1 1 1 1 1 1 1 1 1 1 1 1 1 1 1 1 1 1 1 1 1 1 1 1 1 1 1 1 1 1 1 1 1 1 1 1 1 1 1 
2 2 2 
1 
2 1 1 1 2 1 1 1 
2 2 
2 2 2 2 2 
1 1 
1 1 2 2 1 2 1 1 2 2 2 
1 1 1 1 2 1 2 1 1 2 1 1 1 2 1 1 1 
2 2 
1 2 
1 
2 1 2 2 
1 1 1 1 1 1 2 1 1 1 1 1 1 1 1 1 1 1 1 
2 1 2 
2 
2 
1 2 
2 2 1 1 1 1 2 1 1 2 1 1 2 2 2 2 1 2 2 2 2 2 2 2 2 2 2 1 2 1 
2 2 1 2 1 2 1 1 1 1 1 1 1 2 1 2 2 2 1 2 2 1 1 2 1 1 2 2 2 1 2 1 2 1 1 2 2 1 2 2 2 
1 1 2 2 
2 
1 
1 
2 2 2 2 2 2 2 2 2 2 2 2 2 2 2 2 2 2 2 2 2 2 2 2 2 2 2 2 2 2 2 2 
2 
1 1 1 1 1 1 1 1 1 2 2 1 2 1 2 2 1 1 2 1 1 2 1 1 2 1 1 2 2 2 2 1 2 1 2 2 2 
1 1 1 1 1 
1 1 1 1 1 1 1 1 1 2 1 1 
2 
2 
2 2 2 2 2 2 2 
2 2 
2 
2 
1 1 2 1 1 
1 2 1 1 1 1 1 1 1 1 1 2 1 2 1 1 2 1 2 1 2 1 1 1 1 1 1 2 1 1 1 2 1 1 1 1 1 1 2 2 1 1 2 1 1 1 1 1 1 1 1 2 1 1 2 1 1 2 1 1 1 1 2 1 1 1 1 1 1 2 1 1 2 1 2 1 2 1 1 2 1 1 2 2 2 1 1 2 1 2 2 1 1 1 2 2 1 1 1 2 1 2 1 1 1 1 1 1 1 2 2 2 2 2 2 2 1 1 1 1 1 1 2 2 2 2 1 2 1 1 1 2 2 2 1 1 2 2 2 1 1 1 2 1 1 
2 
2 2 
2 
2 
2 
2 
1 1 
1 
1 1 
1 2 
2 1 1 2 1 
1 2 2 
1 
2 2 
2 1 1 2 2 2 1 1 1 2 1 1 1 2 2 2 1 1 1 1 2 1 1 1 1 1 2 1 1 1 1 1 1 1 1 2 
1 
1 

2 
2 
1 1 
2 2 
2 1 2 2 2 2 2 2 1 2 1 2 1 2 1 1 2 1 1 1 2 1 2 
2 
2 
1 
2 
1 
2 
2 
1 2 2 1 1 2 1 2 1 1 1 1 2 1 2 2 2 2 1 2 2 2 2 2 1 1 
2 
1 1 2 2 2 2 1 2 2 2 
2 2 
2 1 
1 1 1 1 1 1 1 1 1 1 1 1 1 1 1 1 1 
1 1 1 1 2 2 2 2 2 2 
2 
2 2 
2 
2 
1 1 
1 1 1 1 1 1 1 1 1 1 1 1 1 1 1 1 1 1 1 1 1 1 1 1 1 1 1 1 1 1 1 1 1 1 1 1 1 1 
2 2 
2 2 2 
2 
1 
2 
1 
2 2 2 2 2 2 2 
2 
1 2 2 2 2 2 2 1 2 2 
2 1 
1 
1 
1 1 1 1 2 2 2 2 2 2 1 2 2 2 1 1 2 2 2 2 
2 
2 2 
1 
2 
2 
1 
2 
2 1 
2 
2 2 
2 
2 1 
2 
2 2 1 2 2 1 2 2 2 2 2 2 2 2 2 2 1 2 1 2 1 2 2 2 2 2 1 1 1 1 2 1 1 2 1 2 1 2 2 2 2 1 2 1 1 2 2 1 2 1 2 1 2 1 1 1 2 
1 2 1 1 1 
1 
2 
2 2 2 2 1 1 2 2 1 1 1 2 2 1 1 1 2 2 1 1 1 2 1 1 2 
2 2 
1 
1 
1 1 2 1 2 1 2 2 2 2 1 2 2 1 1 2 1 2 1 2 1 1 1 2 2 2 1 2 2 2 2 2 2 1 2 2 2 2 2 2 2 2 2 2 2 2 2 1 1 2 2 2 2 2 2 2 2 2 2 1 1 2 2 1 1 2 2 2 2 2 2 1 1 2 1 2 2 2 2 1 2 2 2 2 2 1 2 2 2 2 2 2 2 1 1 2 1 1 1 2 2 2 2 2 2 1 1 2 2 2 1 2 2 2 2 2 1 1 2 1 2 2 2 1 2 2 1 2 1 1 2 2 2 1 2 1 1 
2 
1 1 1 1 1 1 1 1 1 
1 2 1 1 1 1 
1 
1 1 
1 
1 1 
1 2 1 2 2 1 1 2 2 1 1 2 2 2 1 2 2 1 2 1 2 1 1 2 2 2 2 1 2 2 2 2 1 2 1 2 2 1 2 2 2 1 2 1 2 2 2 2 2 2 2 1 2 1 
2 2 
2 2 2 2 2 1 1 1 2 2 
1 
1 
2 2 2 2 
1 
1 
2 1 1 1 1 2 1 2 2 1 2 1 2 2 2 2 1 2 1 2 1 1 1 2 1 1 1 1 1 1 1 1 2 2 2 1 2 2 2 1 2 2 2 2 2 2 2 2 2 2 1 2 1 2 2 2 2 2 1 2 1 2 1 1 1 2 2 2 2 1 2 2 2 1 1 2 2 2 2 2 2 1 2 1 2 1 2 1 1 1 2 1 2 1 2 2 1 2 1 1 2 1 2 1 1 1 2 1 2 2 1 2 2 2 1 2 2 2 1 2 2 1 
2 1 1 2 2 1 1 1 2 1 2 1 1 2 1 2 1 1 1 2 1 1 1 2 2 2 2 1 1 1 2 1 1 2 2 1 2 2 1 2 1 1 1 2 1 1 1 1 2 1 2 2 1 2 1 1 2 1 2 2 1 2 2 2 2 1 1 1 1 2 2 2 2 1 2 2 1 2 1 2 2 1 2 1 2 1 2 2 2 2 1 2 2 1 2 
1 1 1 2 1 1 1 1 1 1 2 1 1 1 1 2 1 2 1 
1 2 1 
1 1 1 1 1 

User 88 
1 1 1 1 1 1 1 1 1 1 1 1 1 1 1 1 1 1 1 1 1 1 1 1 1 1 1 1 1 1 1 1 1 1 1 1 1 1 1 1 1 1 1 1 1 1 1 1 1 1 1 1 1 1 1 1 1 1 1 1 1 1 1 1 1 1 1 1 1 1 1 1 1 1 1 1 1 1 1 1 1 1 1 1 1 1 1 1 1 1 1 1 1 1 1 1 1 1 1 1 1 
2 
1 
2 
2 2 2 1 1 2 1 2 2 2 
1 2 2 1 2 1 1 1 2 2 2 1 2 1 1 1 2 2 1 1 1 2 1 2 2 1 1 
2 
1 
1 
2 
1 
1 2 2 2 2 
1 1 1 2 
1 2 2 
1 1 
2 2 
1 
1 1 2 2 2 2 2 1 1 
2 2 2 1 2 
1 
2 
1 2 2 
2 2 1 1 1 1 
2 2 
2 2 2 1 
1 2 1 1 2 
2 2 2 2 1 2 
2 2 2 
2 2 
2 
2 1 2 2 1 1 1 1 1 1 1 2 1 1 1 1 1 1 2 1 2 1 1 1 1 2 1 1 1 2 2 1 1 2 1 2 2 1 1 2 
1 
1 2 
2 
1 1 1 2 1 1 1 1 1 1 1 1 1 1 1 1 1 
1 2 1 1 2 
2 
1 
1 1 1 2 1 1 1 1 2 2 2 1 2 1 2 1 2 1 2 1 
1 
2 
1 2 
2 2 1 2 
1 
2 
2 1 2 1 2 1 2 2 
2 2 1 
1 
2 
2 2 2 1 1 2 2 2 2 2 2 2 2 2 
1 2 2 1 2 1 2 1 2 2 2 2 2 2 2 1 2 1 2 
2 
2 2 2 2 2 
2 1 1 1 2 2 1 2 2 1 2 1 1 1 
2 
1 
2 
2 1 2 1 2 1 2 1 2 1 1 2 2 1 1 2 1 1 1 1 2 2 2 1 1 
1 1 2 
2 2 
2 1 1 2 2 
1 2 2 2 
1 
1 1 1 1 
2 2 2 2 1 1 2 1 2 2 1 2 2 1 1 1 2 1 2 1 1 1 2 1 2 1 2 2 2 2 2 2 2 2 2 2 2 1 2 2 1 1 2 1 2 1 2 1 1 2 2 2 2 2 2 2 2 1 2 1 2 1 2 
1 
2 
1 
2 
2 1 2 2 1 1 2 
1 1 1 1 1 
2 
1 1 1 1 1 1 1 1 1 1 1 1 1 1 1 1 1 1 1 1 1 1 1 1 1 
1 2 1 1 1 2 1 1 2 2 
2 2 2 2 2 
1 1 
2 
1 2 2 2 1 
2 
1 2 2 
1 
1 1 1 1 1 2 1 
1 2 
2 2 2 2 2 1 1 1 2 
1 1 1 1 
1 
2 2 
1 
2 
1 
2 
2 
1 
1 2 2 1 1 2 2 1 1 1 1 2 1 1 1 1 1 2 1 
1 
1 2 2 1 2 2 1 2 2 1 1 1 1 2 1 2 2 
2 1 1 2 1 2 2 2 2 2 
2 2 
2 2 2 1 2 1 2 2 1 2 2 2 
2 2 1 2 1 2 1 2 1 1 1 1 2 1 1 1 
1 2 2 2 
1 
2 
2 
1 
1 1 
1 
1 
2 
2 
2 
2 1 1 1 2 1 
2 2 2 
2 2 
1 
2 2 
2 1 2 2 1 2 1 1 1 1 2 1 1 1 1 2 2 1 1 1 1 1 2 2 2 
2 2 1 2 1 2 2 1 1 2 1 1 2 1 1 2 1 1 1 1 2 1 1 1 1 1 2 2 1 1 1 1 1 2 2 2 1 1 2 2 2 1 2 1 2 2 2 1 1 1 2 1 1 1 1 1 
1 1 2 
1 2 2 2 2 1 1 2 1 2 2 1 1 1 1 1 1 1 1 1 2 1 1 2 1 1 1 1 1 1 1 2 1 2 1 1 1 2 2 1 1 2 2 1 2 1 1 
1 1 2 1 2 2 1 2 2 2 1 1 2 1 2 
2 1 1 1 1 2 1 2 2 2 2 2 1 1 1 1 1 1 1 1 2 2 1 1 2 1 1 1 1 
1 1 
2 1 1 1 1 
1 
2 2 
1 1 2 1 1 1 1 1 2 2 
2 2 
2 
1 2 1 2 2 1 2 2 1 2 2 
2 
2 
1 
1 
2 
2 
1 
1 
2 1 1 
1 1 
2 
1 
1 2 1 2 2 1 2 1 1 2 2 2 1 1 2 2 1 1 2 1 
1 2 
1 
2 1 2 1 1 2 2 2 2 2 2 
2 
2 2 
2 
1 1 1 1 
2 
2 
1 
2 2 2 2 2 2 2 1 2 2 1 2 2 2 2 
2 2 1 1 1 1 2 1 1 1 2 1 2 1 1 2 2 2 2 1 1 2 
2 
1 2 1 1 2 2 1 2 1 2 1 1 1 1 1 1 2 1 2 1 1 1 2 2 1 1 2 2 2 1 
2 2 2 1 1 2 1 2 2 
2 
2 2 1 2 2 2 1 
1 2 
1 
2 
1 1 1 1 1 1 
2 
1 1 1 
1 1 
1 1 1 
2 
1 
1 
2 
1 

User 89 
1 1 1 1 1 1 1 1 1 1 1 1 1 1 1 1 1 1 1 1 1 1 1 
2 2 
2 2 2 2 2 2 2 1 1 1 2 2 2 2 2 2 2 1 2 2 1 2 2 2 2 2 2 2 2 2 1 2 2 2 2 1 2 1 1 2 2 2 2 2 2 2 1 2 2 
2 
1 
1 1 
2 2 2 2 1 2 1 1 1 2 1 1 1 2 1 1 2 1 2 
2 1 2 1 1 2 2 2 1 2 2 2 1 1 2 1 1 2 2 2 2 1 2 1 1 2 2 2 1 2 1 1 2 2 2 2 1 2 2 2 2 2 2 1 2 2 1 1 1 2 1 2 1 1 2 1 2 2 1 1 1 2 1 2 1 1 2 2 1 1 2 1 
2 2 2 2 
2 1 1 1 1 1 1 1 1 1 1 2 1 1 2 1 1 1 2 1 1 1 2 1 1 
2 1 2 1 2 2 2 2 1 2 1 
2 2 2 2 1 1 1 2 1 2 1 1 1 1 2 1 1 1 2 2 1 2 2 1 1 2 1 1 1 1 1 2 1 1 1 2 2 
2 2 2 2 
2 
2 2 2 2 2 2 1 2 2 1 1 2 2 1 2 1 1 1 2 2 2 1 1 2 2 2 1 
2 2 
2 2 2 2 2 2 
2 2 
2 1 2 2 1 
1 2 2 
2 
2 1 2 2 2 2 2 
2 2 2 
1 
2 1 2 2 2 1 2 1 1 1 1 1 2 2 1 2 2 1 2 1 1 1 1 1 2 2 1 
2 2 2 2 1 1 2 2 2 2 2 1 2 1 1 2 2 1 2 2 2 2 2 2 2 2 
1 
2 
2 
1 2 2 
2 
1 1 
1 1 2 
2 2 2 2 2 2 2 1 2 1 2 2 2 2 
2 2 2 2 2 2 2 1 
2 
2 2 1 2 2 1 1 2 2 2 2 1 2 2 2 2 1 1 2 1 2 2 2 2 2 2 2 1 2 2 2 2 2 2 2 2 2 2 2 2 2 2 2 2 1 2 2 2 1 2 2 2 1 2 2 2 1 2 2 1 
2 
2 
1 
1 1 2 2 1 2 2 1 2 
2 2 2 1 1 2 2 2 1 1 2 1 2 1 1 1 1 1 1 1 2 2 1 2 2 2 1 2 2 2 2 2 1 1 2 1 2 1 1 
1 
2 
2 2 2 1 2 
2 2 2 
1 
2 1 1 1 2 1 1 1 2 2 1 1 1 2 1 1 1 1 1 1 1 1 2 1 1 1 1 1 2 1 2 1 1 1 1 2 1 1 2 2 1 
2 
2 1 2 
2 
2 2 2 2 2 2 2 1 2 2 1 1 2 2 2 2 2 
2 1 
1 2 2 
1 
2 1 2 2 2 2 2 1 1 
1 1 1 2 1 1 1 2 1 1 1 1 2 
1 

User 90 
1 1 1 1 1 1 1 1 1 1 1 1 1 1 1 1 1 1 1 1 1 1 1 1 1 1 
2 
2 
2 
2 2 
2 
2 1 2 1 2 1 1 2 2 1 2 1 2 2 1 1 1 1 2 1 2 2 1 1 2 2 2 2 2 2 2 2 1 1 2 1 2 1 1 2 1 1 2 2 1 2 2 1 2 1 2 1 2 1 2 1 2 2 
2 
1 
2 
2 2 2 2 1 1 
2 
2 
2 2 2 2 2 2 2 2 2 2 2 2 1 1 2 1 2 2 2 2 2 1 1 2 1 2 2 1 2 2 1 2 2 2 2 2 2 
2 
1 2 
1 
1 
2 
1 
1 
1 1 1 2 2 2 1 2 1 1 2 2 1 
1 
2 2 2 2 2 
2 2 1 2 2 2 
1 1 1 1 1 1 1 1 1 1 1 1 1 1 1 1 1 1 1 1 1 1 1 1 1 1 1 1 
1 2 1 2 2 2 1 
1 1 1 2 1 2 2 2 2 1 1 1 1 1 2 2 2 1 2 2 1 2 
2 
2 
1 1 2 
1 1 1 1 1 1 1 
2 
2 2 2 
2 2 
1 
1 
1 
2 1 2 2 2 
2 
1 
1 2 2 
1 1 2 2 1 2 2 1 2 1 1 2 2 2 2 2 2 2 2 2 1 2 2 2 2 1 1 2 2 2 2 1 1 2 1 2 2 1 2 2 1 1 1 2 1 2 1 2 2 2 2 
2 1 2 2 2 1 1 2 1 1 2 1 2 2 1 2 2 

User 91 
1 1 2 1 2 2 1 2 1 2 2 1 1 1 
1 1 1 1 1 1 1 1 1 1 1 1 1 1 1 1 1 1 1 1 1 1 1 1 1 1 1 1 1 1 1 1 1 1 1 1 1 1 1 1 1 1 1 1 1 1 1 1 1 1 1 1 1 1 1 1 1 1 1 1 1 1 1 1 1 1 1 1 
1 2 2 2 1 1 2 2 1 1 2 1 1 2 1 2 1 1 1 2 1 1 
1 
2 2 2 2 2 
1 1 
1 
1 1 2 2 
2 2 2 1 2 2 1 1 
2 
2 
1 1 1 
1 2 2 2 1 1 1 2 1 2 1 2 2 1 2 2 1 1 1 2 1 2 
1 1 
1 
2 
1 
1 
2 
2 1 
2 1 1 1 
2 
2 1 
2 2 
1 1 2 1 2 1 2 2 2 1 2 2 2 2 
2 
1 1 1 1 1 1 1 
1 
2 
1 
1 
2 1 2 2 2 2 1 1 1 1 1 2 1 2 1 2 1 2 1 1 1 1 2 1 1 2 2 1 2 1 2 2 2 1 1 2 2 2 1 1 1 1 1 2 1 2 1 1 1 1 1 1 2 1 1 1 1 1 
1 1 1 1 1 1 
2 
2 
1 1 2 2 1 2 2 1 1 2 1 1 1 1 1 1 1 1 
2 
1 2 2 2 1 1 1 1 2 1 1 1 2 1 1 2 1 1 2 1 1 1 1 1 1 2 1 2 1 1 2 2 2 2 2 1 1 1 1 1 2 2 
2 
2 
1 
1 
2 
1 2 
1 2 1 
1 
1 
1 1 1 1 1 1 1 
2 
1 2 1 2 1 1 1 1 1 1 1 2 1 1 1 1 2 1 1 1 2 2 1 2 2 2 2 1 2 1 1 2 1 2 1 1 1 1 2 1 1 1 1 1 2 2 2 1 2 1 1 1 1 1 1 1 1 1 1 1 2 2 1 1 1 1 1 1 1 1 1 1 1 1 1 1 1 1 1 2 2 
1 1 1 1 1 
1 2 2 1 1 
1 1 1 1 1 1 
1 
1 2 
2 1 1 2 2 2 1 2 1 1 1 1 2 1 1 1 1 1 2 1 1 1 1 1 1 2 1 2 
1 2 2 2 2 2 2 2 1 1 2 2 2 2 1 
2 2 2 1 
1 2 
2 2 
1 2 1 1 1 1 2 2 2 1 2 1 2 1 1 2 1 1 1 2 2 1 1 1 1 1 1 2 2 1 1 
2 
2 2 
1 2 
1 
2 2 2 
1 1 1 
1 1 2 1 2 2 2 2 2 
1 
1 1 1 1 1 
2 1 1 
2 
2 
1 
2 
1 1 2 2 2 1 1 2 1 1 1 2 1 1 2 1 2 2 2 1 2 2 1 1 2 2 1 1 1 
1 2 2 1 1 2 1 1 1 1 1 2 2 1 2 2 1 1 1 1 1 2 2 1 2 1 2 1 1 1 1 1 2 
2 2 2 2 2 2 
1 1 2 1 2 1 
1 1 
1 
1 
1 2 1 1 1 1 2 
1 1 
1 2 1 1 2 2 1 2 1 1 1 2 2 1 2 1 1 2 2 2 2 
1 2 1 1 1 1 1 1 1 1 1 1 1 1 1 1 1 1 1 1 1 2 2 2 2 2 2 2 1 1 1 1 1 1 1 1 1 1 1 

User 92 
1 1 1 1 1 1 1 1 1 1 1 1 1 1 1 1 1 1 1 1 1 1 1 1 1 1 1 1 1 1 1 1 1 
2 
2 
2 
1 2 
1 2 2 2 2 2 1 1 2 1 
2 
1 
1 
1 
2 
1 1 
2 2 1 1 1 2 2 2 1 1 1 1 1 2 2 1 2 1 1 1 2 2 1 2 2 2 2 1 1 1 2 2 1 2 1 1 1 2 2 2 2 1 
1 1 2 1 2 1 1 
1 
1 1 1 1 1 2 1 1 1 1 1 
2 
1 
2 
1 
1 1 1 1 1 1 1 1 
1 
1 2 2 1 2 2 2 1 2 
1 
2 
2 1 1 
1 
2 2 2 1 1 2 
2 
1 
1 2 2 1 1 1 1 1 2 1 2 1 1 1 2 1 1 1 2 2 1 2 1 2 2 
1 1 
1 
2 
1 
2 
2 
1 1 1 
1 
1 
2 
1 
2 
2 2 2 2 1 2 2 1 1 1 1 1 2 2 2 2 1 1 1 1 1 1 1 1 1 1 2 1 1 1 2 1 1 
2 2 2 2 1 2 
1 
1 1 1 1 1 2 1 1 1 2 1 1 1 1 1 
1 
1 
2 
2 
1 
1 
1 1 2 
1 2 2 1 2 1 2 2 2 2 1 1 2 1 
2 
1 1 1 
1 
2 
1 
1 1 2 1 2 2 1 1 2 1 2 1 1 2 1 2 2 2 1 1 2 1 1 1 1 1 2 2 2 1 1 1 2 1 1 2 2 2 2 1 1 1 1 
1 1 1 1 1 
2 
2 
2 
1 
2 
1 
2 2 
1 1 1 1 2 2 1 1 2 1 1 1 1 2 
2 2 
1 1 2 
1 2 1 1 2 1 1 2 1 1 2 1 2 1 2 2 1 1 1 1 2 1 2 1 2 1 2 2 1 2 1 1 1 2 1 1 2 
2 
1 2 2 2 2 2 2 2 1 2 2 2 1 1 1 1 1 1 1 1 1 2 1 2 1 1 1 2 1 1 1 1 1 2 2 1 1 2 1 1 2 2 1 
1 
1 1 
1 1 1 1 2 2 1 1 2 1 1 1 2 2 2 1 1 1 2 2 2 2 1 2 1 2 2 
2 2 
1 1 1 2 
1 
2 
1 
2 
1 1 1 1 1 1 1 1 1 1 1 1 1 1 1 2 1 
2 
1 1 1 
2 2 
2 
1 2 1 2 1 2 1 2 2 
2 
1 
2 
1 1 2 1 
1 
2 2 
1 2 2 
1 1 1 1 1 1 2 
1 1 1 1 1 1 1 
1 
1 
1 
2 2 1 2 1 2 2 1 2 1 1 1 2 1 2 1 1 1 1 1 2 
1 
1 2 
2 1 1 1 1 2 1 2 1 2 1 1 1 1 2 1 2 1 1 2 2 
2 
2 1 1 1 1 2 2 1 2 1 1 1 
1 
1 1 1 1 1 1 1 2 2 2 1 1 1 

User 93 
1 1 1 1 1 1 1 1 1 1 1 1 1 1 1 1 1 1 1 1 1 1 1 1 1 1 1 1 1 1 1 1 1 1 
1 
1 
2 2 
2 2 2 
2 
2 
2 
1 1 1 2 1 1 2 1 1 1 1 
2 2 2 2 2 2 2 2 1 1 2 2 1 2 2 2 1 
2 
2 
2 1 2 
1 
2 
1 
2 
2 2 
2 2 2 
2 
1 1 1 
1 
1 
2 
1 
2 
1 2 
2 
2 1 
2 
2 2 1 
1 
1 
2 2 2 2 2 2 
1 
1 
2 2 
1 
2 
1 1 2 
2 
2 1 
2 
2 2 
2 
1 1 1 1 1 1 1 2 2 1 1 1 2 1 2 1 2 
1 
2 2 2 
1 
2 
2 
2 
2 1 2 2 1 2 2 1 1 1 2 2 2 2 1 2 2 2 2 2 2 1 2 2 2 2 2 2 2 1 1 2 1 2 2 2 2 
2 
2 
2 1 2 2 1 1 2 2 2 2 2 1 2 1 2 2 1 2 2 1 2 1 2 1 1 2 1 2 2 1 2 2 2 2 1 2 2 
2 
2 
2 
2 1 2 
2 
1 
1 
2 
2 2 1 2 2 2 2 1 2 2 1 1 2 2 1 2 1 2 2 2 1 2 1 2 1 2 2 1 1 2 2 2 2 2 2 2 2 2 2 2 2 2 1 2 1 2 
2 
2 
2 
2 1 
2 2 2 1 1 2 2 1 
2 2 
2 1 2 2 
2 
1 
1 1 2 2 1 1 1 1 1 2 2 1 2 2 2 2 2 2 1 2 1 1 2 2 2 1 2 2 2 2 2 
2 

User 94 
1 1 1 1 1 1 1 1 1 1 1 1 1 1 1 1 1 1 1 1 1 1 1 1 1 1 1 1 1 1 1 1 1 1 1 1 1 1 1 1 1 1 1 1 1 1 1 1 1 1 1 1 1 1 1 1 1 1 1 1 1 1 1 1 1 1 1 1 1 1 1 1 1 1 1 1 1 1 1 1 1 1 1 1 1 1 1 1 1 1 1 1 1 1 1 1 1 1 1 1 1 1 1 1 1 1 1 1 1 1 1 1 1 1 1 1 1 1 1 1 1 1 1 1 1 
2 
2 
1 
2 
2 
2 
2 
2 
2 
2 2 2 2 
2 
1 
1 
2 
2 
1 
1 
2 2 
2 2 2 
2 
2 2 2 1 2 1 2 2 
2 2 2 2 
2 1 1 2 2 1 1 2 1 1 1 1 
2 
1 
2 
2 
2 
2 2 
1 
2 1 2 2 2 1 2 
2 
2 
2 
2 
2 
1 
1 
2 2 2 2 
2 2 2 2 
2 
2 2 2 
1 1 1 1 2 1 1 2 2 1 1 1 2 1 2 1 2 1 2 2 2 2 2 2 2 1 2 2 1 2 2 1 2 1 2 1 2 1 2 1 1 1 2 2 1 1 2 1 1 1 2 2 2 2 
2 
1 1 1 
2 2 
1 
2 2 1 1 
1 
1 1 2 1 1 2 1 2 1 1 2 2 2 
2 1 
1 1 1 1 1 1 1 1 
2 
1 1 2 1 
2 
2 2 
2 
2 
1 
2 1 2 2 1 2 2 1 2 1 1 2 2 2 1 1 1 1 1 1 1 2 1 2 1 1 1 1 1 2 2 2 2 2 1 2 2 2 2 1 2 1 1 2 2 1 2 1 2 2 1 1 1 1 1 2 1 1 1 1 2 1 1 2 1 1 2 2 1 2 2 1 1 1 1 1 2 1 1 2 1 2 2 2 
1 
2 
2 
2 2 1 2 2 2 1 
1 1 
1 1 1 1 
2 2 2 2 2 
1 2 1 2 1 1 2 2 1 1 1 2 2 2 1 2 1 1 1 1 1 2 2 2 1 1 1 1 1 
2 
2 
1 
2 
1 
2 
2 2 
2 2 2 2 1 1 1 1 1 2 2 2 2 1 2 1 2 2 1 2 2 2 2 2 2 1 1 1 1 2 2 2 2 2 2 1 2 2 2 2 1 2 2 2 2 2 2 2 2 2 1 2 2 1 1 2 1 1 1 2 1 2 1 1 2 1 2 2 2 1 1 1 2 2 2 1 1 2 2 1 2 2 2 1 2 2 1 1 2 2 2 2 2 1 
2 
2 2 2 
1 2 2 2 2 2 2 1 1 1 1 1 1 1 1 1 1 1 1 1 1 1 1 1 1 
2 
2 
1 1 
1 1 2 
2 
2 2 
1 2 2 2 
1 
2 
2 2 
2 
2 
2 
1 1 
2 
2 2 
2 2 
1 
2 
1 
2 
1 1 
1 1 2 2 2 2 1 1 2 2 1 1 2 1 1 
2 1 2 2 2 
2 
2 2 2 2 2 2 2 
1 1 1 1 1 1 2 1 1 2 1 2 1 2 2 1 2 
1 2 1 1 2 2 2 2 2 1 2 1 1 1 1 2 2 2 2 2 1 1 2 
2 
2 
1 
2 
2 2 2 2 
2 2 
2 2 2 2 2 2 2 2 2 
1 1 2 1 2 
1 
2 
2 
1 
1 
1 1 1 
1 1 1 1 1 1 1 1 1 
2 
2 2 
2 2 1 
2 1 2 2 1 1 1 1 2 1 2 1 
2 2 2 2 2 2 2 
2 
2 1 1 1 2 1 
2 
2 
2 
2 
2 
2 2 
2 
1 
1 
2 
2 
1 2 2 2 2 2 2 2 
2 2 
2 
2 
2 
1 2 
2 1 2 
1 2 
2 
2 2 
1 1 
1 
2 
2 1 1 
2 
1 1 
1 2 2 2 2 
2 
2 2 2 
2 2 
2 
1 
2 
2 
1 2 1 
2 
2 
2 
1 1 
2 1 1 
2 1 1 
2 
1 1 1 
2 
1 
1 
2 
1 1 
2 
1 2 2 2 
2 1 2 1 2 2 2 2 2 
2 
2 2 
2 
1 
2 2 2 2 
1 
2 
1 
2 
1 1 1 1 1 1 1 
2 
2 
2 
2 
2 2 
2 
1 
2 
2 1 
2 
2 
2 
1 
2 
1 1 
2 
1 
1 
1 
2 
1 
2 
2 
2 
1 1 2 2 1 2 2 1 2 1 2 1 1 2 2 2 2 2 2 2 
1 
2 
2 
2 
2 
2 2 2 2 
2 2 
1 
1 
2 
1 1 1 1 
2 
2 
2 
2 
1 
1 1 
1 2 2 
2 
2 1 2 2 2 1 1 2 2 1 2 2 1 2 2 1 1 1 2 1 1 2 1 1 1 1 1 2 2 1 2 1 2 1 1 1 1 2 1 1 1 2 2 2 2 2 2 2 
2 
2 
1 1 1 
2 
1 
2 
2 2 1 2 2 
2 
2 2 
1 
2 
2 1 2 2 
2 
1 
2 
1 
1 1 
2 
2 
2 
2 
2 2 
1 1 
2 
2 
2 
1 
1 
2 
2 
1 2 1 1 2 
2 
1 
1 
2 
1 2 2 2 1 1 2 1 2 1 1 2 2 1 2 1 1 1 2 2 1 2 1 2 1 2 2 1 2 
2 
2 2 2 2 2 1 1 1 1 2 2 2 2 2 2 2 
2 
1 
2 
2 2 
1 
2 
1 
2 2 2 2 2 1 1 1 2 1 1 1 2 2 1 1 2 2 2 2 2 1 2 2 2 1 1 2 1 1 2 2 2 2 2 2 1 2 2 2 1 1 1 2 1 1 2 1 2 1 1 2 2 1 1 1 1 1 1 1 2 1 1 2 1 
2 
2 
2 
2 
2 
1 1 
2 2 
2 
2 
2 2 2 2 1 1 2 2 2 2 2 2 2 2 
1 
1 
2 
2 2 
2 2 2 2 2 1 2 1 2 2 2 2 2 2 2 2 2 2 2 2 2 2 1 1 2 2 2 2 2 2 2 2 2 2 2 2 
1 
2 
2 2 2 1 2 2 2 2 2 2 2 2 2 
2 
1 1 
2 1 
1 
1 2 1 1 
2 
2 
2 
2 
2 2 
2 
2 2 2 
2 
1 
2 
1 2 2 2 2 1 1 2 1 1 1 2 2 1 2 1 1 1 1 1 1 2 1 2 1 2 1 1 1 1 1 1 1 1 2 1 2 1 2 1 1 1 2 1 1 1 2 2 2 1 1 2 2 2 2 1 1 2 2 2 1 1 1 1 1 1 2 1 1 2 
2 
2 
2 
1 1 
1 1 2 2 1 2 1 2 
1 
1 1 1 1 1 1 1 2 1 2 1 1 1 1 1 2 1 
1 2 1 1 2 1 1 2 1 2 2 2 1 
2 
1 
2 
2 
1 1 1 2 2 1 
2 
2 2 2 
2 
2 
1 1 1 1 1 1 1 1 1 1 1 1 1 1 1 1 1 1 1 1 1 1 1 1 1 1 1 1 1 1 
2 
2 
1 
1 1 
2 
2 2 1 2 1 
2 2 2 2 
2 2 2 2 
1 1 2 2 2 1 1 1 2 1 1 1 2 1 2 1 1 2 1 2 1 1 1 1 2 2 1 1 2 2 2 2 1 1 2 1 2 2 1 1 1 1 2 
2 2 2 2 
2 2 2 
1 1 2 1 1 2 1 2 1 1 2 1 1 1 2 1 1 2 
2 
1 1 
1 
1 
2 1 
2 
1 1 1 1 1 2 2 2 1 1 2 2 2 2 2 2 2 2 1 1 1 2 
2 
1 
1 
1 1 1 1 1 1 1 1 1 1 1 1 1 1 1 1 1 1 1 1 1 1 1 1 1 1 1 
1 
1 
1 2 2 2 1 2 2 2 2 2 1 
1 
1 2 2 1 1 1 2 
1 
2 
2 2 2 
2 
2 2 
2 2 
2 
1 
1 1 
1 2 2 2 
2 
1 
1 
2 2 
2 
2 1 1 2 1 1 2 1 1 1 2 
2 2 
2 2 2 2 2 2 
2 1 2 2 1 2 1 1 2 
2 
1 
1 
2 2 
2 
2 2 2 2 2 2 2 2 2 
2 
2 
1 
2 1 2 2 2 
1 
1 
2 
1 
2 
2 
2 2 1 2 1 2 1 2 1 1 1 1 1 1 2 2 2 2 1 2 2 1 1 1 2 1 1 1 2 1 1 2 2 2 1 1 2 1 2 2 1 1 1 2 2 1 2 2 2 2 2 2 2 1 1 2 2 1 2 2 1 2 2 1 2 1 2 2 1 2 1 2 2 
2 
2 
1 2 
1 
1 2 

User 95 
1 1 1 1 1 1 1 1 1 1 1 1 1 1 1 1 1 1 1 1 1 1 1 1 1 1 1 1 1 1 1 1 1 1 1 1 1 1 1 1 1 1 1 1 1 1 1 1 1 1 1 1 1 1 1 1 1 1 1 1 1 1 1 1 1 1 1 1 1 1 1 1 1 1 1 1 1 1 1 1 1 1 1 1 1 1 1 1 1 1 1 1 1 1 1 1 1 1 1 1 1 1 1 1 1 1 1 1 1 1 1 1 1 1 1 1 1 1 1 1 1 1 1 1 1 
1 
2 
2 
2 2 1 1 2 1 1 1 2 1 
2 
2 2 2 2 
2 
1 
2 2 2 
2 2 2 2 2 2 2 2 
2 
1 
2 2 2 1 2 2 2 2 2 
1 1 1 1 
1 
1 1 
2 1 1 1 1 1 1 
2 2 2 2 2 2 2 1 2 2 1 1 2 1 2 1 1 2 2 2 1 2 2 2 1 1 1 1 1 
2 2 
2 2 1 2 2 2 1 2 2 2 1 2 1 2 1 2 1 1 1 1 2 2 1 1 1 1 2 1 2 2 2 1 1 2 1 2 1 1 
2 
1 2 1 
2 1 
2 
2 
2 
2 
1 
2 
2 
1 1 1 2 1 2 2 2 2 2 2 1 2 2 2 2 2 1 1 1 2 
2 1 1 1 2 2 2 1 2 2 2 1 2 2 2 1 2 1 2 1 1 2 1 1 2 2 2 2 1 1 1 2 2 2 2 1 2 1 2 2 1 2 2 2 2 2 2 1 1 1 1 2 1 1 1 1 1 2 1 1 1 2 2 1 1 1 1 1 1 2 1 2 2 1 2 2 2 1 1 1 1 2 1 2 2 2 2 2 2 2 2 2 2 2 1 1 1 2 2 2 2 1 1 1 1 2 1 1 2 1 2 2 2 2 1 2 2 1 2 1 1 1 2 1 2 2 1 2 1 2 1 1 2 2 2 2 1 2 2 1 2 1 1 1 1 1 1 1 1 1 2 1 1 2 1 1 
2 
2 
2 
2 
2 
2 
2 
2 1 1 1 1 2 1 2 1 1 2 1 1 1 1 
2 1 
2 2 2 2 1 2 2 2 2 2 1 2 2 2 2 2 1 2 2 1 2 2 2 2 2 2 1 2 1 2 2 2 2 1 2 2 1 1 2 2 2 1 2 2 1 1 2 2 1 2 2 1 2 1 2 2 2 2 2 1 2 1 2 2 1 2 2 2 2 
1 1 1 1 1 1 1 1 1 1 
2 
2 2 2 2 
1 
1 
2 
2 2 
2 1 1 2 1 1 2 2 2 1 2 2 2 2 1 2 2 2 1 1 1 2 1 
2 
1 2 2 1 2 1 1 1 1 1 1 1 2 1 2 2 2 2 2 2 1 1 2 1 2 2 1 1 2 2 2 1 2 2 2 2 1 2 1 1 1 1 2 2 1 2 1 2 2 2 1 1 1 1 2 1 1 2 1 1 1 2 2 2 1 1 2 1 2 2 1 2 1 1 2 1 1 2 1 1 2 2 1 2 2 1 1 2 1 2 1 1 1 1 1 1 2 1 1 2 
1 1 1 
1 
1 1 1 2 1 
1 
2 
2 1 1 1 
2 
2 
1 1 
2 
2 
1 
2 
2 
2 
1 
2 
1 1 1 1 1 1 1 1 1 1 1 1 1 1 1 
2 
2 2 2 2 
1 
1 1 2 1 2 1 1 2 1 1 2 1 1 2 1 2 2 2 1 2 2 2 2 2 2 2 2 2 
2 
2 
2 2 
2 
2 2 
2 1 
1 
2 
1 1 1 1 1 1 1 1 1 1 1 1 1 1 1 1 1 1 1 2 
2 2 
2 
2 
2 2 2 2 1 2 2 2 1 2 2 1 2 1 1 2 2 2 2 2 2 2 2 2 1 
2 1 2 2 2 2 1 2 2 2 2 2 2 1 2 2 1 2 1 2 1 1 2 2 2 
2 
1 
2 1 1 
2 
1 
2 1 
1 
1 1 1 1 1 1 1 
2 2 2 
2 
2 
2 2 2 2 1 2 2 2 2 2 2 2 2 2 2 2 2 2 2 2 2 1 2 2 1 1 1 
1 1 2 2 1 2 2 2 
1 
1 
2 
1 1 
2 
2 1 1 1 1 1 
2 
2 2 2 2 2 2 2 
1 1 1 1 1 1 2 1 1 1 
2 
2 
2 
1 
1 
2 
2 
2 
2 
2 
2 
1 
1 1 1 1 2 1 1 1 1 1 2 1 1 2 2 2 2 2 
2 2 1 1 1 1 1 1 1 1 1 
1 1 1 1 1 1 1 1 1 1 1 1 1 1 1 1 1 1 1 1 1 1 1 1 1 1 1 1 1 1 1 1 1 1 1 1 1 1 1 1 1 1 1 1 
2 2 
1 
2 
1 1 
2 
2 
2 2 2 2 2 1 1 2 1 2 
2 
2 
1 1 
2 
2 
2 
2 
2 
2 
1 1 
2 
2 
2 
2 2 
2 
1 
2 1 1 2 2 2 1 1 
1 
2 
1 
2 
2 2 2 2 2 2 1 1 1 2 1 2 1 2 2 2 2 2 1 2 2 1 2 2 1 2 2 2 1 2 2 2 1 2 2 1 1 1 2 1 2 2 1 2 2 1 2 2 1 1 1 1 2 2 1 2 1 2 1 1 1 1 2 1 1 2 1 
1 
2 
1 1 
1 2 1 
2 2 2 1 2 2 1 1 2 1 1 1 1 2 2 2 2 2 1 1 1 2 1 2 1 1 1 1 1 1 1 1 2 1 1 1 1 2 2 2 2 2 1 1 1 1 1 1 1 2 2 
1 
1 1 1 1 1 1 1 2 1 2 1 1 1 1 2 1 1 1 1 1 2 1 2 2 1 1 2 2 1 
2 2 
2 
2 
2 
1 1 1 1 1 1 1 1 
2 
2 
1 1 
1 1 
2 
1 
1 
2 2 2 
2 
1 
2 
2 
2 
1 1 
2 1 
2 
1 1 
2 2 2 2 2 
2 
1 1 1 1 2 
2 2 
1 
2 2 2 2 2 2 2 2 2 2 2 2 2 2 2 2 2 2 2 2 2 2 2 2 2 
2 
2 
2 1 2 
2 
1 
2 
1 2 1 2 2 2 1 1 2 1 2 
2 
1 1 
2 
2 
2 
2 
1 
1 
2 2 2 2 2 2 2 
2 
2 
2 2 
1 2 2 2 2 2 2 2 2 1 2 
2 1 1 1 
1 1 1 1 
2 2 
1 
2 
2 2 2 
2 2 
1 1 1 2 
2 1 
2 
1 1 
2 
1 
2 
1 2 1 2 2 1 2 1 2 2 2 1 1 2 2 2 2 2 2 
2 
2 
2 2 
2 1 
2 
2 
1 
2 
2 
2 
1 1 1 1 2 2 
2 2 2 
1 
1 1 
2 
2 
1 1 1 
2 
2 
2 2 2 2 
1 
2 2 2 
2 
2 2 
2 
2 
2 
1 
2 

User 96 
1 1 1 1 1 1 1 1 1 1 1 1 1 1 1 1 1 1 1 1 1 1 1 1 1 1 1 1 1 1 1 1 1 1 1 1 1 1 1 1 1 1 1 1 1 1 1 1 1 1 1 1 1 1 1 1 1 1 1 1 1 1 1 1 1 1 1 1 1 1 1 1 1 1 1 1 1 1 1 1 1 1 1 1 1 1 1 1 1 1 1 1 1 1 1 1 1 1 1 1 1 1 1 1 1 1 1 1 1 1 1 1 1 1 1 1 1 1 1 1 1 1 1 1 1 1 1 1 1 1 1 1 1 1 1 1 1 1 1 1 1 1 1 1 1 1 1 1 
2 2 
2 
1 
1 1 1 2 1 2 2 1 2 2 2 1 2 2 2 1 1 2 1 2 1 1 1 2 1 1 2 2 1 1 2 2 2 2 1 1 1 2 1 2 1 1 2 2 2 1 2 2 1 1 1 2 1 2 1 1 1 1 1 1 1 1 1 1 
2 
2 2 2 
1 1 2 1 2 2 1 2 2 1 1 1 1 2 
1 2 1 2 1 2 2 1 2 1 1 2 2 1 1 1 2 1 1 1 2 1 2 1 2 1 1 2 2 1 1 2 2 2 1 2 1 1 2 2 1 1 2 1 1 1 1 2 2 1 2 1 1 2 1 2 1 1 2 2 1 1 1 
1 
2 1 1 
2 
2 
2 
2 2 2 1 2 1 
1 2 1 1 2 2 2 2 1 1 1 2 1 2 2 2 2 2 1 1 1 1 1 1 1 2 1 2 2 2 1 
1 
1 
2 2 2 
2 
1 
1 1 
1 
1 
2 
2 1 1 
2 2 
2 
2 2 2 
2 
2 1 2 2 2 2 2 2 2 2 2 2 2 2 1 2 2 2 2 2 2 2 
2 1 2 2 1 1 2 2 2 2 2 2 2 2 1 2 2 1 2 1 2 1 2 2 2 2 1 2 2 2 2 2 2 1 2 2 2 1 2 2 2 2 2 2 2 1 2 2 2 2 1 2 1 2 2 2 2 2 1 
1 
2 
2 
1 1 1 2 2 2 2 2 1 1 1 1 1 2 1 1 1 2 1 1 2 1 1 2 1 1 1 1 1 1 2 1 2 2 1 1 1 2 2 1 1 2 1 2 2 1 1 1 2 2 1 2 1 1 2 1 2 2 2 2 1 1 2 1 1 1 1 1 2 2 1 2 1 2 2 1 1 2 1 1 1 1 2 1 2 2 1 1 2 1 1 2 2 1 1 1 1 2 2 2 2 2 1 2 2 2 1 1 1 2 1 1 2 2 2 1 2 2 1 1 1 1 2 2 1 1 1 1 2 1 2 1 2 1 1 2 1 1 
2 2 
1 
2 
2 1 2 2 2 
1 
2 2 2 2 2 2 1 
2 
2 
1 
2 
2 2 
2 2 
2 2 2 2 2 
2 
2 
1 1 1 1 
1 2 2 2 1 2 2 2 2 2 2 1 2 2 2 2 1 1 1 1 1 2 
2 
1 2 2 
2 2 1 2 2 2 1 
2 
2 1 2 2 2 1 2 
1 1 1 
2 1 
1 2 2 2 2 
2 1 2 2 2 2 1 2 1 1 2 2 2 2 2 2 2 2 2 2 2 2 
1 2 1 
2 
2 
2 
2 
1 1 1 1 1 1 
1 2 2 1 2 1 1 
1 
1 
1 
2 
2 
2 
1 1 1 
2 
2 1 1 1 
2 2 2 1 2 2 2 2 2 2 1 1 1 2 2 2 2 2 2 2 2 2 
1 
1 1 1 1 2 2 1 2 2 2 2 2 1 2 2 2 2 2 2 1 2 2 2 2 2 2 2 2 2 2 2 2 2 1 2 2 2 2 1 2 2 2 2 1 2 2 2 2 2 2 2 2 1 2 2 1 2 1 2 1 2 1 2 2 2 2 1 2 2 2 2 2 2 2 1 2 1 1 1 1 1 2 1 1 2 1 2 2 1 2 2 2 2 1 2 2 1 2 1 2 2 2 2 1 2 1 2 2 2 1 2 2 2 1 2 2 2 2 2 2 2 2 
2 2 2 2 2 2 1 2 1 2 1 2 2 
2 
2 
1 
1 
2 1 2 1 
1 2 2 2 1 2 2 2 2 2 2 2 2 2 2 2 2 2 2 2 1 2 1 2 1 2 2 2 2 
1 2 1 2 
1 
2 2 2 2 
2 2 
2 
1 
2 
1 
2 
2 2 2 2 
1 
2 1 
2 1 2 1 1 2 1 2 2 2 2 2 2 2 2 1 2 2 2 1 2 2 1 2 1 2 1 2 2 1 2 1 2 2 2 2 2 2 2 2 
2 2 1 1 2 2 1 2 1 1 1 1 2 2 2 2 1 2 2 2 1 2 2 2 1 2 2 2 2 1 2 2 2 1 2 2 2 1 2 1 2 2 2 2 2 2 2 2 2 1 1 1 2 2 1 1 2 2 1 2 2 2 1 1 1 1 2 2 2 2 2 2 1 2 1 2 2 2 2 2 2 2 2 2 2 2 2 1 2 2 2 2 1 2 2 1 2 1 
2 
1 
1 
2 2 2 
1 
2 1 2 2 1 1 2 1 2 2 1 1 1 2 1 2 1 1 1 
2 2 2 2 2 
2 
2 2 2 2 
2 
2 
2 2 2 2 2 2 1 2 2 
2 1 1 1 1 1 1 1 2 2 1 2 2 2 1 2 2 2 1 2 1 2 2 1 2 2 1 2 1 1 2 2 2 2 2 1 1 2 2 1 2 1 2 1 1 2 2 2 1 1 2 2 2 2 1 2 1 2 2 2 2 2 2 1 1 2 2 2 2 1 2 2 2 2 1 1 2 1 2 2 1 2 2 1 1 2 1 1 2 2 2 2 2 2 1 1 1 2 1 1 1 2 2 1 1 1 1 1 2 2 1 2 2 2 1 2 1 2 2 2 1 2 1 1 
2 
2 
2 2 2 2 1 1 2 2 1 
2 2 
1 1 
2 
1 
2 
1 2 
1 
2 1 2 2 1 2 2 2 2 
1 
2 
1 
1 
1 1 
1 1 2 2 2 2 1 2 1 1 1 1 2 2 1 2 2 2 2 2 1 2 1 1 1 1 2 1 2 1 2 1 1 1 1 1 1 2 1 2 1 1 1 2 2 1 1 1 2 2 2 1 2 2 2 2 2 2 2 1 1 2 
2 1 2 1 1 2 2 1 1 1 2 2 1 
2 
2 
2 1 2 2 1 1 2 2 2 1 2 2 2 2 1 2 2 2 2 1 2 2 1 2 1 1 2 2 2 2 2 1 2 2 1 1 2 1 2 2 2 2 1 2 1 2 2 1 1 2 2 2 2 2 2 1 2 2 2 2 2 1 2 1 2 1 1 2 1 2 
1 

User 97 
1 1 1 1 1 1 1 1 1 1 1 1 1 1 1 1 1 1 1 1 1 1 1 1 1 1 
1 1 
2 
2 1 1 2 1 2 2 2 1 2 2 2 2 1 1 1 1 2 2 2 1 2 1 1 2 2 2 1 2 2 2 2 1 2 2 2 2 2 1 2 2 2 2 2 1 1 2 1 2 
2 2 2 1 2 1 2 2 1 
2 
1 2 2 1 1 1 2 1 2 2 2 2 2 1 2 2 2 2 2 2 1 2 1 1 
2 
2 
2 1 2 2 
1 
1 1 1 1 1 1 1 1 
1 1 1 1 1 1 1 1 1 1 1 1 1 
1 1 1 
2 2 2 
1 1 1 1 1 1 
2 
2 2 1 2 1 2 
1 
1 1 
2 2 1 2 1 1 1 1 1 2 1 2 1 1 1 1 2 1 2 2 1 2 1 1 1 
1 2 1 
2 
2 1 1 2 1 2 1 2 1 1 2 1 1 2 2 1 2 1 1 1 2 2 2 2 1 1 1 1 2 2 
1 
2 2 
1 2 1 1 1 2 1 2 1 2 1 2 1 1 2 1 1 2 2 1 1 2 2 2 1 1 1 1 1 2 2 2 1 1 1 1 1 1 1 1 1 2 1 2 1 
1 
2 
1 2 1 1 1 2 1 1 1 1 1 
2 2 1 

User 98 
1 1 1 1 1 1 1 1 1 1 1 1 1 1 1 1 1 1 1 1 
2 
2 2 2 2 1 
1 1 1 1 
1 1 1 1 1 1 1 1 1 1 1 1 1 1 1 1 1 
1 
1 
2 1 2 1 1 2 2 1 2 2 2 2 2 2 2 2 2 2 
2 2 2 
2 2 
2 
2 2 2 2 2 1 2 1 2 1 1 2 1 1 1 2 1 1 
2 
1 1 1 1 1 1 2 1 2 1 1 1 1 1 2 1 1 1 1 1 1 2 
1 
1 
1 2 1 1 2 1 
2 
2 2 2 1 1 
2 2 2 
1 2 2 2 2 1 1 2 1 2 2 1 2 2 2 1 1 2 2 1 2 2 1 1 1 2 
1 2 1 2 2 2 1 2 2 2 2 2 1 2 2 1 1 1 1 2 
2 
1 1 
2 2 2 2 
1 2 1 2 2 1 2 2 2 1 1 2 2 2 1 
2 2 2 2 2 2 2 2 2 2 2 2 2 2 2 2 
1 2 2 2 
1 1 2 1 1 2 2 1 2 1 1 2 1 2 2 2 1 1 1 1 1 1 
1 1 1 
1 
1 1 1 2 
2 
2 2 1 2 2 2 2 2 2 1 2 1 2 1 2 
2 
2 
2 2 2 
2 2 2 2 
1 
1 
2 2 2 2 2 1 1 1 2 1 2 2 2 1 2 2 1 2 2 2 2 2 2 2 1 
1 
2 
1 1 1 2 

User 99 
1 1 1 1 1 1 1 1 1 1 1 1 1 1 1 1 1 1 1 1 1 1 1 1 1 1 1 1 1 1 1 1 1 1 1 1 1 1 1 1 1 1 1 1 1 1 1 1 1 1 1 1 1 1 1 1 1 1 1 1 1 1 1 1 1 1 1 1 1 1 1 1 1 1 1 1 1 1 1 1 1 1 1 1 1 1 1 1 1 
2 
2 2 2 2 
1 1 1 1 1 1 1 1 2 2 1 1 1 2 2 1 2 
2 1 
1 
2 
2 2 1 1 1 1 2 1 2 1 1 2 2 2 2 
2 2 2 2 1 2 1 1 1 2 2 2 
1 2 2 1 
2 
2 
1 
2 
2 2 
2 
1 1 2 1 1 2 2 1 2 1 2 2 1 2 
1 2 
2 1 1 2 2 
1 
1 
2 
1 2 2 2 2 1 1 1 1 1 2 2 2 2 1 1 2 
2 2 2 
1 
1 1 1 1 1 1 
2 2 2 1 2 1 1 1 2 1 1 
1 1 1 
2 2 2 2 2 
1 1 1 
1 
1 2 2 
1 
2 
1 1 1 2 2 1 1 1 1 1 1 1 1 1 1 1 1 1 1 1 1 1 1 1 1 1 1 1 1 1 1 1 1 1 1 1 1 1 1 2 1 1 1 1 1 1 1 1 1 1 1 2 1 1 1 1 1 1 1 1 1 1 1 1 1 
1 
2 
1 
2 1 
2 1 2 1 2 2 2 1 2 1 1 1 1 2 2 2 2 2 2 2 1 1 1 2 2 
1 2 
1 
1 2 1 1 1 
1 1 1 1 1 1 1 1 1 1 2 1 1 1 
1 1 1 2 
2 
2 
2 
1 1 
2 
2 2 
2 
1 1 1 1 1 1 
2 
1 
1 2 2 2 1 2 2 2 2 2 2 1 2 
1 2 2 2 2 1 2 
2 1 1 2 2 2 2 2 1 2 2 1 2 2 2 2 1 1 2 1 1 1 1 1 1 2 1 2 1 1 1 1 2 2 1 2 1 1 2 1 2 1 1 2 1 1 2 2 2 1 1 1 2 2 1 2 1 2 2 2 1 1 2 1 2 2 1 1 1 2 1 2 1 
2 2 
1 
2 
2 
1 
2 2 2 2 2 1 2 2 
2 2 2 2 1 2 2 1 2 2 2 
2 1 1 2 2 2 2 1 1 1 
2 2 2 2 
1 
1 1 
1 
2 
2 2 2 2 
1 
1 
1 1 1 1 1 
2 2 1 1 1 1 1 1 2 2 1 2 2 1 2 2 
1 
1 1 2 2 1 2 
1 
1 
2 2 2 
1 2 2 2 2 2 
2 1 2 
1 1 
1 
2 
2 
2 2 2 2 2 1 1 
1 2 
1 
2 2 
2 2 1 2 2 2 2 2 
1 
1 1 1 2 1 1 1 1 
1 1 1 1 1 1 1 1 1 1 1 1 1 1 1 1 1 1 1 1 1 1 1 2 2 2 2 2 2 2 1 1 1 
1 
1 2 2 
1 1 2 2 
1 2 1 1 2 1 
1 2 2 2 1 2 
1 
1 
2 2 2 2 2 2 
2 
2 
2 1 2 1 1 2 1 
1 
1 1 1 1 1 1 1 
1 1 1 1 2 1 2 2 1 1 2 1 1 2 2 1 1 1 1 1 1 1 1 2 1 1 1 1 1 2 1 2 2 2 1 1 2 1 1 1 1 2 1 1 1 1 1 2 1 2 1 1 2 1 1 1 1 2 1 1 2 1 2 2 1 1 2 1 2 1 1 1 1 1 1 1 1 2 1 2 1 1 1 1 
1 2 1 1 1 1 1 2 1 
1 2 1 2 1 
1 1 1 2 1 2 1 2 1 1 1 1 1 2 2 2 1 1 2 2 1 1 1 1 1 1 1 1 1 1 2 2 2 1 1 2 1 1 2 1 1 1 1 1 1 2 1 2 1 2 1 1 1 1 1 2 2 1 2 2 1 2 1 1 1 2 1 1 2 1 1 1 2 2 2 1 1 1 2 1 1 2 1 1 2 1 1 1 1 2 2 1 2 1 1 1 1 2 2 1 1 1 1 2 1 1 
2 
1 
1 
1 1 2 2 2 1 1 1 2 1 1 1 1 1 2 1 1 1 1 1 2 2 2 1 2 2 1 2 1 2 1 1 1 2 1 1 1 
2 
2 
2 
1 1 1 
1 
1 2 2 1 2 2 2 2 1 1 1 1 2 1 2 1 2 1 2 2 2 2 2 1 2 1 2 1 1 1 2 2 1 2 2 2 2 1 2 1 1 2 
2 1 1 2 2 1 2 1 1 1 1 2 
2 
2 
1 1 1 1 1 1 1 
2 
2 
1 2 
1 1 2 1 2 1 
1 1 
2 
2 
1 
1 
2 2 2 2 2 
1 2 1 2 2 1 1 
2 2 1 2 2 2 
1 1 2 
2 
2 
1 
1 
2 
2 
2 
2 2 2 
1 
2 2 
2 2 
2 2 2 1 1 2 2 1 1 1 
1 1 1 2 1 1 1 1 1 1 2 1 2 2 1 1 1 2 2 1 1 1 1 1 2 1 2 2 2 1 2 2 2 1 
1 1 
1 
2 2 1 1 2 2 2 2 2 
1 2 
1 1 2 2 
2 

User 100 
1 1 1 1 1 1 1 1 1 1 1 1 1 1 1 1 1 1 1 1 1 1 1 1 1 1 1 1 1 1 1 1 1 1 1 1 1 1 1 1 1 1 1 1 1 1 1 1 1 1 1 
2 
2 2 2 
2 
2 2 
2 2 1 1 
1 1 2 2 2 2 2 1 1 2 2 
1 
1 
1 1 1 1 1 1 1 2 2 1 1 2 2 2 
2 1 
2 2 
1 2 2 2 2 2 1 1 
1 
1 
2 
1 
1 
2 2 1 
2 
2 2 
2 
2 
2 2 2 2 
2 2 2 
1 1 1 1 1 1 1 2 2 2 2 
2 
1 
1 2 2 1 1 2 2 2 1 2 1 1 2 1 2 1 2 2 1 2 1 1 1 2 
2 2 2 2 2 1 1 1 1 1 1 
2 
1 
2 2 2 
1 
2 2 
1 1 1 1 1 1 1 1 1 1 1 
2 2 2 
1 
2 
2 
2 1 1 1 1 1 
1 1 
1 1 
1 
1 1 1 1 
1 2 2 1 2 2 
1 1 
1 1 1 2 1 1 1 1 1 1 1 1 1 1 2 2 
2 2 
2 1 1 2 2 
1 1 1 
2 2 
2 1 2 1 2 2 
1 
1 1 1 1 2 
2 
2 
1 2 2 1 1 2 1 1 2 1 2 1 1 1 1 
1 
1 
2 
2 2 
1 2 
1 1 1 1 1 1 1 1 1 1 
1 2 1 1 1 1 2 1 2 2 2 2 2 2 2 2 2 2 2 1 1 1 1 2 2 2 
2 2 
1 2 1 
1 
1 
1 1 1 1 1 2 1 2 1 1 1 1 1 1 1 1 1 1 1 1 1 1 1 1 2 2 2 1 1 1 1 1 1 2 1 2 1 1 2 1 
2 
1 
1 1 2 1 
2 2 2 2 
1 
2 
2 1 1 2 2 1 1 1 1 1 1 2 1 2 1 
1 1 2 1 1 1 1 1 1 
1 
1 1 1 
1 
1 1 1 1 1 1 1 1 1 1 1 1 1 1 2 2 1 1 1 1 1 1 1 1 
1 
2 1 1 1 1 1 1 1 1 1 1 1 1 1 1 2 1 2 1 1 2 
2 
2 1 2 1 2 1 1 1 1 1 
2 2 
1 
1 
1 1 1 1 
2 
2 
1 
2 1 2 1 2 2 1 2 2 2 1 1 2 
2 2 2 2 2 
2 
1 
2 1 2 1 1 1 2 2 2 2 2 2 1 2 1 1 2 
2 1 2 2 2 2 1 2 2 2 2 2 
1 1 1 2 2 
2 
1 1 1 2 1 2 1 2 2 2 1 1 1 1 
2 
2 1 
2 
2 
1 1 2 1 2 1 2 2 2 2 2 1 1 1 1 1 1 1 1 2 1 2 1 1 1 1 1 1 1 1 1 1 1 1 2 1 2 1 1 2 2 1 2 1 1 1 2 1 1 2 1 1 1 2 1 1 2 2 1 1 1 1 1 1 1 1 1 1 1 2 1 1 1 1 2 1 1 1 
1 
1 1 1 1 
2 
1 
2 
2 
1 
1 1 
1 
1 
1 2 2 2 1 2 2 2 1 2 1 2 2 2 1 
1 
2 2 1 2 2 2 
1 2 
1 1 
1 
2 
1 1 1 1 1 1 1 
1 

User 101 
1 1 1 1 1 1 1 1 1 1 1 1 1 1 1 1 1 1 1 1 1 1 1 1 1 1 1 1 1 1 1 1 1 1 1 1 1 1 1 1 1 1 1 1 1 1 1 1 1 1 1 1 1 1 1 1 1 1 1 1 1 1 1 1 1 1 1 1 1 1 1 1 1 1 1 1 1 1 1 1 1 1 1 1 1 1 1 1 1 1 1 1 1 1 1 1 1 1 1 1 1 1 1 1 1 1 1 1 1 1 1 1 1 1 1 
1 1 2 2 1 
1 2 
2 
1 1 1 1 1 1 1 2 1 2 2 1 
2 2 
2 1 2 
1 
1 
2 
2 
1 2 2 
2 2 
2 
2 2 1 2 2 2 2 2 1 1 1 2 2 1 1 2 1 2 2 2 2 2 1 2 1 2 1 1 1 2 1 2 1 
2 
1 1 
1 2 2 1 2 1 1 1 2 2 1 2 
2 1 1 2 
1 2 2 2 2 1 2 1 1 2 2 2 2 2 1 1 2 1 1 1 2 1 2 1 1 2 
2 
2 1 2 1 1 2 
2 2 2 2 2 2 2 1 2 2 2 2 2 2 2 2 1 2 1 1 2 2 2 2 1 
2 
2 1 2 1 
1 2 2 
2 
1 1 1 
2 
2 2 
2 
2 2 
1 
1 
2 1 1 
2 1 2 2 2 2 2 2 2 2 2 2 2 2 2 2 2 2 
1 1 
2 2 1 1 2 1 2 2 2 2 
1 
1 1 
1 
2 
1 
2 
2 
2 2 
1 1 1 1 1 2 1 2 2 2 1 2 2 1 1 1 1 1 1 2 2 1 2 
2 
2 
1 1 1 1 1 1 2 1 
2 2 
2 
2 2 2 2 2 2 2 
1 1 2 1 1 1 
1 1 1 1 1 1 1 1 1 1 1 1 1 2 1 1 1 1 1 2 1 1 1 1 1 1 1 1 1 
2 
1 
1 
2 
1 1 2 1 2 
1 2 
2 
2 1 2 2 2 1 2 2 2 1 2 2 2 2 2 2 2 
1 1 2 1 2 2 1 1 1 1 1 1 1 1 1 1 
1 
2 
1 
1 
2 1 2 
2 2 
2 2 
2 
2 
2 
2 
2 
2 
2 2 2 1 1 2 1 2 1 2 1 1 1 1 2 2 2 2 1 2 1 1 2 2 2 2 2 1 1 1 2 1 1 1 2 2 1 2 1 2 1 2 2 2 2 2 1 2 2 1 1 2 2 2 1 1 1 2 1 1 
2 
2 
1 1 2 1 1 1 1 1 1 1 1 1 2 1 2 1 1 1 2 1 
1 2 2 
2 
2 
1 1 1 2 1 1 1 1 1 1 1 1 
1 1 
1 2 2 
2 
2 1 2 2 1 1 2 2 1 1 
2 
1 2 2 2 2 2 1 1 
2 2 2 2 
2 
1 1 1 1 1 2 2 2 2 1 2 1 1 1 2 2 2 
2 1 
2 2 2 2 
2 
1 
2 
2 1 1 1 1 1 1 1 1 1 1 1 1 1 1 2 1 1 1 1 1 1 2 1 1 2 1 2 1 1 1 1 1 1 2 2 2 1 2 1 1 1 1 2 2 1 1 1 1 1 1 1 1 2 1 2 2 2 1 1 1 1 2 1 1 1 2 1 1 2 1 1 1 2 1 2 1 1 1 1 1 1 1 1 1 1 1 1 1 2 2 1 1 1 1 2 1 1 1 1 1 
2 1 
1 1 1 1 
1 2 1 1 2 2 1 
2 1 1 2 1 2 1 2 2 2 2 1 2 1 2 2 1 1 2 2 1 
2 
1 
2 2 
1 1 1 1 1 1 
1 
2 
1 2 
2 2 1 2 2 1 
2 2 2 2 2 2 2 
1 1 
2 2 2 2 2 2 
2 
2 
1 
2 1 2 2 1 1 1 1 2 2 
1 
2 1 1 1 1 1 1 1 2 1 1 1 1 1 1 1 1 1 2 1 1 1 1 1 1 1 1 1 1 1 2 1 2 1 1 2 1 1 1 1 1 2 1 1 1 1 1 1 1 1 1 1 1 2 1 1 1 1 1 1 1 2 1 2 2 1 2 1 1 1 2 1 1 1 1 2 1 
2 2 1 2 2 2 1 1 1 2 1 1 2 2 2 2 
2 
2 2 2 2 
2 1 1 2 1 1 1 2 2 2 1 1 1 2 1 2 1 1 2 2 1 1 2 1 1 1 2 1 1 1 1 1 2 2 2 2 1 2 1 
2 
2 2 1 1 1 1 2 2 1 2 1 2 2 1 2 2 1 2 2 1 2 1 1 2 2 2 2 1 1 1 1 2 1 1 2 2 1 2 2 1 2 2 1 1 2 2 2 2 1 1 1 2 2 2 2 2 1 1 1 1 1 1 2 1 1 2 1 1 1 1 2 1 2 2 1 2 2 2 1 2 1 1 2 2 2 1 2 2 2 2 1 2 1 2 2 1 1 2 1 1 1 2 2 2 1 2 1 1 1 1 1 2 1 2 1 2 1 2 
1 2 
2 
1 1 2 
1 
2 1 
1 1 2 1 
1 
1 1 1 1 
2 2 2 2 2 
1 
1 1 
2 2 1 2 
1 2 2 
2 1 2 2 
2 2 
1 2 2 1 1 2 2 1 2 1 2 
2 
2 2 1 2 2 2 2 2 2 1 2 2 2 1 2 1 1 2 1 2 1 
2 
2 
1 2 
1 2 1 
2 
1 2 2 2 1 2 1 1 2 1 1 2 1 1 1 1 2 1 2 1 1 1 1 1 1 1 1 1 1 2 2 1 1 2 1 2 1 1 1 2 1 2 1 1 1 1 1 1 1 1 2 2 1 1 1 1 2 1 1 2 1 2 1 
2 2 1 1 2 1 1 1 2 1 1 2 2 2 2 1 2 2 1 1 2 2 2 2 1 1 1 2 1 2 1 2 1 1 2 1 2 2 1 2 1 1 2 2 2 2 1 2 2 2 
2 1 1 1 1 1 
1 1 1 2 2 2 2 1 1 1 
2 2 2 2 2 
1 
2 1 2 1 
2 
2 
2 2 
2 
2 2 
1 1 1 2 2 1 
2 2 2 
2 2 
1 
2 
2 2 2 
2 2 
2 
1 
1 
1 
2 1 1 2 2 2 2 
2 
2 2 2 1 1 
2 
1 
2 
1 
1 1 1 
2 
2 
2 2 
1 
2 
2 

User 102 
1 1 1 1 1 1 1 1 1 1 1 1 1 1 1 1 1 1 1 1 1 1 1 1 1 1 1 1 1 1 1 1 1 1 1 1 1 1 1 1 1 1 1 1 1 1 1 1 1 1 1 1 1 1 1 1 1 1 1 1 1 1 1 1 
1 
2 
1 
1 
2 2 2 
1 1 2 1 1 2 1 1 1 1 2 1 1 1 2 1 1 1 1 1 2 1 1 1 1 1 1 2 1 2 
2 
1 2 2 
1 1 2 1 1 2 
1 1 1 1 1 1 1 1 1 
1 
2 1 1 2 1 2 1 1 1 2 2 1 2 2 2 1 1 1 1 1 2 2 
1 
2 1 1 
1 1 
1 2 2 
1 
2 2 
1 2 
1 
1 1 
2 2 2 
1 
1 1 1 2 1 1 1 1 2 1 2 2 2 2 1 
1 1 1 
2 2 2 2 2 1 1 1 1 2 1 2 2 2 2 
2 

2 
1 1 1 1 1 2 1 1 1 1 1 1 1 1 1 1 1 1 
1 
1 
1 1 1 2 2 
2 1 
1 1 2 1 2 
1 1 1 1 
1 1 1 
1 2 
2 
1 
1 1 1 
1 
1 1 1 
2 1 
1 
1 
1 2 1 2 2 1 1 2 1 2 1 2 
2 2 1 
1 1 2 2 2 
1 
2 
1 2 
1 1 1 
2 2 2 2 1 2 1 1 1 2 1 1 1 2 1 2 2 1 1 1 2 2 2 1 1 2 2 2 2 2 2 2 2 1 2 2 1 2 
1 
2 
2 2 
2 
1 2 2 1 1 1 2 1 2 1 1 2 1 2 2 1 1 1 
1 
1 1 1 
1 1 2 1 2 
2 2 2 1 
1 1 
1 
1 1 2 2 1 
2 
1 1 1 1 1 1 1 1 
2 2 1 1 2 
1 
2 1 2 
2 
2 2 2 2 2 2 2 1 1 1 1 1 2 2 1 2 2 1 1 2 1 1 1 2 1 2 2 2 1 1 2 2 1 2 2 2 1 2 1 2 2 1 1 2 1 1 
1 
2 2 2 
2 2 2 2 2 1 1 1 1 1 2 2 2 2 1 1 2 1 2 
2 1 1 1 1 1 2 1 1 2 1 1 1 1 1 1 2 1 1 1 2 1 1 
2 1 1 2 2 2 2 1 2 
1 1 2 1 2 2 2 2 2 1 1 1 2 1 2 1 2 2 2 2 2 1 2 1 2 1 1 1 2 2 1 1 
1 1 1 2 2 2 2 2 2 2 2 2 
1 1 2 2 1 1 1 1 2 2 1 1 1 1 2 2 1 1 1 1 2 1 1 2 1 1 2 2 2 2 1 
1 1 
1 
2 
1 1 2 2 
2 
1 2 1 
2 
1 
1 
1 
1 1 
2 
2 
2 
2 
1 
2 
1 
2 
2 
2 2 
1 2 2 1 2 1 2 1 2 2 
1 
2 
2 
2 
1 
1 
1 2 1 
1 1 
2 
2 2 1 
2 
1 1 
1 
2 
2 1 2 1 1 1 2 2 
2 
1 
1 1 1 1 1 1 1 2 2 
2 2 2 
1 1 1 1 1 1 1 1 1 2 2 
2 
2 2 2 1 1 1 2 2 2 2 2 2 1 1 1 2 2 1 1 1 1 1 2 1 2 2 2 1 1 1 1 2 
2 
1 2 2 1 1 1 2 2 2 

User 103 
1 1 1 1 1 1 1 1 1 1 1 1 1 1 1 1 1 1 1 1 1 1 1 1 1 1 1 1 1 1 1 1 1 1 1 1 1 1 1 1 1 1 1 1 1 1 1 1 1 1 1 1 1 1 1 1 1 1 1 1 1 1 1 1 1 1 1 1 1 1 1 1 1 1 1 1 1 1 1 1 1 1 1 1 1 1 1 1 1 1 1 1 1 1 1 1 1 1 1 1 1 1 1 1 1 1 1 1 1 
2 
2 2 2 2 2 2 
2 
2 
1 
2 2 2 
2 
1 
2 2 
2 
2 
2 2 2 2 
2 
2 2 2 
2 
1 1 1 1 1 1 1 1 1 1 1 1 1 1 
2 1 
1 1 1 1 
2 
1 
2 
2 
2 
1 1 1 1 1 1 1 2 1 1 1 1 2 2 2 2 2 2 2 
2 
2 
2 
2 1 2 1 2 2 1 2 2 1 1 2 2 2 1 1 
2 
2 2 2 2 2 2 2 2 
1 2 1 2 
1 2 1 2 2 1 1 1 1 2 2 1 1 1 2 1 1 2 1 1 2 2 2 1 1 2 2 1 1 2 1 1 1 2 1 1 1 2 2 2 2 1 2 1 2 2 2 1 2 2 1 1 2 1 2 2 2 2 2 2 2 1 2 2 2 2 2 2 2 1 2 2 2 2 1 1 2 2 2 
2 2 
2 
2 
2 
2 
2 
2 
1 
2 
1 1 1 
2 2 2 2 2 2 2 2 2 
2 2 2 2 2 2 2 2 
2 
2 
2 1 1 1 1 1 1 2 1 1 2 1 1 1 1 1 1 1 1 1 2 
1 
1 
2 
1 
1 
2 2 2 1 2 2 
2 
1 
2 
2 
2 
1 
2 2 2 2 
2 1 1 1 2 2 2 
1 
2 
1 
1 
1 
2 
2 
2 
2 2 1 2 1 1 
2 2 2 
1 1 
2 
2 
1 
2 2 
2 
2 2 2 2 2 2 
2 
2 2 
2 
2 
2 2 2 
1 
2 
1 
2 2 2 2 
1 
2 
2 2 1 2 2 1 1 2 2 2 2 2 2 2 2 2 2 1 2 2 2 2 2 2 2 2 1 1 1 2 
2 
2 
2 
2 2 
2 2 2 2 1 2 1 2 2 2 2 1 2 1 1 2 2 1 2 2 1 2 1 1 2 2 1 2 1 2 2 2 2 2 2 1 1 2 2 2 2 2 2 2 1 
1 2 1 2 1 1 1 2 2 1 1 2 2 2 1 2 2 1 1 2 1 2 1 1 2 1 1 2 1 1 
1 1 
2 
2 
2 
1 
2 
2 
2 
2 
1 2 1 1 1 2 2 2 2 2 2 
2 
2 2 2 2 2 
1 
1 1 1 2 1 1 1 2 1 
1 
2 
1 
2 
2 
2 
1 
2 1 2 1 1 2 2 2 1 1 2 1 
2 
2 
2 
2 
2 
1 1 
2 
2 
2 
2 
2 
2 
1 2 2 
1 1 
2 
2 2 1 
2 
2 1 
2 2 
2 
1 
2 
1 1 1 2 2 2 1 1 2 1 1 2 1 1 2 2 2 
2 
2 2 
2 
2 
1 
2 
2 
2 2 2 2 2 2 
2 2 
2 
2 
1 
1 1 1 1 1 
2 
2 
2 
2 
1 
2 
1 1 1 1 1 1 1 1 1 1 1 1 1 1 1 1 1 1 1 1 1 1 1 1 1 1 1 1 1 1 1 1 1 1 1 1 1 1 1 1 1 1 2 1 1 1 1 
2 
2 
2 2 2 2 2 2 2 2 2 1 2 2 2 2 2 1 1 2 1 2 1 2 1 2 1 1 2 2 2 1 2 2 1 2 1 1 1 2 2 1 1 2 2 2 2 1 2 1 
2 
2 
2 
2 2 2 
2 
2 1 1 2 1 2 2 2 1 2 2 1 1 2 1 2 1 1 2 1 2 2 2 2 1 1 1 1 2 2 2 2 1 2 2 1 2 2 1 2 2 1 1 2 2 1 2 1 2 1 2 2 1 1 2 2 2 1 2 2 2 2 1 2 1 2 2 1 2 1 1 1 1 2 1 1 2 1 2 1 1 1 1 1 2 2 1 1 1 1 2 2 1 2 2 2 1 1 1 1 2 2 1 2 2 2 2 1 1 2 1 1 2 2 1 1 1 1 2 1 2 
1 1 1 1 
2 
2 
2 
1 
2 
2 
2 
2 
2 
2 
2 
2 
2 
1 1 
2 
2 
2 2 
2 2 1 
2 
1 2 2 1 2 2 2 1 1 2 2 1 1 1 1 2 1 2 1 1 1 1 1 1 1 2 2 
2 2 
2 
2 
2 
2 2 
2 
1 
2 
2 2 2 2 
2 
2 
2 
2 
2 
1 
2 
1 
2 2 
2 2 2 
1 
2 
2 
1 2 2 2 2 1 1 2 1 2 2 1 1 1 2 1 1 1 1 1 2 1 1 1 1 2 1 1 1 1 1 1 2 1 2 1 1 1 2 2 1 1 2 1 2 2 2 1 1 2 2 2 2 1 2 1 2 1 1 2 2 1 1 2 2 1 1 2 2 2 1 1 2 1 1 2 1 2 2 1 2 1 1 2 2 2 1 1 2 2 2 1 1 2 2 1 1 1 1 2 1 2 1 1 2 2 1 1 2 2 1 1 2 1 2 1 1 1 1 1 1 1 1 
2 2 2 2 2 2 
2 
2 
2 
2 
2 2 
1 
2 
2 
2 
2 
2 2 
2 2 2 
1 
2 
2 
2 
1 
2 
2 2 2 
1 1 
2 
2 
1 
1 1 1 1 
1 
1 
1 
2 1 2 
2 2 2 2 2 2 2 2 2 2 2 
2 
2 
2 2 2 2 2 
2 
2 
2 
2 
2 
2 
2 
2 
2 1 1 2 2 1 
2 
2 2 2 
2 
1 2 2 
1 1 
2 2 2 2 1 2 
1 2 
2 
2 
2 2 2 
2 2 
2 2 
2 
2 
2 
2 
2 
2 2 1 1 1 1 1 1 2 1 2 1 1 1 1 2 1 2 1 1 2 2 2 1 1 2 1 1 1 1 2 2 2 1 1 1 1 2 1 2 2 2 2 1 2 1 2 2 2 1 
2 1 
2 
2 
1 2 1 
2 
1 2 
1 
2 2 2 
1 
2 
2 
2 2 2 2 2 1 1 2 2 1 1 1 2 2 1 2 2 2 2 2 2 2 2 2 2 2 
2 
1 
1 2 2 2 2 2 2 2 2 2 2 1 2 2 1 1 2 1 1 
2 
1 
2 
2 
2 2 
2 
1 1 

User 104 
1 1 1 1 1 1 1 1 1 1 1 1 1 1 1 1 1 1 1 1 1 1 1 1 1 1 1 1 1 1 1 1 1 1 1 1 1 1 1 1 1 1 1 1 1 1 1 1 1 1 1 1 1 1 1 1 1 1 1 1 1 1 1 1 1 1 1 1 1 1 1 1 1 1 1 1 1 1 1 1 1 1 1 1 1 1 1 1 1 1 1 1 1 1 1 1 1 1 1 1 1 1 1 1 1 1 1 1 1 1 1 1 1 1 1 1 1 1 1 1 1 1 1 1 1 1 1 1 1 1 1 1 1 1 1 1 1 1 1 1 1 1 
1 
1 1 
2 2 
1 
1 
2 2 2 1 2 2 2 2 1 1 2 2 1 2 2 2 2 2 2 2 2 2 2 2 2 2 1 2 2 2 2 
2 
1 
1 1 1 1 2 
1 
2 
2 
2 
2 2 
1 
1 1 1 1 
2 
1 
2 1 1 1 1 2 2 2 2 2 1 2 2 
2 1 1 2 1 2 1 1 1 2 1 
2 
1 2 
2 2 2 1 2 2 2 2 2 2 2 2 2 2 2 1 2 1 2 2 2 1 2 1 1 2 1 1 2 2 2 1 2 2 2 2 2 1 2 1 1 1 2 1 1 1 1 1 2 2 2 1 1 1 2 1 2 2 2 2 1 2 2 2 2 1 2 1 1 1 2 1 2 1 2 1 2 2 1 1 1 2 1 1 1 2 2 2 2 2 2 2 2 2 2 2 2 2 1 
1 
1 
2 
2 2 1 1 2 2 2 2 1 2 2 2 2 2 2 2 2 1 1 1 2 2 2 1 2 2 2 1 1 1 2 2 1 1 1 2 1 1 2 2 1 2 
2 2 
2 
2 
1 1 
1 
2 
2 1 2 1 1 2 1 2 2 1 2 1 1 2 2 2 2 1 1 2 2 2 2 1 2 1 2 2 2 1 2 2 1 1 1 2 1 1 1 2 1 1 2 1 1 1 1 2 1 1 1 2 1 1 2 1 2 1 2 1 2 1 1 1 2 2 2 1 1 1 1 1 2 1 1 2 2 1 2 2 1 1 2 2 
1 2 
2 2 1 1 
1 1 1 1 
1 
1 
1 1 1 1 1 1 1 1 1 1 2 1 2 1 1 1 1 1 1 1 1 1 1 2 1 1 1 1 1 1 1 1 1 1 1 1 1 1 1 1 2 1 1 1 1 1 1 2 1 1 1 1 1 1 2 1 1 1 1 2 1 2 1 2 1 2 2 1 2 1 2 1 1 1 2 1 1 1 1 1 1 1 1 1 1 2 1 1 1 2 2 1 
1 
1 
1 
2 
2 2 
2 
1 
1 1 1 1 2 1 1 1 1 2 1 1 1 1 2 1 1 2 2 1 1 1 2 2 2 
1 
1 
1 1 1 1 1 1 1 1 1 1 1 1 1 1 1 1 1 1 1 1 1 
2 
1 1 1 1 1 1 1 1 1 1 1 1 1 1 1 
2 
1 
1 
2 
2 1 1 2 
1 1 1 1 1 1 1 1 1 1 1 1 1 1 1 1 1 
2 1 
2 2 2 2 2 2 2 
2 2 
2 1 1 
2 
2 
2 
2 
1 
2 
1 
1 
1 
1 
2 
1 
1 
1 
1 
1 1 1 1 1 1 1 1 1 1 1 1 1 1 1 1 1 1 1 1 1 
1 1 
1 1 1 1 1 1 1 
1 1 2 1 1 2 1 
1 2 
1 
1 
2 
1 1 
1 2 
1 
2 2 2 2 2 2 2 2 2 2 2 2 2 2 2 
1 
2 
2 
2 2 2 2 1 2 2 1 2 2 2 2 1 1 1 2 1 2 1 1 1 1 1 1 2 1 2 2 1 1 2 2 1 2 1 1 2 2 1 2 2 1 1 1 1 1 2 2 2 1 2 2 1 1 1 2 1 2 1 2 2 1 2 1 2 2 1 1 2 2 2 2 1 2 1 2 2 2 2 2 1 2 2 2 1 1 1 1 1 2 
1 
2 2 2 2 2 2 
1 
2 
1 
1 
2 
2 
2 
2 
1 2 1 
1 
1 
2 
1 1 1 1 1 1 1 1 1 1 1 1 1 1 
2 
1 
2 2 1 1 1 1 2 1 
2 1 2 2 1 2 2 2 
1 
1 
1 1 1 1 1 1 1 1 1 1 1 
2 
1 
1 1 1 1 1 1 1 1 1 1 1 1 1 1 1 1 1 1 1 1 1 1 1 1 2 1 1 2 1 1 2 1 1 1 1 2 
2 1 2 1 1 1 1 1 1 
1 1 1 1 2 
1 1 1 1 1 2 1 1 1 2 1 1 1 1 2 1 1 2 1 2 1 2 1 2 1 2 2 2 1 2 1 2 2 1 1 1 2 1 1 2 2 2 1 1 2 1 1 1 2 1 1 1 2 2 1 1 1 2 2 1 2 2 1 1 2 1 2 1 2 1 2 2 2 2 
1 1 1 1 1 1 1 
1 2 
2 
1 
1 
2 1 
1 
2 
2 2 2 2 1 1 1 2 1 1 1 
1 
1 
2 2 
2 
1 
2 
2 
1 2 1 1 1 
1 
1 1 1 2 2 1 
2 
1 1 1 1 1 1 1 1 1 1 1 1 1 1 1 1 
1 
2 
1 
2 
2 2 
2 
1 
1 
1 1 
1 
2 2 2 1 2 1 2 2 2 2 2 1 
1 2 2 1 1 1 1 2 1 1 2 1 1 1 1 2 1 2 2 1 1 1 2 1 1 1 1 
2 
1 
2 1 
1 
2 2 
1 1 1 1 
1 1 
1 
2 2 2 2 2 2 1 1 
1 1 
1 
2 1 
1 1 1 1 1 
1 
2 
1 
1 
2 
1 
1 
1 
1 
2 
1 1 1 1 2 
2 
1 
2 
1 1 
1 1 
2 
1 1 1 1 1 1 1 1 1 1 1 1 
1 
1 2 2 2 2 2 
1 
1 

User 105 
1 1 1 1 1 1 1 1 1 1 1 1 1 1 1 1 1 1 1 1 1 1 1 1 1 1 1 1 1 1 1 1 1 1 1 1 1 1 1 1 1 1 1 1 1 1 1 1 1 1 1 1 1 1 1 1 1 1 1 1 1 1 1 1 1 1 1 1 1 1 1 1 1 1 1 1 1 1 1 1 1 1 1 1 1 1 1 
2 
2 2 1 2 2 1 1 2 1 1 2 2 2 2 
2 
1 
2 
1 
1 2 1 1 1 1 2 1 1 1 1 1 2 1 1 1 2 1 2 2 2 2 2 1 2 1 2 2 2 2 1 1 2 2 1 2 1 1 2 2 1 1 2 1 1 2 1 1 2 1 1 2 1 2 1 2 2 1 1 1 1 1 1 1 1 1 2 
2 
2 
1 
2 
2 
2 
1 1 1 1 
1 
2 
1 1 1 1 1 
2 
2 2 1 2 
1 
2 2 
1 
1 1 1 1 1 1 1 1 
1 
1 2 1 1 2 1 1 2 1 1 1 
1 
1 
1 1 1 1 1 2 1 2 2 2 1 1 1 2 
1 
2 
1 1 1 1 1 
2 2 
1 1 1 1 1 1 1 1 1 1 1 1 1 1 1 1 1 1 1 1 
2 
2 
2 2 2 2 2 2 
1 2 1 2 2 1 2 1 2 2 1 1 1 1 2 1 2 1 2 2 2 2 2 2 2 1 2 1 2 2 2 1 2 2 1 1 1 2 2 1 1 1 1 1 2 2 2 1 2 2 2 1 2 2 2 1 1 1 2 1 1 2 2 2 2 2 1 1 2 2 1 1 2 2 2 1 1 1 2 1 1 1 2 1 1 1 2 2 2 1 2 1 2 2 2 1 2 2 1 1 1 1 1 2 1 2 1 1 2 1 1 2 2 2 1 1 1 1 1 1 1 2 1 2 1 2 1 2 1 2 1 1 2 2 
1 1 1 2 1 1 
2 
2 
1 1 2 1 
2 
1 1 1 1 1 1 1 1 1 1 1 1 
1 
2 
2 
2 1 
2 
2 
1 1 
2 
2 
2 
2 2 2 2 2 1 1 1 2 1 1 2 1 1 1 2 1 1 2 1 2 2 1 2 1 1 2 2 1 2 2 1 2 
2 2 2 2 1 2 1 2 1 2 2 1 1 1 2 1 2 1 1 1 1 1 1 2 1 2 2 1 1 2 2 2 1 2 
1 
2 2 
2 
1 
2 2 2 1 1 2 2 2 1 1 2 2 1 1 1 1 1 1 2 1 1 1 1 1 2 1 1 2 1 1 1 1 1 2 1 1 1 2 2 2 1 2 1 2 2 1 2 1 2 2 2 2 1 2 2 1 1 2 2 1 1 1 1 1 1 2 2 2 2 1 1 1 1 1 2 1 1 1 1 1 2 2 1 2 1 2 1 1 1 2 1 1 1 1 1 1 1 1 1 1 2 1 1 2 1 1 1 1 1 1 1 1 1 1 1 1 1 1 2 1 1 1 2 
2 
2 2 1 
1 
2 
1 
2 2 2 
2 
1 2 2 2 2 2 2 2 1 1 1 1 2 2 1 2 2 2 
2 
2 
2 
2 
2 2 1 1 1 1 
2 
2 
1 2 2 1 1 2 1 1 1 1 2 1 1 1 2 1 1 1 1 1 1 1 2 1 1 1 
2 
2 
1 
2 
2 
2 
1 
2 1 1 2 2 2 2 2 2 2 1 1 2 
2 2 2 
1 
1 
2 
1 1 
1 
2 
2 
1 2 2 1 2 1 1 1 1 1 2 2 1 2 1 1 2 2 2 1 2 2 1 1 1 2 1 2 1 1 1 1 2 2 1 1 1 2 1 1 1 
2 
2 
1 
2 2 2 
1 
1 
2 
2 
1 1 1 
2 
2 
1 2 1 2 1 2 2 
2 
1 
2 
2 2 2 2 2 2 2 2 
1 
2 
1 1 1 2 2 2 2 1 1 1 2 1 1 1 1 
1 
2 2 
1 1 
2 
2 
2 
2 2 2 2 
1 
2 
2 
1 1 2 1 2 
1 
1 1 
1 1 2 2 
2 2 2 2 
1 
1 
1 
1 2 1 1 
2 2 1 2 2 2 2 1 2 2 2 1 1 2 1 2 1 2 2 1 1 1 1 2 1 1 1 1 2 2 1 1 2 2 1 1 1 1 2 1 2 1 1 2 1 2 1 2 1 1 2 2 1 1 1 1 
1 
2 2 2 2 2 
1 1 
2 1 1 1 1 1 1 1 1 2 1 1 
1 
2 
1 1 1 
1 
2 
2 2 
1 1 
2 
2 
2 
2 
1 
1 1 1 1 1 1 1 1 2 1 1 1 1 1 1 1 1 1 1 1 1 1 1 2 1 2 2 1 2 
2 
2 
1 1 1 1 1 2 2 1 2 2 1 1 1 2 1 1 2 2 1 1 1 2 2 1 1 2 1 2 2 2 1 2 2 2 1 1 2 1 2 1 2 1 1 2 
1 
1 2 1 2 1 1 2 1 1 2 1 2 2 2 1 1 2 1 2 1 1 1 
2 
1 
1 
1 
1 
2 
2 1 
1 
2 
1 
1 
2 2 2 
1 
2 

2 1 1 1 1 1 1 1 2 1 1 1 
2 
2 
1 
1 
2 
2 
2 
2 
2 
2 
2 
2 
2 
2 2 2 1 2 1 1 1 1 2 1 1 1 1 1 1 
1 
1 
2 
1 
2 2 1 
1 1 1 1 
1 
2 2 
2 
1 
1 1 1 1 
2 
1 
1 
1 
2 

User 106 
1 1 1 1 1 1 1 1 1 1 1 1 1 1 
2 
1 
2 2 
1 1 1 1 1 1 1 
1 2 2 
2 2 2 1 1 1 1 2 
1 
2 
2 1 1 2 2 2 1 2 2 2 1 1 1 1 1 2 2 2 2 2 1 
2 
1 
1 
1 
1 2 1 1 2 2 2 1 2 2 2 2 2 1 1 2 2 1 1 1 1 2 1 1 2 2 
2 2 
1 2 2 
2 1 1 2 2 1 
2 2 1 1 
2 
2 
1 1 2 2 1 
1 1 1 2 1 2 1 
2 
1 1 2 
2 
1 1 2 1 1 
2 2 2 
2 
2 2 
1 1 2 
1 
2 
2 2 2 
2 
2 
1 
2 2 
2 
2 1 2 2 1 2 1 1 1 1 2 1 1 1 1 1 1 
2 
2 
1 
1 
1 
2 
1 1 
1 1 1 1 2 2 1 1 1 2 1 1 1 1 1 1 2 
2 
2 
1 
1 
2 
2 
2 
1 1 2 1 1 1 
1 1 1 1 1 2 2 1 1 1 1 
2 1 
1 1 1 1 
1 
1 1 2 1 1 2 2 2 2 1 1 2 1 1 1 2 1 2 2 
1 2 1 1 1 
2 
1 

User 107 
1 1 1 1 1 1 1 1 1 1 1 1 1 1 1 1 1 1 1 1 1 1 1 1 1 1 1 1 1 1 1 1 1 1 1 1 1 1 1 1 1 1 1 1 1 1 1 1 1 1 1 1 1 1 1 1 1 1 1 1 1 1 1 1 1 1 1 1 1 1 1 1 1 1 1 1 1 1 
2 
2 
1 1 
1 
1 1 1 1 1 1 1 1 1 1 1 1 1 1 1 1 1 1 1 1 1 1 1 1 1 1 1 1 1 1 1 1 1 1 1 1 1 1 1 1 1 1 1 1 1 1 1 1 1 1 1 1 1 
2 2 2 2 2 1 2 2 2 2 2 2 1 2 2 2 2 1 2 
1 
2 2 1 2 1 1 2 2 1 1 1 2 1 1 1 2 2 1 2 1 2 1 2 2 2 2 1 2 2 
1 
1 
2 
2 2 
2 2 2 2 
2 2 2 2 2 2 1 2 2 2 1 2 2 1 2 1 2 2 2 1 1 2 1 2 1 1 2 2 2 2 2 1 2 
1 1 
2 2 
1 
1 
2 1 1 1 2 2 1 
2 2 2 2 2 2 2 
1 2 1 2 2 
1 
2 2 2 2 2 2 1 2 
2 2 2 2 2 2 
1 
2 2 2 2 2 2 
2 2 
2 
2 2 2 2 2 
1 1 1 
2 2 2 
1 1 1 1 1 
2 
1 1 1 1 1 2 1 1 1 
1 
1 
2 
1 
1 1 2 2 1 2 2 1 
2 
2 
2 2 2 1 1 1 1 2 1 1 2 1 2 1 2 2 2 2 2 2 1 2 2 1 2 2 2 1 1 2 2 2 1 1 1 1 1 2 1 2 1 2 1 1 2 1 1 2 1 1 2 2 1 1 2 1 1 1 2 2 1 1 2 2 2 1 2 2 1 2 2 2 2 2 2 2 2 2 1 2 2 1 1 2 2 1 1 2 1 2 1 2 2 2 2 1 1 1 1 1 1 1 2 1 1 1 1 2 1 1 2 1 2 2 2 2 1 2 1 1 1 2 1 1 
2 1 1 2 1 1 1 1 
1 1 2 1 1 2 2 1 2 1 1 1 1 1 2 1 1 2 
2 
1 
1 1 1 1 1 1 2 1 2 1 1 2 2 1 2 2 1 1 1 1 1 1 1 1 1 1 1 1 1 1 2 2 1 2 1 1 1 1 1 1 1 1 2 2 1 1 1 1 1 1 1 1 2 2 1 2 2 
1 1 1 1 
1 
1 2 1 2 2 
1 
2 
1 
1 1 
1 1 2 
1 2 2 
2 
2 
2 
1 
2 2 
2 
1 
2 1 
1 
2 2 2 2 
2 
1 
1 1 1 1 1 
1 
1 1 
1 1 1 2 
2 
1 
2 2 
1 
2 
1 
2 
1 
1 
2 2 1 2 2 1 1 2 1 1 1 2 1 1 2 2 2 1 2 2 2 
2 2 2 2 2 
1 
2 
1 1 2 1 1 1 1 1 2 2 2 1 2 2 1 2 2 1 1 1 2 1 2 1 1 1 1 1 1 1 1 1 2 2 1 1 2 1 1 2 1 1 2 1 1 2 1 1 2 1 1 1 1 1 2 1 2 2 1 1 1 1 2 2 1 1 
2 2 2 2 
1 
2 
1 1 1 1 
1 
1 
2 
2 
2 
2 
2 
2 2 2 2 2 2 
2 2 2 1 1 2 2 2 1 2 2 1 1 1 1 1 1 1 1 2 2 1 1 1 2 1 1 1 2 1 1 1 1 1 1 1 1 2 2 1 2 2 2 1 2 2 1 2 2 1 2 1 1 1 1 1 2 1 2 1 2 1 
2 1 
1 1 1 2 1 2 2 2 1 2 1 2 2 1 1 2 1 2 2 1 2 1 2 2 2 1 1 1 2 2 1 1 1 1 2 2 1 2 
1 
1 1 1 1 1 1 1 
2 
2 2 
2 
1 
2 2 2 1 1 1 1 1 2 
1 
1 
2 
1 
1 
1 
1 1 
2 
2 
2 2 1 2 1 2 1 1 1 1 2 2 1 1 1 1 2 2 1 1 2 2 1 1 1 2 1 1 1 1 1 1 2 1 1 1 2 1 1 1 1 1 1 2 1 1 1 1 1 1 1 2 1 2 2 1 2 1 1 2 1 1 1 2 1 1 1 2 1 2 1 2 1 2 2 1 2 2 1 2 1 1 
1 
1 1 2 2 1 
1 
2 
1 2 1 2 1 1 1 2 2 1 2 2 2 1 2 2 
2 
1 
1 
1 2 
2 2 2 2 
2 1 2 2 1 1 1 2 2 1 
2 
2 
1 
1 
2 
1 
1 
2 
1 
2 1 2 2 1 1 2 1 1 1 1 1 1 2 2 2 2 1 
1 
2 1 1 2 2 2 1 2 
1 
2 
1 
1 1 1 1 1 2 2 2 2 
1 
1 1 1 
1 
1 1 1 
1 
1 
2 
1 
2 2 
2 1 1 1 1 2 2 2 2 2 2 2 2 2 2 1 2 2 2 2 2 2 2 2 
1 
2 
1 
1 2 1 1 
2 1 1 
1 
2 1 
1 1 1 2 
2 1 2 2 2 2 

User 108 
1 1 1 1 1 1 1 1 1 1 1 1 1 1 1 1 1 1 1 1 1 1 1 1 1 1 1 1 1 1 1 1 1 1 1 1 1 1 1 1 1 1 1 1 1 1 1 1 1 1 1 1 1 1 1 1 1 
1 
1 
1 2 1 1 1 1 1 2 1 1 1 1 1 1 1 1 1 1 
1 
1 
2 
2 
1 1 
2 1 1 1 1 1 2 1 1 1 1 2 1 1 1 2 1 1 1 1 1 2 1 2 2 2 1 1 1 1 1 1 1 1 1 1 1 1 1 1 1 2 1 1 1 1 1 1 1 1 1 2 1 1 1 1 2 1 1 1 1 1 1 2 2 1 1 1 1 1 1 2 1 1 1 1 1 1 1 1 1 2 1 1 1 1 1 1 1 1 1 
1 
1 
2 2 
2 
2 2 2 2 2 1 1 1 1 1 2 1 
2 
1 1 
1 
1 
1 1 
1 
1 
2 
2 
1 
1 1 1 
2 
1 
1 
2 
2 
2 
1 
1 
2 1 2 1 1 1 1 1 1 1 1 1 1 1 1 1 1 1 1 1 1 1 1 1 1 1 1 1 1 1 1 1 2 1 2 1 1 1 1 1 1 1 1 1 1 1 1 1 1 1 1 1 1 2 1 1 1 1 1 1 2 1 1 1 1 1 1 1 2 2 1 1 1 1 1 1 1 
2 
2 2 2 2 
1 1 
1 
1 1 1 1 
2 1 2 1 2 2 1 2 2 
2 
2 
2 2 2 2 2 2 2 2 2 2 2 2 2 2 2 2 2 2 2 2 2 2 2 2 2 2 2 
1 
2 
1 
1 1 
1 1 
1 1 1 1 1 1 1 1 1 1 1 1 1 1 
1 
2 
2 2 2 2 
1 2 1 1 1 2 1 1 1 2 1 2 1 1 1 1 1 1 1 1 1 2 1 2 2 1 
2 1 2 1 2 2 2 2 2 
1 
1 
2 
2 1 1 1 1 1 1 1 
2 
1 2 1 2 1 1 2 1 1 1 2 2 2 1 1 1 2 1 1 2 1 1 2 1 2 1 1 1 1 1 1 
2 2 2 2 1 2 1 2 2 2 1 2 2 2 2 2 1 1 2 2 2 2 2 1 2 2 2 2 2 2 1 1 1 1 2 2 1 2 2 1 2 1 1 1 2 1 2 2 2 2 2 2 2 2 2 2 1 1 2 2 2 1 2 2 2 
1 1 
2 
2 
1 1 1 1 1 
2 2 2 1 
1 1 2 
1 
1 1 
1 2 
1 1 1 1 1 1 1 1 1 1 1 1 1 1 1 1 1 1 1 1 1 1 
1 
1 
1 
1 
1 
1 
1 
1 1 
2 
1 
1 
1 2 
2 1 
2 2 
1 1 
2 
2 2 2 2 
2 2 1 1 2 
1 1 1 1 
1 
1 2 1 2 
2 
1 
1 
1 2 
2 
2 
1 1 1 
2 2 
2 

User 109 
1 1 1 1 1 1 1 1 1 1 1 1 1 1 1 1 1 1 1 1 1 1 1 1 1 1 1 1 1 1 1 1 1 1 1 1 1 1 1 1 1 1 1 1 1 1 1 1 1 1 1 1 1 1 1 1 1 1 1 1 1 1 1 1 1 1 1 1 1 1 1 1 1 1 1 1 1 1 1 1 1 1 1 1 1 1 1 1 1 1 1 1 1 1 1 1 1 1 1 1 1 1 1 1 1 1 1 1 1 1 1 1 1 1 1 
1 2 1 2 1 2 1 2 
2 2 2 2 
2 
2 
2 
1 1 
1 
2 
2 2 2 
1 
1 2 
2 2 1 1 2 2 2 2 2 2 2 2 1 2 1 1 2 2 2 2 2 2 2 2 2 2 2 2 2 1 1 2 2 1 2 1 
2 2 2 1 2 1 2 1 1 1 2 1 1 2 2 1 1 2 1 1 2 2 1 2 2 1 1 1 2 1 2 2 2 2 1 2 1 2 2 2 2 2 2 2 2 2 2 2 2 1 1 
1 
2 
1 
1 1 
2 2 2 1 2 2 2 1 2 2 2 2 2 2 
1 1 1 1 1 1 1 1 
2 1 2 2 1 
1 2 1 
1 
2 
2 1 2 2 2 1 1 2 1 1 2 2 1 1 2 2 2 2 1 2 1 1 2 1 
1 1 2 
2 1 1 1 1 1 1 1 
1 
2 
2 2 2 2 2 2 1 2 2 2 2 2 2 1 2 2 2 2 2 1 1 2 1 2 
2 2 
2 2 1 1 2 2 2 2 2 2 2 2 2 2 2 1 2 1 1 2 2 1 2 2 1 1 1 1 2 2 1 1 1 2 2 2 1 1 1 1 2 2 2 2 2 2 2 2 2 2 2 2 1 2 1 1 2 2 2 2 2 1 2 1 2 1 2 2 2 1 2 2 2 2 1 2 1 2 1 1 1 2 2 2 2 2 2 2 1 2 2 2 2 2 2 2 2 1 1 2 1 1 2 1 2 2 2 1 2 1 2 2 1 1 1 2 1 2 2 2 1 2 2 1 2 2 1 1 2 2 1 1 2 1 2 2 1 2 2 2 2 2 2 1 1 2 2 2 2 2 2 1 1 2 2 1 2 2 1 1 1 2 1 2 2 2 1 1 2 2 2 2 
2 
2 
1 
2 
1 
2 
2 
1 1 1 
2 2 2 2 1 1 1 2 1 2 2 2 2 2 1 2 2 2 2 2 2 1 1 2 1 1 2 2 2 2 2 2 2 2 2 1 2 2 1 2 2 2 2 2 2 1 2 2 1 2 2 1 2 2 2 2 1 2 2 1 2 2 2 2 2 2 2 2 2 2 2 2 1 2 2 2 2 2 2 2 2 2 2 2 2 2 2 2 2 2 2 2 2 2 1 1 2 2 2 2 2 2 2 2 1 2 2 2 2 1 2 1 2 2 2 1 2 1 2 2 2 2 2 2 2 2 2 2 2 1 2 2 1 2 2 
1 
2 
2 2 2 2 2 2 2 2 2 2 2 2 2 2 2 2 2 2 2 2 2 2 2 2 2 2 2 2 2 2 2 2 2 2 2 2 2 1 2 2 2 2 2 2 2 2 2 2 2 2 2 2 2 2 2 2 2 2 2 2 2 2 2 2 2 2 2 2 
1 
2 
2 2 2 2 2 2 2 2 2 
1 
2 1 
2 
2 
1 1 
2 
1 
2 2 
1 1 1 1 1 1 1 1 
1 
1 1 1 1 1 1 1 1 1 1 1 1 1 1 1 1 1 1 1 1 1 
2 2 1 1 2 2 2 2 2 2 2 2 2 2 2 1 1 2 2 1 1 2 2 1 1 2 2 2 2 1 2 2 2 2 1 2 2 2 2 2 2 2 2 2 2 1 2 2 2 2 2 2 2 2 1 2 1 2 1 1 2 1 2 2 2 2 2 2 2 2 2 2 2 2 2 2 2 2 2 
1 1 
2 
2 
2 
2 
2 1 1 2 2 2 1 1 1 2 1 2 2 1 2 2 1 2 1 1 2 2 1 2 2 2 2 2 2 2 1 1 2 1 2 2 2 2 1 2 1 1 2 2 2 2 1 2 2 1 2 1 2 2 2 2 2 2 1 1 2 1 2 2 2 2 2 2 2 2 1 1 2 2 2 2 2 2 2 2 2 2 2 2 2 1 2 2 2 1 2 2 2 2 1 2 2 2 2 1 2 2 2 2 2 
2 
2 
1 
1 
1 1 2 2 2 
2 2 
1 1 1 1 1 2 2 2 1 1 1 2 1 1 1 1 
2 
2 2 2 2 
1 
2 1 1 2 2 2 1 2 1 2 1 2 2 1 1 2 2 1 1 2 1 2 1 2 2 1 1 1 1 2 1 1 2 2 1 2 1 2 1 2 2 1 2 2 2 2 2 2 2 1 1 1 1 2 2 2 2 1 2 2 2 2 2 2 2 2 1 2 2 1 2 2 2 2 2 2 1 2 2 2 2 1 1 2 1 2 1 1 2 2 1 2 2 2 1 2 1 1 2 2 1 1 2 2 2 1 1 1 1 2 2 2 1 1 2 2 1 2 1 2 2 1 2 1 2 2 1 1 2 2 1 2 2 2 2 1 2 2 1 1 2 1 1 1 2 2 2 1 1 2 2 1 2 
1 
1 
1 1 1 1 1 1 
2 
1 
2 
2 1 2 2 2 2 2 1 2 2 2 2 2 2 2 2 2 2 2 2 2 2 2 1 2 1 2 1 2 2 2 2 2 2 2 2 2 2 2 1 2 2 2 1 2 2 1 2 2 2 1 2 2 2 2 2 2 1 2 2 2 2 2 2 2 2 2 2 2 1 2 2 2 2 2 2 1 2 2 2 2 1 1 2 2 1 
2 2 1 1 2 1 1 2 2 2 2 2 2 2 2 1 2 2 2 2 2 2 2 2 2 2 1 1 2 2 1 2 1 1 2 2 2 1 2 2 1 2 2 1 2 1 2 2 1 2 1 
2 
2 
2 
2 
1 
2 
1 1 1 1 1 1 
1 
1 1 1 1 
2 
1 
2 2 1 2 2 2 1 2 2 2 2 2 
1 1 
2 
1 
1 1 1 2 1 2 1 1 1 1 2 
2 

User 110 
1 1 1 1 1 1 1 1 1 1 1 1 1 1 1 1 1 1 1 1 1 1 1 1 1 
2 
2 
1 1 1 1 2 
2 1 2 
1 
1 2 2 2 1 2 2 2 
1 
2 2 2 
1 
2 2 2 1 2 
2 1 2 1 2 1 1 1 2 2 2 2 2 2 1 2 2 2 2 1 1 2 2 2 1 1 1 1 2 1 2 2 2 1 
2 2 
1 1 2 2 
1 
1 
2 2 
1 
2 
1 
1 1 2 2 2 
2 
1 2 
2 1 2 2 
1 1 
2 2 
2 1 2 1 2 2 
2 2 2 
1 
1 1 1 2 2 2 
2 
2 1 1 1 2 2 2 1 1 2 1 2 2 2 1 1 1 2 1 
2 
1 1 1 1 
2 
2 2 2 
1 
2 
2 1 1 1 1 
1 2 
2 
1 
2 
1 1 
2 2 2 1 1 2 2 1 2 1 1 1 1 2 2 1 1 2 2 1 2 1 1 1 1 1 2 2 1 2 1 1 2 2 1 2 1 1 2 1 2 2 2 2 2 2 1 2 2 2 1 1 
1 2 2 2 
1 2 1 1 1 2 1 1 1 1 1 2 2 1 2 1 1 1 1 2 2 2 2 
2 
1 1 1 1 1 1 1 1 1 1 1 1 1 1 1 1 1 1 
1 
1 1 1 2 2 1 1 1 2 1 2 1 1 1 2 1 
2 
1 1 1 
1 
2 
2 
2 2 2 
2 1 2 1 1 1 1 2 1 1 2 1 1 2 2 2 1 1 2 1 2 2 2 2 1 1 2 1 1 2 1 1 2 2 1 1 1 
1 2 
2 
2 2 1 2 2 1 1 1 
2 
2 1 2 1 
1 1 1 1 1 1 1 1 1 1 1 1 1 2 1 1 1 1 1 1 1 1 1 1 2 1 1 2 2 1 1 1 1 1 1 1 2 2 
2 2 2 2 2 1 2 2 2 2 2 2 2 2 1 2 2 1 2 2 2 2 2 1 1 2 2 1 
2 2 2 2 2 2 2 2 2 2 2 2 1 2 2 2 
1 
1 1 
2 
2 2 
2 1 1 2 2 2 
2 
2 
2 
2 1 2 1 1 1 2 2 2 2 1 2 1 2 1 1 1 2 1 1 1 2 2 1 2 1 2 
2 
1 1 2 1 
1 
1 
2 2 
1 
1 1 2 2 
1 1 
1 2 1 1 2 1 1 2 1 1 2 2 1 2 1 2 
1 1 
1 

User 111 
1 1 1 1 1 1 1 1 1 1 1 1 1 1 1 1 1 1 1 1 1 1 1 1 1 1 1 1 1 1 1 1 1 1 1 1 1 1 1 1 1 1 1 1 1 1 1 1 1 1 1 1 1 1 1 1 1 1 1 1 1 1 1 1 1 1 1 1 1 1 1 1 1 1 1 1 1 1 1 1 1 1 
2 

2 
2 2 2 2 2 1 2 
1 2 
2 2 
1 
1 1 2 2 2 1 
2 1 2 1 
2 
2 
2 
1 1 1 1 1 1 1 1 1 1 1 1 1 1 1 1 1 1 1 1 
2 1 2 1 2 1 2 2 1 1 1 2 1 2 2 1 1 2 1 1 2 2 1 2 1 1 2 
1 2 2 2 1 2 2 2 1 2 
1 1 2 
1 2 1 
2 2 2 1 2 2 2 2 2 1 2 2 2 1 1 1 2 2 
2 2 1 
2 1 
2 
1 2 1 1 1 1 2 
2 2 2 2 2 
1 2 
2 
2 1 1 1 2 2 2 2 1 1 2 1 2 2 1 
2 
2 
1 
1 1 2 2 1 1 1 1 
1 1 
1 
2 
1 1 
2 2 2 
1 2 2 1 2 1 1 1 2 2 2 1 1 2 1 2 1 1 1 1 1 2 
2 2 1 2 
1 
1 1 
2 
1 2 
2 
2 
1 1 1 1 1 2 2 1 2 1 2 2 1 1 1 1 2 2 1 2 2 1 2 2 2 2 1 2 2 1 
2 
2 
2 2 1 1 2 1 1 2 
2 2 
2 1 
1 
1 
1 1 2 2 2 2 1 
1 2 2 2 
2 2 1 1 2 2 1 1 1 1 1 1 1 2 2 1 2 1 2 2 1 2 2 1 2 
2 2 2 2 1 2 2 2 2 2 2 2 2 2 2 2 2 2 2 1 1 1 2 2 2 2 1 2 1 2 2 
1 1 2 
2 
2 
2 
1 
1 
1 1 2 
2 
2 1 2 1 1 2 1 1 1 2 2 1 1 1 1 
2 1 
2 2 
2 1 1 1 2 1 2 1 1 2 1 2 1 1 2 2 2 1 2 1 1 2 2 1 1 
1 1 2 1 1 1 1 1 
2 2 2 2 1 2 2 2 2 2 
2 1 
2 
2 1 
1 
2 2 
2 1 1 1 2 1 
1 1 
2 2 
1 2 1 2 
1 2 2 
1 
2 1 
2 
1 
2 
2 1 1 2 
1 
1 
2 
2 
2 2 2 1 1 1 2 2 1 
2 
1 2 
2 
1 1 
2 2 1 1 1 1 2 1 1 2 2 2 2 2 1 1 2 2 1 
2 
2 
2 1 1 1 1 1 2 1 2 2 2 2 2 2 1 1 2 2 2 
1 1 2 
1 2 2 
1 
1 1 2 1 2 1 2 1 2 2 1 1 2 2 1 1 1 1 2 1 2 2 1 1 1 1 2 1 1 1 2 1 2 2 1 2 1 2 2 1 1 1 1 1 1 2 1 1 1 2 
2 
2 
2 
2 2 2 2 2 2 2 2 2 
1 1 
2 
1 1 2 
2 2 2 2 2 
2 1 2 1 
1 
2 
2 
2 2 
1 1 1 1 1 1 1 1 2 
2 1 
1 2 
1 1 1 
1 2 2 1 1 1 1 
1 
1 
2 1 
1 2 2 2 1 1 2 1 1 2 2 2 2 2 2 2 1 2 1 2 1 1 2 2 1 2 1 1 
2 
1 2 1 2 1 2 1 1 2 2 2 2 2 1 1 
2 
2 
2 2 
2 1 
1 1 
2 2 1 2 2 1 1 1 1 1 1 1 2 2 2 1 1 1 2 2 2 1 1 1 
1 
2 2 2 2 2 2 2 
2 
2 
2 
2 2 
1 2 
1 
2 
2 2 
2 
2 2 
1 
2 
1 
1 
1 2 
1 2 1 
1 2 2 2 2 1 
2 2 2 2 1 1 1 
1 2 2 
2 2 
1 1 
2 
2 
2 2 1 
2 2 
1 
2 2 
1 2 
2 2 2 
2 
1 
2 2 1 2 2 2 2 1 2 2 
1 
1 2 1 2 1 2 1 2 2 1 1 2 2 2 1 2 1 1 
2 
1 1 1 
1 
1 
2 
2 
2 
1 2 1 1 1 1 
1 
2 
1 
2 
2 
2 2 1 1 1 1 2 1 2 1 2 1 1 
1 
1 1 
2 
1 1 2 2 2 2 1 1 2 1 2 2 1 1 2 2 2 1 1 2 1 1 1 2 1 
1 
2 
2 1 

User 112 
1 1 1 1 1 1 1 1 1 1 1 1 1 1 1 1 1 1 1 1 1 1 1 1 1 1 1 1 1 1 1 1 1 1 1 1 1 1 1 1 1 1 1 1 1 1 1 1 1 1 1 1 1 1 1 1 1 1 1 1 1 1 1 1 1 1 1 1 1 1 1 1 1 1 1 1 1 1 1 1 1 1 1 1 1 1 1 1 1 1 1 1 1 1 1 1 1 1 1 1 
2 2 2 1 2 
2 2 1 1 2 1 2 1 1 2 1 1 1 1 1 1 1 2 1 2 1 1 1 2 1 2 2 2 1 1 1 2 2 1 1 2 2 1 1 2 2 1 1 1 2 1 1 1 1 1 1 2 1 1 1 1 1 2 1 2 2 2 1 1 1 1 1 2 1 1 1 1 2 2 1 
2 2 
1 2 
2 2 1 2 2 2 
1 1 
1 
1 
2 1 2 1 
2 2 
2 2 2 
1 1 1 1 1 1 1 1 1 1 1 1 
2 
1 
1 1 1 
1 2 2 1 2 1 2 1 2 1 1 
2 2 
2 2 
2 1 2 2 2 2 2 2 2 1 1 2 1 2 1 2 2 1 
1 
2 
2 
1 
1 
2 1 
2 
2 
1 1 
1 1 
1 1 2 
2 2 2 
2 
1 2 
2 2 2 
1 1 
1 
1 2 1 1 1 1 1 1 1 1 1 1 1 1 2 1 2 1 1 2 2 1 1 1 1 1 2 2 1 
1 
2 
1 
1 
2 
2 
2 
1 
2 
2 2 1 1 
2 
2 
1 
1 
2 
2 2 2 2 2 2 
1 1 2 2 1 1 1 1 1 2 1 1 
2 
1 2 2 2 2 2 2 2 2 1 2 1 2 1 2 2 1 1 1 1 1 1 2 2 2 2 2 2 1 1 1 1 2 2 1 1 1 2 2 1 1 1 2 2 1 2 1 1 1 2 
1 
2 2 2 
2 
2 
1 1 
1 1 1 2 1 1 2 2 2 1 2 1 2 2 2 1 2 1 2 1 1 2 1 1 2 2 1 1 1 2 2 1 1 1 2 1 1 1 1 1 1 1 1 1 1 1 1 2 2 1 1 2 2 1 1 2 1 
2 2 2 2 1 2 2 2 1 2 1 2 1 2 
2 
1 1 1 
1 1 1 1 2 1 
1 2 1 1 2 1 2 1 1 
1 2 1 2 1 1 
1 1 2 
1 
1 
1 1 2 
2 2 
2 2 
2 2 2 2 2 2 
2 2 2 2 2 2 2 2 
2 
1 2 2 1 2 1 2 2 2 1 2 2 2 2 2 2 2 2 2 
1 1 
2 
1 
1 1 1 1 1 
2 
1 2 2 2 2 
1 2 2 1 1 
1 1 1 
2 
1 2 2 2 1 1 
2 
1 
2 
2 
2 2 
1 
1 
1 1 
1 1 1 2 
2 1 2 1 1 2 2 2 1 2 2 2 2 1 1 2 1 1 1 1 2 1 1 1 1 2 1 2 1 1 1 2 1 1 1 2 2 1 2 2 2 2 1 2 1 
2 2 2 2 2 2 2 2 2 2 2 2 2 2 2 2 2 2 2 2 2 
1 
2 
1 
1 1 2 1 1 1 2 1 1 1 1 
1 1 1 1 2 2 1 1 2 2 1 2 1 2 2 1 1 1 1 2 2 1 1 1 1 2 2 1 1 1 1 2 
2 2 2 2 2 2 2 2 2 1 2 2 1 2 2 2 2 2 2 2 2 2 2 2 2 1 2 2 2 2 2 2 2 2 2 2 2 2 2 2 2 2 2 2 2 2 2 2 2 2 2 2 2 2 2 1 2 2 1 1 
1 
1 
2 1 1 2 1 1 1 2 1 1 1 1 1 1 1 2 1 1 
1 
1 
1 
2 2 2 2 2 2 2 2 2 2 2 2 
2 
2 
1 2 
2 
2 
2 2 2 1 1 2 1 1 1 2 1 1 
2 
1 
2 
2 
1 
2 
2 1 
2 
2 2 2 
2 2 2 
2 
2 
1 
1 
1 1 1 
2 
2 2 1 1 2 2 1 1 2 1 2 2 2 
1 2 2 2 
2 
1 
2 1 2 2 2 1 2 1 1 1 2 2 1 2 1 1 1 1 2 2 2 1 2 1 2 1 1 2 2 1 1 1 1 2 1 2 1 2 1 1 1 1 1 2 2 1 1 1 2 2 1 2 2 2 1 1 1 1 2 2 1 1 1 1 1 1 2 1 1 1 2 2 1 2 1 1 2 2 1 1 2 1 2 1 2 1 1 1 2 2 2 1 1 2 1 1 2 2 2 1 2 2 2 1 2 1 2 2 1 1 1 1 1 2 2 2 1 1 1 2 2 1 1 1 1 2 2 1 1 2 
1 
1 2 1 1 2 1 2 1 1 1 2 1 2 2 2 2 1 1 1 2 1 1 1 1 1 1 1 2 1 1 
2 
2 
2 1 2 2 1 2 1 2 2 2 
2 
2 
1 2 
1 1 2 2 2 1 1 2 1 1 2 1 
1 
2 
2 
2 
2 
1 
2 1 
2 1 
1 1 2 
2 
1 
2 2 2 
1 
2 
1 1 2 2 
2 2 
2 
2 
1 1 1 
1 
1 1 
1 
1 
2 
2 
2 
1 
1 
2 2 
1 2 
1 
2 
1 
1 
2 
1 
2 2 
2 2 
2 
1 
1 
1 
1 
1 
1 
1 
1 2 2 
2 
2 
2 1 1 2 1 1 1 1 2 2 
1 1 1 1 2 2 2 2 1 2 2 2 1 
2 
1 
2 
2 
1 
2 1 1 
2 
2 
1 1 1 1 
2 2 
2 
2 
2 2 2 2 2 2 
1 1 1 1 1 1 1 1 1 1 
2 
2 
1 1 
1 2 
1 1 2 1 1 2 1 1 2 1 2 1 
2 2 2 2 2 2 2 2 1 1 2 2 2 
1 
2 2 1 2 1 1 
1 
2 

User 113 
1 1 1 1 1 1 1 1 1 1 1 1 1 1 1 1 1 1 1 1 1 1 1 1 1 1 1 1 1 1 1 1 1 1 1 1 1 1 1 1 1 1 1 1 1 1 1 1 1 1 1 1 1 1 1 1 1 1 1 1 1 1 1 1 1 1 1 1 1 1 1 1 1 1 1 1 1 1 1 1 1 1 1 1 1 1 1 1 1 1 1 1 1 1 1 1 1 1 1 1 1 1 1 1 1 1 1 1 1 1 1 1 1 1 1 1 
2 
2 2 
2 
2 2 1 1 2 1 1 1 
2 1 2 2 2 
1 2 
1 1 1 1 2 
2 
2 
1 
2 2 2 2 2 2 2 2 
1 1 2 2 2 1 2 1 1 2 1 2 1 2 1 2 2 2 1 2 1 2 2 1 2 2 2 1 2 2 2 2 2 2 2 2 2 2 2 1 2 2 
2 
2 1 2 1 2 2 2 2 2 2 2 1 
1 
1 1 1 
1 1 1 2 2 2 2 1 1 2 
1 1 
2 2 2 
1 1 1 
1 
1 1 2 2 1 2 1 1 1 1 2 2 2 1 2 2 1 2 1 
1 
2 2 2 
1 1 1 1 1 1 1 1 
1 
1 1 1 2 2 2 1 1 1 1 1 2 1 1 1 2 1 1 2 2 2 1 1 1 1 2 1 1 1 2 2 1 2 1 1 1 1 2 2 1 1 1 2 1 2 2 2 2 2 2 2 1 1 2 1 2 1 2 1 2 2 1 
2 2 
2 
1 1 2 2 2 
1 2 1 2 2 1 2 2 1 1 2 
2 1 1 
1 
2 2 1 1 1 1 2 2 
2 
1 
1 
2 
1 2 2 2 2 
2 2 1 2 1 2 1 1 2 2 2 2 1 2 2 2 
2 1 2 
1 1 1 1 1 2 1 1 1 2 1 1 2 1 2 1 2 1 2 2 1 1 1 1 2 1 2 1 1 1 1 1 2 1 2 2 1 2 1 1 1 1 2 1 1 2 1 1 2 2 2 2 2 2 2 1 1 1 1 2 2 2 2 2 2 2 2 2 2 
2 
2 
1 1 
2 1 2 2 2 2 
1 1 1 2 2 
1 1 
2 1 2 1 1 1 2 1 2 2 1 
2 
2 
1 
2 
2 2 1 2 2 2 2 2 2 1 1 2 2 2 2 2 2 2 
2 2 
2 2 
1 
1 1 
1 1 1 1 1 1 2 1 1 1 1 
2 2 1 2 1 2 2 2 1 2 2 1 1 
2 
2 1 2 2 1 1 1 1 2 1 
1 
1 
1 
2 
1 1 
2 2 2 2 
2 
1 
1 1 
1 1 2 2 1 2 2 2 2 2 1 
1 2 1 1 
2 2 1 2 2 1 1 
2 
2 
1 
2 
1 
2 2 1 
1 2 2 1 
1 
1 1 
1 
2 1 2 
1 1 2 1 1 1 1 2 1 1 1 1 1 1 1 1 1 1 1 1 1 
1 1 1 
2 2 2 
2 2 2 2 2 2 2 2 2 2 2 2 2 
2 2 2 
1 
2 1 2 
1 2 2 
1 1 2 2 2 2 1 
1 1 1 1 2 
1 
1 1 2 2 2 2 2 
1 2 1 2 
2 2 2 2 2 2 2 2 2 2 2 2 2 2 2 2 2 2 2 
2 1 
2 
1 
1 1 1 1 1 1 1 1 1 
2 
2 
2 
1 2 2 2 2 2 2 2 1 1 2 2 2 2 2 
2 
2 
2 
1 
2 2 2 2 
1 1 
1 1 1 1 1 2 2 2 2 1 1 1 2 1 1 1 1 2 2 2 1 1 1 2 1 1 1 1 2 2 2 2 1 1 1 2 2 1 2 2 2 
2 2 
1 
2 2 
1 
2 2 
1 2 1 2 2 2 2 2 1 1 1 2 
2 
2 1 1 2 2 1 2 1 2 1 2 2 1 
2 
1 1 
1 
2 
1 2 2 1 2 1 1 1 2 
1 
1 1 2 1 
2 2 
1 
1 
1 1 1 1 1 2 2 
1 2 1 2 1 1 2 
2 2 2 
1 
1 
2 2 2 
2 2 2 1 1 2 
2 
1 
2 1 2 1 1 1 2 1 
1 2 1 
2 
1 
2 
1 
2 
1 2 1 2 2 2 2 2 1 2 1 1 2 1 2 2 2 2 1 
1 
1 
2 
1 1 1 1 2 2 2 2 2 2 
1 1 
2 
2 
2 
1 2 
2 2 2 
2 
1 
1 1 1 
2 
1 
1 1 1 
2 1 
2 1 1 2 1 2 1 1 2 1 
2 2 2 
1 1 1 1 
1 1 2 1 2 2 1 1 1 2 1 1 2 1 2 2 
2 1 
1 1 
2 2 2 
1 2 1 
2 2 1 
1 
2 1 2 2 2 2 2 1 1 2 2 2 1 2 2 2 1 
2 
2 2 
2 
2 1 
2 2 2 
2 1 2 2 2 2 2 2 2 2 2 
2 2 2 2 
1 
2 2 2 2 
2 1 2 
1 
1 
1 1 1 
2 2 2 2 
2 
1 1 
2 
1 1 1 1 1 1 1 1 2 2 2 2 2 2 1 
1 1 1 
1 
1 
1 1 1 
1 2 
2 1 2 1 1 
2 2 2 
2 
2 2 1 

User 114 
1 1 1 1 1 1 1 1 1 1 1 1 1 1 1 1 1 1 1 1 1 1 1 1 1 1 1 1 1 1 1 1 1 1 1 1 1 1 1 1 1 1 1 1 1 1 1 1 1 1 1 1 
2 2 2 2 2 1 2 2 
1 
1 
1 
2 
1 1 1 1 2 2 2 2 2 1 2 2 1 
1 
1 
2 
1 
1 
2 
2 
1 
1 
2 1 
1 1 2 
2 
2 
2 
1 
1 1 1 1 1 1 1 1 1 1 1 1 1 1 1 1 1 1 1 1 1 1 1 1 1 1 1 1 1 
1 
2 2 2 2 2 2 2 2 2 2 2 2 2 2 2 2 2 2 2 
1 
2 1 
2 2 2 2 1 2 1 1 1 2 1 2 2 1 1 2 1 2 1 2 2 2 1 1 2 2 1 2 1 2 2 1 2 2 1 1 1 1 2 2 1 1 1 1 2 1 2 1 1 2 
2 
1 
1 1 
2 2 2 2 2 2 2 2 2 2 2 2 2 2 2 2 2 2 2 2 2 2 2 2 2 2 2 2 2 2 2 2 2 
1 
1 
2 2 2 
1 
2 
1 
1 2 
1 1 1 1 2 1 1 1 1 1 2 1 1 2 1 1 2 1 2 2 1 2 2 1 1 2 2 2 1 1 1 2 2 2 2 1 1 1 2 2 1 2 1 1 1 1 2 1 2 2 2 1 2 1 1 1 1 2 2 1 1 1 1 1 1 2 1 2 1 1 1 1 1 1 2 1 2 2 1 1 1 1 1 
2 
2 
1 
2 
2 
2 2 2 2 2 2 
1 
2 2 
1 1 
1 1 1 2 1 1 2 
1 1 
1 
2 
1 2 1 1 2 2 1 2 2 1 1 2 2 1 2 2 2 2 2 1 1 2 2 1 2 2 2 2 2 1 2 1 2 2 2 2 2 2 2 1 2 1 2 2 2 2 2 2 2 2 1 2 2 2 2 2 2 1 2 1 2 2 2 2 1 2 2 1 2 2 
1 
2 
1 
1 
1 2 1 2 
2 2 
2 2 2 
2 2 2 2 1 2 2 1 1 2 1 1 1 2 
2 1 
1 
2 
1 
2 
2 2 
2 2 1 1 2 2 1 2 2 
1 1 1 1 1 1 
2 
2 2 
1 2 1 1 1 2 1 1 2 2 1 2 1 1 2 2 1 1 1 2 1 2 1 1 2 2 1 2 2 1 1 2 1 1 1 2 1 2 2 2 2 1 1 
2 
2 2 2 2 
1 2 2 2 2 2 2 2 1 2 2 2 2 2 1 2 1 
1 
1 1 
2 1 2 
2 2 2 2 1 2 1 2 1 2 1 2 1 
1 
2 2 
1 1 1 1 1 1 1 1 
1 1 1 1 1 1 1 1 1 1 1 1 1 1 1 1 1 1 1 1 1 1 1 1 1 1 1 1 1 1 1 
1 
2 2 
2 
2 
1 
1 
1 
2 
2 
1 
2 
2 
2 
2 
2 
2 2 
2 1 2 1 2 2 2 2 2 2 2 2 
1 2 
1 
2 
1 1 
1 
1 1 1 
1 
2 1 2 2 
1 1 
2 
1 
2 
1 1 1 
2 
1 
1 
1 
2 
2 2 2 2 2 
2 

User 115 
1 1 1 1 1 1 1 1 1 1 1 1 1 1 1 1 1 1 1 1 1 1 1 1 1 1 1 1 1 1 1 1 1 1 1 1 1 1 1 1 1 1 1 1 1 1 1 1 1 1 1 1 1 1 1 1 
2 1 2 1 2 2 
1 1 1 
1 
1 1 1 1 
2 
2 
1 1 
1 
1 
2 
1 
1 
2 
1 1 2 
2 
1 1 
1 
1 
1 
1 1 1 1 1 1 1 1 1 1 1 1 1 1 1 1 1 1 1 1 1 1 1 1 1 1 1 1 
2 
1 
1 1 1 
1 
1 1 1 1 1 1 1 1 1 1 1 1 1 1 1 1 1 1 1 1 1 1 1 1 1 1 1 1 1 1 1 1 1 1 
1 
2 1 1 
1 2 1 1 2 2 1 
2 
1 
2 
1 1 
2 2 1 
2 
2 2 2 2 2 2 1 1 1 2 1 1 2 
1 1 1 1 1 1 1 1 1 
1 1 
2 
1 
1 1 1 1 1 2 
2 2 2 2 2 2 2 2 2 2 2 2 2 2 2 2 2 2 2 2 2 2 2 2 2 2 2 2 2 2 2 2 2 2 2 2 2 2 2 
1 
2 2 
1 2 2 
1 1 2 1 1 1 2 2 
2 2 2 2 2 2 2 2 2 2 2 2 2 2 2 2 2 2 2 2 2 2 2 2 2 2 2 2 2 2 2 2 2 2 2 2 
2 2 
2 
1 2 1 
1 1 1 1 1 2 1 1 1 1 1 1 2 
1 1 1 1 2 1 1 2 2 2 1 1 1 2 2 1 1 1 1 2 1 
1 
1 
1 2 2 1 1 2 1 2 
1 
1 1 1 1 
2 1 
1 1 
2 
1 1 
1 
1 
1 
1 
1 
2 
1 
1 1 1 2 1 1 1 1 1 1 1 2 
1 2 

User 116 
1 1 1 1 1 1 1 1 1 1 1 1 1 1 1 1 1 1 1 1 1 1 1 1 1 1 1 1 1 1 1 1 1 1 1 1 1 1 1 1 1 1 1 1 1 1 1 1 1 1 1 1 1 1 1 1 1 1 1 1 1 
1 
1 1 
1 
1 2 2 2 1 2 2 2 1 2 2 2 2 2 2 2 2 2 2 2 2 2 
2 
1 1 2 2 2 1 1 1 1 
2 2 1 
2 
2 2 
1 1 
2 
1 
2 
1 
2 
1 2 
1 1 1 1 1 1 1 
2 
1 
1 
2 
2 2 
2 2 
2 1 2 
2 
1 
2 
1 2 1 2 2 1 1 2 1 2 2 2 2 1 2 1 2 1 1 1 1 1 1 1 2 2 1 1 2 1 1 1 1 2 1 1 1 1 1 1 1 1 2 1 1 1 2 1 2 2 2 1 2 
1 
2 
2 
1 
2 1 1 
2 
2 
1 2 1 
1 
2 
2 
1 1 1 1 1 1 
2 
1 2 2 1 2 1 1 2 1 1 2 2 1 2 1 1 1 2 2 2 2 2 2 
1 
2 2 2 2 1 1 1 2 1 
2 
2 
2 
1 2 
2 
2 1 1 1 1 
2 2 1 
2 
1 
2 
2 2 2 2 2 2 2 1 2 1 1 2 1 2 1 2 2 1 2 2 
1 
1 2 
2 
1 
1 
2 
1 
2 2 2 2 2 2 
1 
2 
2 
2 2 
1 
2 2 2 1 1 1 1 2 2 1 
2 
1 1 
1 
2 2 1 
2 1 
1 2 2 2 
1 
2 
1 2 1 2 
2 
1 
1 
1 
2 
2 1 
1 
1 
2 
2 2 
2 2 2 2 
1 1 1 1 1 1 1 1 1 1 1 1 1 1 1 1 1 1 1 1 1 1 1 1 1 1 
2 
2 
1 
2 1 
2 2 
1 
1 1 1 1 1 1 1 1 1 1 1 1 2 1 2 1 2 1 2 2 1 1 1 1 1 2 2 2 2 1 1 2 1 1 1 1 1 2 1 1 1 1 2 2 
2 2 2 1 2 1 2 2 1 1 1 1 2 1 1 2 1 1 1 1 
2 
2 1 1 1 1 1 1 1 1 1 1 1 2 2 2 2 2 2 
2 1 
2 2 
1 
1 2 1 1 
1 
1 
2 
2 
1 
2 2 
1 
2 
1 
1 1 2 1 1 1 1 1 1 1 
2 
2 
2 
2 
1 
1 
1 
2 2 
1 
1 2 2 1 1 1 1 1 2 2 2 1 1 1 1 1 1 1 2 1 2 2 1 2 1 2 1 1 2 1 1 1 1 1 1 2 2 1 1 1 1 2 1 1 
1 
2 2 2 2 2 2 2 1 2 2 1 2 2 1 2 1 1 2 2 2 1 2 1 2 1 1 1 2 1 2 1 2 2 1 1 
1 1 1 1 1 1 1 1 
1 
2 1 1 1 2 2 2 2 2 1 1 2 1 2 1 2 1 2 2 2 
2 
2 
2 
1 1 
2 2 2 1 1 2 2 2 2 2 1 2 2 
1 2 
2 1 
2 1 1 2 2 1 1 1 2 2 1 1 1 1 2 1 2 2 2 2 2 1 2 1 2 1 1 2 1 1 1 2 1 2 1 1 2 1 1 1 1 1 1 1 1 2 2 2 1 1 1 2 1 2 1 2 1 2 2 1 1 1 1 2 1 1 1 1 1 1 2 1 2 2 2 1 2 1 1 1 1 2 2 1 1 1 1 1 1 2 1 1 2 2 2 2 1 2 
2 
1 
1 
1 
1 2 2 
2 
1 
2 1 2 1 1 1 1 2 2 1 1 2 1 1 1 1 1 1 2 1 1 2 1 1 1 1 1 2 2 2 1 1 2 2 2 1 2 2 2 1 2 2 2 1 1 1 2 1 2 2 
2 2 
2 
1 
1 2 1 2 2 2 
1 2 
1 
2 
1 
1 
1 
1 1 
1 
1 2 2 2 1 1 1 1 2 1 2 1 1 2 2 1 1 1 2 1 1 
1 
2 
1 
1 2 
2 
2 
2 2 
2 2 1 
2 
1 1 
1 2 1 2 1 1 1 2 1 1 1 1 1 1 2 1 2 1 1 2 1 2 1 1 1 
1 
1 
2 2 
1 
1 2 
2 
2 2 2 1 1 1 1 1 2 1 1 1 2 2 2 2 2 1 2 1 1 2 2 1 2 1 2 2 1 2 
1 1 1 2 2 2 2 
2 
1 2 1 2 2 1 1 
2 
2 2 
2 
1 
2 1 1 1 1 1 2 2 1 1 1 2 2 1 2 2 1 1 1 2 2 1 2 1 1 1 1 2 
2 2 
1 1 
1 2 1 1 
1 
1 
1 
1 
2 
1 1 
2 
2 
2 2 
2 
2 
1 
2 2 2 2 1 2 1 
2 1 
1 1 1 1 1 1 1 1 1 1 2 2 1 1 
1 
1 1 1 
2 
1 1 2 
2 
1 
2 
2 
1 
1 
1 
2 2 
2 
2 
2 1 2 1 1 2 1 
1 
2 
2 
2 1 2 
2 
2 
2 
1 2 1 2 2 1 1 2 2 1 2 1 2 1 1 1 2 2 1 1 1 2 1 1 2 
1 
1 1 1 2 1 1 
2 
1 
1 
1 
1 2 1 1 
2 
2 
1 2 
2 2 
2 
1 1 2 1 1 2 1 1 1 1 2 1 1 1 2 1 2 1 1 1 2 1 1 1 2 2 2 2 2 1 2 2 2 2 1 2 1 1 2 2 2 1 2 1 
1 1 
1 
2 
2 
1 
1 1 2 
1 
2 
2 
2 
1 
1 
2 2 2 
1 
1 
1 1 2 1 2 1 2 1 
1 
1 2 1 2 1 
1 1 2 2 2 
1 1 1 1 1 1 1 1 1 1 1 
2 
2 
1 
2 2 
2 
1 
1 
2 
2 
1 
1 1 1 
1 1 
1 1 1 2 
1 1 1 
1 1 2 
2 1 1 2 
2 
2 
2 
1 1 1 1 1 
1 
2 
2 
2 
1 
2 
2 
1 
1 2 2 2 1 2 2 1 1 2 2 1 2 2 1 1 2 2 2 2 1 1 2 1 2 1 1 
2 
1 
1 
2 2 
1 1 1 2 2 
2 2 
1 1 2 2 1 1 2 1 1 1 
1 1 1 2 1 1 2 2 1 2 1 1 1 1 1 1 1 1 1 1 2 2 2 1 1 1 1 1 1 2 2 1 2 2 1 
2 
2 1 1 1 
2 
1 
2 
2 
1 
1 
1 
2 2 
1 
2 
1 
2 2 
2 1 2 2 2 2 1 2 2 2 2 1 2 2 2 1 2 2 1 1 2 1 2 2 1 2 

User 117 
1 1 1 1 1 1 1 1 1 1 1 1 1 1 1 1 1 1 1 1 1 1 1 1 1 1 1 1 1 1 1 1 1 1 1 1 1 1 1 1 1 1 1 1 1 1 1 1 1 1 1 1 1 1 1 1 1 1 1 1 1 1 1 1 1 1 1 1 1 1 1 1 1 1 1 1 1 1 1 1 1 1 1 1 1 1 1 1 
2 2 2 
1 
1 2 1 2 2 2 1 2 2 2 1 1 1 2 2 2 2 2 1 2 2 2 2 2 2 2 2 1 2 2 
1 
1 2 2 1 1 1 1 1 2 2 1 1 1 1 2 2 2 2 1 1 1 2 1 1 1 2 2 1 2 1 2 1 1 2 1 1 1 1 1 1 1 2 1 1 1 2 2 2 1 1 1 2 2 1 1 2 2 1 1 2 2 2 2 1 1 2 1 1 1 1 1 1 1 1 2 1 1 1 1 1 1 1 2 1 2 1 1 1 2 1 1 
2 
2 
1 
2 2 
2 
2 2 2 2 2 2 2 2 2 2 2 2 2 2 2 2 2 
2 
2 2 
1 1 
1 
2 
2 
2 
2 1 1 
1 
2 
1 
1 
2 
1 
1 
2 2 1 
2 
2 2 
1 2 1 2 1 2 2 
1 
2 
2 
1 1 1 
2 
1 
2 2 
1 
2 
2 
2 2 
2 1 1 
2 
2 
1 2 2 1 2 2 1 1 2 2 2 2 1 2 2 2 1 1 1 
2 
2 2 
2 2 
2 2 2 1 2 
1 2 2 
1 1 1 1 1 
2 
2 
1 1 1 2 1 2 1 2 1 1 
1 
1 1 1 1 1 1 1 1 1 1 
2 
1 
2 
2 2 2 2 2 
2 
1 
2 2 
2 
1 2 1 
2 2 
2 2 1 1 1 2 1 2 1 2 1 1 1 1 1 1 1 1 1 1 2 2 1 2 1 2 1 2 2 1 2 1 2 1 1 1 1 1 1 1 1 1 2 1 1 2 1 1 2 1 2 2 2 1 2 2 2 1 1 1 2 2 2 1 1 2 1 2 1 1 2 2 1 1 1 1 
2 2 
2 2 2 
2 
1 1 1 
1 
2 
1 
2 
1 1 1 2 2 1 1 1 2 2 1 1 1 1 2 2 1 2 2 1 1 1 1 1 1 1 1 1 1 1 1 2 1 2 1 1 2 1 1 1 
1 2 
2 1 
2 
2 
2 
2 2 
2 
2 2 1 1 1 1 1 2 2 
2 
2 
2 1 2 1 1 1 2 1 1 1 1 1 2 2 2 1 2 1 1 1 2 
2 
2 
2 

1 
1 
2 
2 
2 2 2 
1 2 1 1 2 2 2 1 1 2 2 1 1 
1 1 1 1 
1 1 1 
2 
1 
1 1 
2 
1 
1 2 1 2 2 2 2 2 2 2 2 
2 1 2 
1 1 2 1 1 1 1 1 2 2 1 2 2 1 1 2 2 1 1 1 1 1 2 2 1 2 2 1 1 1 1 1 1 
2 
2 
1 1 
2 
2 
1 1 1 1 
2 2 2 2 1 2 
2 1 1 1 1 2 2 2 1 1 1 1 2 2 
1 
2 2 1 2 
2 
1 
2 2 

User 118 
1 1 1 1 1 1 1 1 1 1 1 1 1 1 1 1 1 1 1 1 1 1 1 1 1 1 1 1 1 1 1 1 1 1 1 1 1 1 1 1 1 1 1 1 1 1 1 1 1 1 1 1 1 1 1 1 1 1 1 1 1 1 1 1 1 1 1 1 1 
2 1 
2 
2 
1 
1 
1 1 
2 
2 2 2 1 
2 2 2 2 2 2 2 2 2 2 2 2 2 2 2 2 2 2 
1 
2 2 
1 
2 2 2 1 2 1 1 2 1 1 2 1 2 1 2 2 2 1 1 2 1 1 2 2 1 2 2 2 2 2 2 2 2 1 2 2 1 2 2 2 1 2 2 2 1 2 1 2 1 1 2 1 2 2 2 2 2 2 1 1 1 1 2 2 2 2 1 2 2 1 2 1 2 1 2 1 2 2 1 2 1 1 2 1 2 1 1 2 1 1 1 1 2 1 2 1 2 2 
2 
2 1 1 1 2 2 2 1 2 2 1 2 
2 
2 2 1 2 
1 
2 
2 1 2 2 1 1 2 2 2 2 2 1 2 1 2 2 2 2 1 2 1 2 2 2 2 1 2 2 1 1 2 2 1 1 2 2 2 2 
1 
1 2 2 2 2 1 2 1 
1 2 
1 2 
1 1 1 1 2 1 2 1 
1 2 2 
2 2 2 1 
2 1 2 1 1 1 1 1 1 2 1 1 1 2 2 1 1 1 1 2 1 1 2 1 2 1 1 2 1 1 1 1 1 1 2 2 1 1 2 1 2 1 1 
1 2 
2 2 
1 
2 2 2 2 2 2 1 1 2 1 1 2 1 2 2 1 1 1 1 2 2 1 2 2 1 1 1 1 1 1 1 1 2 2 1 2 2 1 1 1 2 1 1 2 1 2 2 2 1 2 1 2 1 1 2 2 2 2 2 1 1 1 2 1 2 2 2 2 2 2 2 2 2 1 2 2 2 1 1 1 2 2 2 1 1 2 2 2 2 
2 2 2 1 
1 1 2 2 1 2 2 1 1 2 1 
1 
2 2 1 1 
1 
2 
2 
2 1 
1 1 1 1 2 1 1 2 
2 
1 
1 
1 
1 2 
2 
2 
2 
1 1 1 1 1 1 1 1 1 1 1 1 1 1 2 2 2 
1 2 1 2 2 2 1 2 1 2 2 1 1 1 1 
2 1 2 2 2 
1 
1 2 1 2 2 1 1 2 2 1 1 1 1 1 2 1 
1 2 
2 
1 1 2 2 2 1 1 
2 2 
1 2 
2 2 2 2 2 2 2 2 2 2 2 2 1 2 2 2 2 2 2 2 2 2 1 2 1 2 2 2 2 2 2 
1 2 
2 
1 2 
2 
2 1 1 2 2 2 2 2 2 2 2 2 2 2 2 2 2 2 2 2 2 2 2 2 1 1 2 1 1 2 1 2 1 2 2 1 2 2 2 2 2 2 2 1 2 
2 1 
2 
2 
2 
1 1 2 2 2 2 2 1 1 1 1 1 1 1 
1 1 
2 2 
1 1 1 
2 1 1 2 1 1 1 1 1 
1 1 1 2 2 2 1 1 2 2 2 1 1 1 2 2 2 1 2 1 2 1 1 1 2 2 2 2 2 1 1 2 2 1 1 2 2 2 2 2 1 2 2 2 1 1 1 2 2 2 2 2 1 2 1 2 2 2 1 1 1 1 1 1 2 1 2 1 2 2 2 
1 
1 1 2 2 2 1 1 1 1 1 1 2 2 1 2 1 2 2 2 2 1 2 2 1 2 2 2 2 1 1 2 2 1 1 1 2 2 2 1 1 2 2 1 2 2 2 1 1 2 2 2 2 2 
2 1 1 
1 2 1 1 1 2 1 1 2 
2 
2 1 2 2 2 1 2 1 1 1 1 2 2 2 1 1 2 1 2 2 2 1 2 2 1 
1 
2 2 1 
1 1 2 
1 2 
2 
2 
2 2 2 2 2 2 2 2 2 1 2 2 2 2 2 2 2 2 2 2 2 2 1 2 2 2 2 2 1 2 2 2 2 2 2 1 2 2 2 2 2 2 2 1 1 2 2 2 2 2 2 1 2 2 1 1 2 
2 2 1 2 1 1 1 1 1 1 
2 2 2 2 
2 2 
1 1 2 2 2 2 2 2 1 1 1 1 2 2 1 1 2 2 2 2 2 2 1 2 2 2 2 2 
1 2 
2 2 2 1 1 2 2 1 2 2 2 2 2 1 
2 1 
2 
1 2 2 2 2 2 2 1 2 2 2 1 1 1 2 2 2 2 1 2 2 2 2 2 2 2 2 
2 2 
1 1 
2 2 
2 
2 2 
2 
2 
1 1 1 1 1 1 1 1 1 1 2 1 1 1 2 2 1 1 1 1 1 2 2 1 2 2 2 1 1 1 2 2 
1 2 
2 1 
2 2 1 2 2 1 2 1 2 

User 119 
1 1 1 1 1 1 1 1 1 1 1 1 1 1 1 1 1 1 1 1 1 1 1 1 1 1 1 1 1 1 1 1 1 1 1 1 1 1 1 1 1 1 1 1 1 1 1 1 1 1 1 1 1 1 1 1 1 1 1 1 1 1 1 1 1 1 1 1 1 1 1 1 1 1 1 1 1 
1 1 2 2 
1 
1 1 2 
1 1 1 
2 1 1 1 
1 1 
1 1 2 2 1 2 2 1 2 1 2 2 2 
2 
2 
2 1 
1 
1 1 2 1 2 1 1 2 1 1 1 1 1 1 1 2 
1 
1 1 
1 1 1 1 1 1 2 1 1 1 1 1 1 1 
2 1 1 2 2 1 1 2 2 1 1 1 1 1 1 
1 1 2 1 1 1 1 2 1 1 2 1 1 2 1 2 1 1 1 1 1 1 1 2 1 
1 1 1 1 1 1 1 1 1 1 1 1 1 1 1 
2 
2 2 2 2 2 2 2 
1 1 1 
1 1 1 1 1 1 1 1 1 1 1 1 1 1 1 1 1 1 
2 
2 
1 1 2 1 1 1 1 2 1 1 2 2 1 1 1 1 
1 2 2 1 1 1 
1 
1 
2 
2 
1 1 1 
2 2 
1 2 2 2 1 1 1 1 1 1 1 2 1 1 1 1 1 2 1 2 1 1 1 1 1 2 2 1 1 1 1 1 1 2 1 1 2 1 1 1 1 2 2 1 1 1 1 2 2 1 1 1 1 1 1 1 1 1 1 1 1 1 1 1 1 1 1 1 2 1 1 1 2 2 1 1 1 1 1 2 1 1 1 1 1 2 2 1 1 1 1 1 1 1 1 1 1 2 2 1 1 1 1 1 1 1 2 1 1 1 1 1 1 2 1 1 1 
2 
1 
1 
1 
1 1 1 1 1 1 1 1 1 1 1 1 1 1 1 
2 1 2 2 
2 
2 
1 
1 
2 2 
1 
2 1 2 1 
2 
2 
1 1 2 1 1 1 1 2 2 1 2 
2 2 2 
2 
2 2 2 2 2 2 2 2 2 2 2 2 2 2 2 2 2 
2 2 2 2 
1 
1 
2 
2 
1 
1 
2 
1 2 2 1 
1 2 1 1 1 2 2 1 1 1 2 2 1 2 2 2 1 2 1 2 1 1 1 1 1 1 2 2 1 1 2 2 1 2 2 2 1 1 1 2 2 1 2 2 1 
1 
1 1 1 1 
1 
1 1 
2 
1 2 
1 2 1 2 1 1 1 1 1 1 2 1 2 1 1 1 1 1 1 1 2 1 1 1 2 2 1 1 1 2 1 1 1 1 1 1 1 1 1 1 1 
1 
1 
2 
2 1 
2 
2 2 
1 

User 120 
1 1 1 1 1 1 1 1 1 1 1 1 1 1 1 1 1 1 1 1 1 1 1 1 1 1 1 1 1 1 1 1 1 1 1 1 1 1 1 1 1 1 1 1 1 1 1 1 1 1 1 1 1 1 1 1 1 1 1 1 1 1 1 1 1 1 1 1 1 1 1 1 1 1 1 1 1 1 1 1 1 1 1 1 1 1 1 1 1 1 1 1 1 1 1 1 1 1 1 1 1 1 1 1 1 1 1 1 1 1 1 1 1 1 1 1 1 1 1 1 1 1 1 1 1 1 1 1 
2 1 1 1 1 2 1 2 2 1 2 2 1 2 
1 2 1 2 2 2 2 2 1 1 1 2 1 2 1 1 2 1 1 1 2 1 
1 
2 2 1 2 1 2 2 2 2 1 2 1 2 2 2 2 2 2 1 1 2 1 2 2 1 1 2 2 2 2 1 2 1 1 2 2 1 2 2 2 1 1 1 2 2 1 2 1 2 2 1 1 1 2 2 1 
2 
1 2 1 1 1 1 1 1 1 2 1 2 1 2 2 2 1 1 1 2 1 1 2 1 1 1 1 2 1 1 2 1 1 2 2 1 2 1 1 1 1 1 2 1 1 1 2 1 1 1 2 1 1 1 2 1 1 1 2 2 1 2 1 1 1 2 1 1 1 1 1 1 2 1 2 1 2 2 1 2 2 2 2 1 1 2 2 1 2 2 2 1 1 1 1 1 1 1 2 1 1 1 1 2 1 2 1 1 2 1 1 1 2 1 1 1 2 1 2 2 2 1 1 1 1 1 1 1 1 1 1 2 
1 1 
2 2 
1 1 2 2 1 1 1 1 2 2 1 2 1 1 
2 2 
2 1 2 2 2 2 2 2 2 2 2 2 1 2 1 
2 2 2 1 1 2 1 2 1 
2 
2 
2 1 
2 
2 1 2 2 
1 
1 1 2 2 1 1 1 1 2 2 1 1 2 1 1 2 2 2 2 2 2 1 2 
1 2 2 2 1 2 2 1 1 1 2 1 1 1 
2 1 2 2 1 2 2 2 1 1 2 2 2 2 2 1 2 
2 2 2 2 2 2 2 2 2 2 2 2 
2 
1 
1 1 
2 
1 1 1 2 2 1 1 1 1 
1 1 2 2 2 2 2 2 2 1 
1 1 2 1 1 1 1 2 
2 2 
2 2 1 1 2 1 1 1 1 1 1 2 
1 1 1 2 2 2 2 1 
1 2 
1 1 
2 1 2 2 1 2 1 1 1 2 2 2 2 1 2 1 1 1 1 
1 
2 2 2 2 2 
2 1 2 1 
2 
1 2 2 1 2 2 2 2 1 
1 1 1 
2 
1 2 2 2 1 2 2 2 
1 
2 2 2 
2 
2 
1 
2 
2 
1 2 2 1 2 2 
1 1 
2 1 1 1 1 
2 
2 2 2 2 2 
2 2 1 1 1 2 1 1 1 1 1 1 1 2 1 1 1 1 2 1 1 
2 2 2 1 
1 
2 
2 
2 
1 
2 
2 
2 2 
2 
1 
1 
1 1 1 1 1 1 1 1 1 1 1 1 1 1 1 1 
2 2 2 
2 
1 1 
1 2 2 2 2 2 1 1 2 
2 
2 2 2 1 2 1 1 1 1 2 1 2 2 2 2 2 2 2 2 1 2 1 2 1 2 2 2 2 2 1 1 2 2 2 2 2 
1 
1 1 1 2 2 2 1 1 2 1 2 1 
2 1 
2 
2 
2 1 1 1 2 1 2 2 1 2 
1 
2 
1 1 
2 2 2 1 2 2 1 1 1 1 1 1 1 1 1 2 
2 1 2 2 1 1 1 2 2 2 2 1 1 1 1 1 2 2 2 1 1 1 2 1 1 1 1 1 2 1 2 1 1 1 2 1 1 
2 2 2 1 2 1 1 2 1 1 2 1 2 1 2 
1 2 2 2 1 2 2 1 2 1 2 1 2 1 1 2 2 2 1 2 1 2 1 2 
2 
2 
2 2 2 2 2 2 1 2 2 2 1 1 1 
2 
1 1 1 1 2 1 2 1 1 1 2 1 1 1 1 2 2 1 1 2 2 2 1 2 2 2 1 
1 
1 
2 2 2 2 2 2 2 1 
2 2 2 2 2 2 1 2 2 2 1 2 2 1 1 2 2 2 1 1 1 1 2 2 1 2 2 2 1 1 1 2 2 2 1 1 2 2 2 2 2 2 2 2 2 2 2 1 2 2 2 1 2 2 2 2 2 2 2 1 2 2 2 2 2 2 2 2 2 1 2 
1 1 1 1 1 1 
2 
2 
1 
1 
1 1 2 1 
1 2 1 1 1 1 
1 2 1 2 1 2 2 1 2 2 
1 1 2 
1 1 2 2 1 1 2 2 2 
2 
1 
2 2 1 2 2 1 1 1 2 1 2 1 2 2 2 2 1 1 1 2 1 2 2 2 1 1 
1 
2 2 1 1 2 1 
2 1 2 2 2 2 2 2 1 2 2 2 2 2 2 2 2 2 2 
2 
2 
2 2 2 2 2 1 
2 1 1 1 2 
2 2 2 2 2 1 
2 
2 
1 1 
1 
2 1 2 2 2 1 
2 1 
2 1 2 2 2 2 2 1 2 1 
2 2 1 1 1 2 1 1 2 2 1 1 1 1 2 
1 2 1 1 2 2 2 2 
1 2 
2 
1 
2 
2 
2 2 2 2 2 2 2 2 2 2 2 2 2 2 2 2 2 2 2 2 2 2 2 2 2 2 
2 1 
2 2 1 1 2 2 1 2 2 2 2 2 1 2 1 2 2 1 2 2 1 1 1 2 2 2 2 2 2 2 1 1 1 1 1 1 2 2 2 2 1 
1 1 2 2 1 1 2 2 2 2 1 
2 2 
1 1 2 2 1 1 1 1 1 1 1 1 2 2 2 2 1 2 1 
2 1 2 1 2 2 1 2 2 1 2 2 2 2 2 1 2 2 2 2 2 2 1 2 2 1 2 2 2 2 1 2 1 2 2 1 1 1 1 2 1 2 2 2 2 2 1 
1 
2 
1 
1 2 2 2 1 
1 
2 2 
1 1 2 1 
1 1 1 1 2 
2 2 2 1 1 
2 2 2 1 2 2 2 2 
2 2 1 2 1 2 
1 
2 
2 
2 2 1 1 1 2 
2 
2 
2 1 
2 
1 
1 
1 
1 
2 2 2 2 
2 
2 2 2 2 1 2 1 2 1 1 1 2 2 2 2 2 2 2 2 2 2 2 2 1 1 1 2 1 1 2 1 2 1 1 2 2 2 2 2 1 2 1 1 2 2 1 2 
1 
1 2 
2 2 
2 2 2 1 
2 1 2 2 2 2 
2 
2 2 
1 
2 
1 2 1 1 2 2 
1 
2 
2 
2 
1 
2 
2 2 
2 
1 1 1 2 
2 2 2 
2 2 2 
2 2 2 2 2 2 1 1 
2 1 2 2 2 2 1 2 2 1 2 1 2 2 1 1 2 2 1 2 1 1 2 2 2 1 2 2 2 2 2 2 1 1 1 2 2 1 1 2 2 2 2 
2 2 
1 1 1 2 1 2 1 1 2 1 1 
2 1 1 1 1 1 1 1 2 2 2 2 1 2 2 2 1 2 1 
2 2 2 
2 
1 1 1 1 1 1 1 2 2 2 2 2 2 1 1 2 1 1 2 1 1 1 2 1 1 2 1 1 1 2 2 1 1 1 2 1 1 1 2 1 2 1 2 1 2 1 1 2 
1 
1 1 2 2 1 1 
2 1 2 1 1 1 1 1 1 1 
2 1 2 2 2 1 2 2 1 1 2 2 2 2 1 1 2 
2 
2 2 
1 
2 2 
2 
1 2 1 1 2 
1 2 2 2 2 2 1 2 2 2 2 2 1 2 2 1 2 2 1 1 1 2 2 1 2 2 1 2 1 2 2 2 2 1 
2 2 1 
2 2 
2 

User 121 
1 1 1 1 1 1 1 1 1 1 1 1 1 1 1 1 1 1 1 1 1 1 1 1 1 1 1 1 1 1 1 1 1 1 1 1 1 1 1 1 1 1 1 1 1 1 1 1 1 1 1 1 1 1 1 1 1 1 1 1 1 1 1 1 1 1 1 1 1 1 1 1 1 1 1 1 1 1 
2 1 
1 
1 2 2 1 
2 
2 2 
2 
2 
1 2 1 1 
1 1 1 
1 2 2 2 1 2 1 2 2 2 2 1 2 2 1 1 2 
2 2 
2 
1 2 2 2 1 2 2 2 2 1 2 2 1 2 1 2 2 2 2 2 2 2 2 2 1 2 2 1 1 2 
1 2 
2 
2 
2 2 2 1 2 1 2 1 1 1 2 2 1 1 2 1 2 2 2 2 2 1 1 1 1 2 2 1 1 2 1 2 2 1 1 2 1 2 1 2 1 1 2 2 1 2 1 1 1 2 1 1 1 1 1 1 1 2 2 1 1 1 1 1 2 1 1 1 1 
1 2 1 1 2 1 2 1 1 1 1 1 1 2 1 1 1 1 1 1 1 2 2 1 2 2 1 2 2 1 2 1 2 2 2 2 2 1 2 1 2 2 1 1 1 1 1 1 2 1 2 2 1 2 1 1 2 1 1 1 1 2 2 2 2 2 1 2 1 2 
1 2 2 1 1 1 1 
2 
1 2 1 1 2 2 1 1 2 2 2 1 1 2 1 2 1 1 1 1 2 1 1 2 2 2 2 1 1 2 1 1 1 2 1 2 2 2 1 2 2 2 1 1 2 2 1 1 2 1 2 2 1 1 1 2 1 1 2 1 2 1 2 1 1 2 1 1 1 1 1 2 1 1 1 1 2 2 2 1 1 2 1 2 1 2 1 1 1 
1 2 2 1 
1 2 1 2 2 
1 1 1 1 1 
2 
1 1 1 
2 
2 
2 1 2 2 2 1 1 2 1 2 2 2 2 1 2 1 2 2 1 2 2 2 1 1 2 1 2 1 1 1 2 2 1 2 2 1 2 2 2 2 1 1 2 1 2 1 1 2 1 2 
1 1 2 2 2 1 2 1 2 2 1 1 1 2 1 1 2 2 1 2 1 1 1 1 2 1 2 
1 1 
2 
1 1 2 1 1 1 2 2 2 
1 1 1 2 1 
2 
2 
2 2 2 2 
2 2 2 2 1 
2 
2 
1 1 
1 1 
2 
2 2 2 2 2 2 2 
2 
2 2 2 2 2 1 2 1 2 
1 2 1 2 1 1 1 
1 
1 1 1 1 
2 
2 
2 2 
2 1 1 1 
1 1 
1 2 2 
1 1 1 1 1 2 
1 
2 2 
1 
1 
1 2 
1 1 
1 1 1 2 1 1 1 2 2 2 2 1 2 2 2 1 1 1 2 
1 1 2 1 1 2 1 1 2 1 1 1 
1 
2 2 2 2 1 2 2 

2 
1 1 
1 2 2 2 2 2 2 1 2 2 
1 1 2 2 2 1 1 2 1 
2 2 2 2 1 1 2 2 2 2 1 2 1 2 2 1 2 2 1 2 1 1 1 2 2 2 2 2 1 1 2 2 2 1 1 1 1 2 2 2 2 2 1 2 1 2 2 2 2 2 2 2 2 2 2 2 2 2 2 2 2 2 2 1 1 1 1 1 2 2 2 2 2 2 2 1 2 2 2 2 2 2 1 2 2 1 1 1 2 1 2 2 2 1 1 1 2 1 2 1 1 1 2 2 2 2 1 2 1 2 2 2 1 1 1 2 1 1 2 2 1 2 2 2 2 1 2 2 2 2 1 1 2 
2 1 
1 
2 
2 
2 
1 1 1 1 1 1 1 1 1 1 1 2 1 1 1 1 1 1 2 1 1 
1 
1 
1 1 1 1 1 1 1 1 
1 2 1 1 2 1 1 1 1 1 1 1 2 2 1 1 1 2 1 1 2 1 1 2 2 2 1 1 1 2 2 1 1 1 1 1 1 
1 
2 2 2 2 2 1 1 1 2 2 2 2 2 2 2 1 2 2 2 2 2 2 2 1 2 2 2 2 1 2 2 2 1 2 1 2 2 2 2 2 2 
2 2 
2 2 
2 1 1 1 1 1 1 
1 
2 
2 
1 
2 2 2 
1 1 1 2 2 2 1 2 2 1 1 2 1 2 1 1 2 2 2 1 1 1 1 1 2 2 2 1 
1 
1 
1 2 1 1 1 1 1 1 1 1 1 1 1 1 1 1 1 1 1 1 1 1 1 2 2 1 1 1 1 1 1 1 1 1 1 1 1 1 2 1 2 2 2 1 2 1 1 1 2 2 1 1 1 1 1 2 1 1 1 1 1 1 1 1 1 1 2 1 1 1 1 1 1 1 1 1 1 1 1 1 2 1 1 1 1 1 1 2 1 2 1 1 1 1 1 1 
2 2 2 1 1 
1 1 1 1 
1 
2 
1 1 1 2 1 2 1 
2 2 
1 
2 2 1 1 1 2 1 1 1 1 1 
1 
2 
1 
2 1 1 2 2 2 2 1 2 
2 
2 
2 
2 
1 
2 
1 1 1 1 2 1 
1 1 1 
2 1 2 
1 1 2 1 2 1 2 2 1 1 1 2 2 2 2 2 2 2 1 1 2 1 1 1 1 2 2 1 1 1 2 2 
1 2 
2 2 1 
1 
2 
1 2 2 1 2 1 1 1 1 2 1 2 1 1 1 1 1 2 2 2 2 2 1 1 2 2 1 2 2 1 1 2 2 1 2 2 2 2 1 1 1 1 2 1 2 1 2 2 2 2 1 1 2 2 1 1 2 1 1 2 1 
1 
1 1 
2 1 1 
1 
1 2 1 2 1 1 1 1 2 
1 
1 2 1 2 
1 
2 
1 1 1 2 
1 1 
1 

User 122 
1 1 1 1 1 1 1 1 1 1 1 1 1 
1 1 1 1 1 1 1 
2 
1 1 1 1 1 1 1 
2 
2 
2 2 
2 
1 2 1 1 2 1 2 2 2 1 1 2 2 2 1 2 1 2 2 2 1 1 2 
1 
2 
1 
1 1 1 2 2 1 1 2 1 1 2 
2 2 1 2 2 2 2 2 1 2 1 1 1 1 1 
2 
1 
2 2 2 2 2 2 
1 
2 1 2 2 2 2 
2 
2 1 2 2 1 2 1 1 2 2 
1 1 
1 
1 
2 
2 2 
1 1 2 1 1 1 1 2 2 2 2 2 2 2 
1 
1 
1 1 1 1 1 1 1 2 1 2 1 2 1 
2 2 1 
2 
1 
2 
2 
2 
1 1 1 1 1 1 1 1 1 1 1 1 1 
1 
1 
2 
2 
2 2 2 1 1 1 1 2 2 2 2 2 1 2 1 1 1 2 2 
2 
2 
1 
1 2 
1 
2 1 1 2 2 2 1 2 
1 1 2 2 2 1 2 2 1 1 2 2 2 2 2 2 2 
2 2 2 
1 2 1 2 1 2 1 2 2 1 1 1 2 1 2 2 1 1 2 1 1 2 1 
2 1 
1 1 1 
1 
1 
2 2 
2 1 1 1 2 1 2 1 1 2 1 1 2 2 1 1 1 1 2 
2 
2 2 
1 1 1 1 2 2 2 1 1 2 2 1 2 2 1 1 
2 2 1 2 1 2 2 1 2 1 2 1 2 
2 2 1 
1 2 
1 
2 
1 

User 123 
1 1 1 1 1 1 1 1 1 1 1 1 1 1 1 1 1 1 1 1 1 1 1 1 1 1 1 1 1 1 1 1 1 1 1 1 1 1 1 1 1 1 1 1 1 1 1 1 1 1 1 1 1 1 1 1 1 1 1 1 1 1 1 1 1 1 1 1 1 1 1 1 1 1 1 1 1 1 1 1 1 1 1 1 1 1 1 1 1 1 1 1 1 1 1 1 1 1 1 1 1 1 1 1 1 1 1 1 1 1 1 1 1 1 1 1 1 1 1 1 1 1 1 1 1 1 1 1 1 1 1 1 1 1 1 1 1 1 1 1 1 1 1 
2 
1 1 1 
1 1 2 1 2 2 1 1 1 1 2 1 2 1 2 2 2 2 2 1 2 2 2 2 1 1 1 1 2 1 2 2 2 1 2 1 1 1 1 1 1 1 2 1 2 1 2 1 2 2 1 1 2 
1 
2 1 2 1 1 2 2 2 
1 1 
1 
1 
2 
2 
2 
1 1 1 1 1 1 1 
2 2 
1 1 2 2 1 1 2 2 1 2 2 1 1 1 1 1 1 1 1 1 2 1 2 1 1 1 1 1 2 1 1 2 1 1 1 1 1 1 1 2 1 1 1 2 1 1 1 1 2 2 2 2 1 2 2 2 1 1 2 2 1 1 1 1 1 2 1 1 2 2 1 2 2 2 1 2 1 2 2 2 2 1 2 1 2 2 1 1 2 2 1 1 1 2 2 1 1 2 2 1 1 1 1 2 1 1 2 1 2 1 2 1 1 2 1 2 1 2 2 2 2 1 2 2 2 2 2 2 2 1 1 2 2 1 1 2 2 2 1 2 2 2 2 2 2 1 2 1 1 2 2 2 2 2 2 1 2 2 1 
2 
1 
1 
1 
2 
2 2 2 2 2 2 1 2 1 1 1 1 2 1 1 1 2 2 2 2 1 1 1 1 1 2 1 2 1 1 1 2 1 1 2 2 2 1 2 2 2 1 
1 
2 
1 
1 
1 
2 1 
1 1 1 1 1 1 2 1 2 1 2 2 1 1 1 1 1 2 2 1 1 1 
2 
1 1 2 2 2 1 1 1 1 2 1 2 2 2 2 1 1 2 
1 2 2 2 2 2 2 2 1 2 1 2 1 1 1 1 1 1 1 1 1 1 1 2 2 1 1 1 1 1 
2 
1 1 1 
2 2 2 
1 
2 2 2 2 1 2 1 2 2 2 2 1 2 1 1 2 2 2 2 1 2 2 1 2 2 2 2 2 2 2 2 1 2 2 2 2 2 2 2 2 2 2 2 2 2 2 1 1 1 1 1 2 2 2 2 2 1 2 1 2 1 2 1 2 2 2 2 1 1 2 2 2 2 2 2 2 1 1 2 1 2 2 1 2 2 2 2 2 2 1 2 2 2 2 2 1 2 1 1 2 1 2 2 2 1 2 2 2 1 1 2 2 2 2 1 2 2 2 2 2 1 2 1 1 2 1 2 2 1 2 1 2 
1 
1 
2 
2 2 
1 
1 
1 1 
2 2 2 
1 1 1 1 1 1 1 1 1 1 1 1 1 1 1 1 1 1 1 1 1 1 1 1 1 1 1 1 1 1 
1 1 1 1 1 1 1 1 1 1 1 1 1 1 1 1 1 2 1 1 1 
1 1 1 2 2 2 2 1 1 1 2 2 
2 2 
1 1 2 1 1 1 1 1 1 1 1 2 1 2 2 2 1 1 1 1 
2 2 2 2 2 2 1 2 2 2 
2 
1 2 1 1 2 2 1 
1 2 2 2 1 2 2 2 2 
1 
1 
1 
2 2 
1 
1 1 1 2 2 2 1 2 1 1 2 2 2 2 2 2 1 1 1 2 1 2 1 1 1 1 1 1 1 1 1 1 1 1 1 1 2 1 2 1 2 2 1 1 2 2 1 1 1 1 1 1 1 1 1 
1 
2 2 
1 
2 2 
2 
1 
2 2 
1 
1 
1 
1 
1 1 
1 2 2 2 2 2 2 2 2 1 1 1 1 1 2 2 2 1 1 1 1 2 2 2 2 1 1 1 1 1 2 1 1 1 2 1 2 2 2 2 1 1 1 2 2 2 2 2 2 2 2 1 1 1 2 1 2 1 2 2 1 
1 
2 2 1 2 1 2 
2 1 1 1 2 1 1 2 1 2 1 2 1 2 2 1 2 2 1 2 2 2 2 1 1 2 1 2 1 2 1 1 2 1 1 2 1 1 2 2 1 2 2 1 1 2 1 1 2 1 1 2 1 1 1 1 1 1 1 1 2 1 1 1 2 1 2 1 2 2 1 2 2 1 1 1 1 1 1 1 1 2 1 1 1 
1 
1 1 1 1 1 1 1 1 1 1 1 1 1 1 1 1 1 1 1 1 
2 
1 
1 1 1 2 2 2 2 2 1 1 2 2 2 2 1 2 2 2 2 2 2 2 1 2 2 2 2 2 2 2 2 2 2 2 2 2 2 1 1 2 1 2 2 
1 
1 
2 2 2 1 1 2 2 1 2 2 2 2 2 2 1 2 2 1 2 1 2 1 2 2 2 1 2 1 2 2 2 2 2 2 1 2 1 1 2 2 2 1 2 2 2 2 2 2 2 2 1 2 2 2 2 2 2 1 2 1 2 2 1 2 2 1 2 1 2 2 2 2 1 2 1 1 1 2 2 1 2 1 1 2 2 1 1 2 1 2 2 2 2 1 2 1 2 2 2 2 2 2 2 2 2 2 1 2 1 2 2 2 2 1 2 2 2 1 1 1 2 1 2 1 2 1 1 2 2 2 2 2 1 2 1 2 1 1 1 1 2 1 2 1 2 2 2 2 2 
2 
2 
1 
2 
1 1 1 1 1 1 
1 
2 
2 
2 
1 
1 
2 
2 2 1 
1 1 2 2 1 2 1 2 1 1 1 1 1 1 2 2 1 2 2 1 2 1 2 1 1 1 1 1 2 2 2 1 2 1 2 2 2 1 2 1 2 1 1 
1 
1 1 2 1 1 1 1 1 1 1 2 1 1 1 1 2 2 
1 
1 
1 1 1 1 1 1 
1 1 1 
1 

User 124 
1 1 1 1 1 1 1 1 1 1 1 1 1 1 1 1 1 1 1 1 1 1 1 1 1 1 1 1 1 1 1 1 1 1 1 1 1 1 1 1 1 1 1 1 1 1 1 1 1 1 1 1 1 1 1 1 1 1 1 1 1 1 1 1 1 1 1 1 1 1 1 1 1 
2 
2 
1 1 1 1 1 1 1 1 1 1 
2 1 1 2 2 1 2 2 2 1 1 1 2 2 2 2 2 2 2 2 2 2 2 2 2 2 2 2 2 2 2 2 2 2 2 2 2 2 2 2 2 
2 2 2 1 2 2 1 
2 
2 
1 1 1 1 1 1 1 2 1 2 1 1 1 2 2 2 1 2 2 1 1 1 1 2 1 2 1 1 2 2 2 2 2 1 2 2 2 2 1 2 1 2 2 2 1 1 2 2 2 2 1 1 1 2 1 1 1 2 2 2 2 2 2 1 2 2 2 2 2 1 1 1 2 1 1 1 1 1 1 1 2 2 1 1 1 1 2 1 1 1 2 1 2 1 1 2 2 1 2 1 2 2 2 2 1 1 1 1 1 2 2 1 1 1 1 1 1 
1 1 1 1 1 1 1 1 1 1 
1 1 1 1 2 1 1 1 1 1 1 1 1 1 1 1 1 1 1 1 1 2 1 1 1 1 1 1 1 1 1 1 1 1 1 1 1 2 1 1 1 1 2 2 1 1 1 2 1 1 1 1 1 1 1 1 1 1 1 2 1 2 1 1 1 1 2 1 1 1 1 1 1 1 1 1 1 1 2 2 1 1 1 1 1 1 1 1 1 1 1 1 1 1 2 1 1 1 2 1 1 2 2 1 1 1 1 1 2 1 1 1 1 2 1 1 1 1 1 1 1 2 2 1 2 1 1 2 2 2 1 1 1 1 1 1 1 1 2 2 1 1 1 2 1 1 
1 1 1 1 
2 
2 2 2 2 2 2 2 2 2 2 2 2 2 2 2 2 2 2 2 2 2 2 2 2 2 2 2 2 2 2 2 2 2 
1 1 1 2 1 2 2 1 2 2 2 2 2 2 1 1 2 2 1 2 1 1 1 1 1 1 2 1 1 1 1 1 2 1 1 1 1 1 2 1 1 2 1 
2 
1 
1 1 1 2 2 2 2 1 1 2 1 2 2 1 2 1 1 2 2 2 2 1 1 2 1 1 1 2 2 2 2 1 2 2 2 1 2 1 2 1 2 2 1 1 1 1 1 1 2 1 2 1 1 1 1 1 1 2 1 2 1 2 1 1 1 1 1 2 1 1 1 1 1 1 1 1 1 1 2 1 2 2 1 1 1 2 1 1 2 1 1 1 1 1 2 2 1 2 1 1 1 1 1 1 1 2 1 2 2 1 2 1 1 1 1 1 1 1 1 1 1 2 1 2 1 1 1 2 1 1 1 1 2 2 1 1 1 1 2 1 1 2 2 1 1 2 1 2 1 1 2 
2 2 2 1 2 2 
1 2 1 1 
1 1 1 1 1 1 1 
1 
1 
1 
2 
1 1 1 2 1 1 
1 
1 
1 
2 
1 1 
1 1 1 1 
2 2 2 
1 1 1 1 1 1 
2 2 2 2 2 2 2 2 1 2 1 2 2 1 1 2 2 2 1 1 1 2 1 2 2 2 1 1 1 1 2 2 2 1 1 2 2 1 1 1 2 2 2 1 2 1 2 1 2 2 2 1 2 2 1 1 2 
2 
2 
1 1 
2 2 2 2 
1 2 2 

User 125 
1 1 1 1 1 1 1 1 1 1 1 1 1 1 1 1 1 1 1 1 1 1 1 1 1 1 1 1 1 1 1 1 1 1 1 1 1 1 1 1 1 1 1 1 1 1 1 1 1 1 1 1 1 1 1 1 1 1 
1 1 
2 2 2 1 1 
2 2 
1 
2 
1 1 
2 1 2 2 2 1 1 2 2 2 1 1 2 1 2 1 2 2 2 2 2 2 2 1 2 1 2 2 2 2 2 2 1 2 2 2 2 2 1 
1 
2 2 1 
1 2 1 1 2 2 2 
2 1 
1 2 2 2 2 2 2 2 2 2 2 1 2 2 1 1 2 2 2 2 2 2 2 2 2 1 2 1 2 2 2 2 2 2 2 2 2 1 2 2 1 2 2 2 1 2 2 2 2 2 2 2 2 2 2 2 2 1 2 2 2 1 2 2 2 1 1 2 2 1 2 1 2 2 1 2 
1 
2 
1 
2 2 2 2 
2 
1 
1 1 2 1 1 1 1 2 2 2 1 1 1 1 1 1 1 1 2 1 1 2 1 1 1 1 1 
2 2 1 1 2 1 2 2 1 2 1 1 2 1 1 2 2 2 1 2 1 2 1 1 1 1 2 2 1 2 2 2 2 2 1 1 1 1 
1 1 1 2 
1 2 1 1 1 
1 1 1 1 1 1 1 1 1 1 1 1 1 
1 1 1 2 2 2 1 2 2 2 2 1 1 2 2 2 2 2 2 1 1 2 2 1 1 2 2 
2 
1 
1 2 2 1 2 1 2 1 1 2 1 2 
2 
2 2 
1 
2 
1 1 2 1 1 1 1 1 1 1 2 1 1 1 1 1 2 1 2 1 1 2 1 1 1 1 2 2 2 2 2 1 2 1 2 2 
2 
2 
2 2 2 1 2 1 2 1 1 2 1 1 1 2 1 1 2 2 1 2 1 1 
2 2 
2 
2 
2 
2 
1 
1 
2 2 1 
2 2 
2 
2 
2 
1 2 1 2 2 1 1 2 1 2 2 1 2 1 2 2 2 2 1 2 2 1 
2 2 1 1 1 1 2 2 2 2 2 2 2 2 2 2 1 2 2 
1 2 1 2 
2 2 2 2 2 2 2 2 2 2 1 2 1 
1 
1 2 
2 1 2 1 2 1 1 1 1 2 2 2 2 2 1 2 1 1 2 2 1 1 2 2 1 1 2 2 2 1 2 2 1 1 1 2 2 2 1 1 2 2 2 2 2 1 1 1 1 1 1 1 2 2 1 2 2 2 1 1 1 2 2 1 2 2 1 2 1 2 2 1 2 1 2 1 1 2 2 2 2 1 2 1 1 
2 2 2 
1 
2 1 
2 
2 
2 1 2 1 
2 2 
2 2 2 2 1 2 1 2 2 2 
1 1 2 2 2 1 2 1 1 2 2 2 1 1 2 1 1 1 1 1 1 1 1 1 2 
2 1 2 2 
2 
2 2 1 1 1 1 1 2 
2 
1 2 2 
2 1 2 1 2 1 2 2 1 
2 
1 2 1 2 
2 2 1 1 
1 
1 
1 1 1 
2 2 1 2 
1 1 1 1 1 2 
2 
2 
1 
1 1 2 
1 
1 1 1 2 1 1 
2 1 1 
2 1 1 1 1 1 1 1 
2 1 1 1 2 2 2 2 1 2 2 2 1 2 2 2 2 2 
1 1 
2 
1 1 1 1 1 
1 
1 1 1 2 1 1 2 1 2 
2 
2 
1 
1 
1 1 2 1 1 1 2 1 1 1 1 2 2 1 1 1 2 2 1 1 2 1 1 
2 2 2 
1 
2 2 2 2 2 1 1 2 2 2 2 2 2 1 2 1 2 2 2 1 2 2 
1 1 2 1 
1 
2 
1 1 2 1 1 1 1 1 1 1 
2 
2 
2 
2 
2 
2 
1 
1 
2 1 
2 
2 
2 1 1 
2 1 
2 2 2 
2 1 2 
2 
2 
2 1 1 2 1 1 2 2 2 1 2 2 1 
2 1 1 1 1 2 1 1 1 1 1 1 
2 2 2 2 
2 
2 
2 
2 2 2 2 2 1 2 2 2 2 2 1 1 2 2 2 1 1 1 2 1 2 1 1 
1 2 2 1 
2 
1 1 2 1 1 1 1 1 1 2 1 1 2 1 1 1 1 1 1 1 1 2 1 1 2 2 2 1 1 2 1 1 2 1 1 1 1 1 1 1 2 1 1 1 2 1 1 1 1 2 
2 2 2 
2 
1 2 2 1 2 2 1 1 1 1 1 2 1 2 1 
2 
2 
1 1 1 1 2 1 1 2 1 1 
1 
2 2 1 2 
1 
2 2 2 2 2 1 2 1 1 2 2 1 1 1 2 1 2 1 2 
2 
2 
1 2 2 
2 
1 2 2 
1 2 2 2 2 1 
2 
2 
2 
2 
1 2 2 1 2 2 
1 2 

User 126 
1 1 1 1 1 1 1 1 1 1 1 1 1 1 1 1 1 1 1 1 1 1 1 1 1 1 1 1 1 1 1 1 1 1 1 1 1 1 1 1 1 1 1 1 1 1 1 1 1 1 1 1 1 1 1 1 1 1 1 1 1 1 1 1 
1 
2 
2 2 2 2 
2 2 2 2 1 2 2 2 2 1 2 2 2 2 1 2 1 2 2 2 1 1 2 1 2 2 1 1 1 1 1 1 1 1 1 1 2 2 1 1 2 2 1 1 1 2 2 1 2 2 2 2 2 1 1 2 2 2 1 1 
2 2 
2 
2 
2 2 2 1 1 2 2 2 2 1 1 1 1 1 1 2 1 1 1 1 2 1 2 1 1 2 1 1 1 1 1 2 2 1 1 1 1 1 1 1 1 2 1 1 1 1 1 1 

2 1 1 1 
1 1 
2 
2 
2 2 2 2 1 1 2 2 1 2 1 1 2 1 1 2 2 2 2 2 2 2 2 1 1 1 
1 2 
2 
2 
2 2 2 2 2 2 2 2 2 2 2 2 2 2 2 2 
1 1 1 1 1 2 1 1 1 
2 
1 1 2 1 1 1 1 1 2 2 1 1 1 2 1 1 2 1 2 2 1 2 1 1 1 1 1 1 1 2 1 1 2 2 2 1 2 1 2 2 1 2 1 2 2 1 2 1 2 2 2 2 1 2 2 2 2 1 2 1 1 2 1 2 2 2 2 1 1 2 1 2 2 1 1 2 1 2 1 1 1 1 2 2 2 2 1 2 2 1 1 1 2 1 2 2 2 2 2 2 1 1 1 2 1 2 2 1 2 1 2 2 2 2 2 2 2 2 2 1 2 2 1 1 2 2 2 
1 
1 1 1 1 1 1 1 1 1 1 1 1 1 1 1 1 1 1 1 1 1 
2 
1 1 1 2 1 1 1 1 1 1 1 1 2 1 1 2 1 1 1 1 2 2 1 1 1 1 2 1 1 2 2 2 1 1 1 1 1 1 1 1 
1 1 
1 1 1 1 1 1 
1 2 
2 
1 
2 
2 
2 2 
1 1 1 
2 
1 
2 2 2 
1 1 1 1 1 1 2 2 
2 
1 1 1 1 1 
2 1 
2 
1 1 
1 1 
1 1 
1 1 
1 1 
1 1 1 1 1 2 1 2 2 1 2 2 1 2 2 2 1 1 2 1 1 1 1 
2 2 2 2 2 2 2 2 2 2 2 2 2 1 2 2 2 2 2 2 2 2 2 2 2 2 2 2 2 2 2 2 2 2 2 2 2 2 2 2 2 2 2 2 2 2 2 2 2 2 2 1 2 2 2 2 2 2 2 2 1 2 2 2 2 2 2 2 2 2 2 2 2 2 2 2 2 2 2 2 2 2 2 2 2 2 2 2 2 2 2 2 2 2 2 2 2 2 2 2 2 2 2 2 2 2 2 2 2 2 2 2 2 2 2 2 2 2 
1 2 1 1 1 1 1 1 1 1 1 1 2 1 1 1 1 1 1 2 1 2 
1 
2 
1 
1 
1 1 1 
1 2 1 1 1 1 1 2 
1 
1 1 1 1 2 
1 
2 
2 1 2 1 1 1 1 1 1 1 
2 
1 1 1 
2 
1 
2 
1 
2 2 2 
2 
1 1 2 
1 1 1 1 
2 
2 
1 1 1 1 1 2 1 1 1 1 1 2 2 2 1 1 
2 1 1 1 
2 
2 2 
2 

2 
1 
2 
2 2 1 1 2 1 1 1 1 

User 127 
1 1 1 1 1 1 1 1 1 1 1 1 1 1 1 1 1 1 1 1 1 1 1 1 1 1 1 1 1 1 1 1 1 1 1 1 1 1 1 1 1 1 1 1 1 1 1 1 1 1 1 1 1 1 1 1 1 1 1 1 1 1 1 1 1 
2 
1 1 2 1 1 
1 1 1 1 1 1 1 2 1 2 1 
1 2 
1 
2 
2 2 1 2 1 1 1 1 1 2 1 1 1 1 2 1 2 1 1 1 1 1 1 1 2 1 1 1 1 1 1 1 1 1 1 2 1 1 1 1 1 2 1 2 2 1 1 1 2 1 1 1 1 1 1 1 1 1 1 1 1 2 1 2 1 1 1 2 2 1 2 1 2 1 1 1 2 2 2 2 1 2 2 1 1 1 1 2 1 2 1 2 1 1 
2 
1 1 1 1 1 
1 
1 
1 1 1 1 2 1 2 1 2 2 1 1 1 2 1 2 1 1 1 1 2 2 2 
2 
1 
2 
1 2 1 2 1 2 1 1 1 1 1 1 2 1 1 
1 
2 
2 2 2 
1 
2 2 2 2 2 2 2 2 1 2 2 2 2 2 2 2 2 2 2 2 1 2 1 1 2 2 2 2 2 2 2 
2 
2 2 
2 1 
2 2 2 2 1 1 1 1 2 2 
2 1 2 2 1 2 2 2 
1 
2 2 
2 
1 
1 
1 1 1 
1 
1 1 
1 
2 
1 1 1 1 1 2 1 1 1 1 1 2 1 1 2 2 2 1 1 1 1 1 1 1 1 2 1 1 1 2 2 1 2 1 1 2 1 1 1 
2 1 
1 
2 2 2 2 1 
1 
2 2 2 2 2 2 2 
1 1 1 1 2 1 1 2 1 1 2 1 2 2 1 1 2 1 1 1 1 1 2 1 1 2 2 2 2 1 2 2 1 2 2 2 1 2 2 1 1 1 1 1 2 2 2 2 1 2 1 1 2 1 2 2 1 2 1 2 
2 2 
1 1 1 
1 
2 
1 1 1 1 1 1 2 1 1 2 1 1 2 2 1 1 2 2 1 1 1 1 1 2 1 
2 
2 2 
1 
1 2 2 1 2 1 2 2 2 1 2 2 2 2 2 1 2 1 2 1 2 1 1 2 2 1 2 2 2 1 2 2 2 1 1 1 2 1 1 2 
1 
2 1 
2 1 2 2 1 2 2 
1 
1 
2 
1 
2 1 1 1 1 2 
2 
2 1 1 
2 2 1 2 1 1 1 1 2 2 1 2 1 2 1 1 1 
2 
2 2 2 
1 
2 1 
1 
2 
2 
1 
2 
2 

User 128 
1 1 1 1 1 1 1 1 1 1 1 1 1 1 1 1 1 1 1 1 1 1 1 1 
2 2 
1 
2 
1 2 1 1 1 2 1 2 1 1 2 1 1 1 2 1 2 1 1 2 1 1 1 1 2 1 1 1 2 1 1 1 1 1 1 2 2 2 1 2 2 1 1 1 2 2 1 1 1 2 2 1 1 2 1 1 2 2 2 1 1 1 2 1 2 2 1 2 
1 
2 2 
1 
1 
1 1 1 1 1 1 1 1 1 1 1 
1 1 1 2 
1 1 1 
1 1 1 1 2 1 2 1 1 1 1 2 1 2 
1 1 
1 2 1 1 1 1 1 1 1 2 2 2 1 1 1 2 1 1 1 1 2 1 1 1 1 1 2 1 2 1 1 1 1 1 1 1 1 1 1 1 2 1 1 1 1 1 1 2 2 2 2 2 1 1 1 1 1 
2 1 2 1 2 1 2 1 2 1 1 1 1 1 2 2 1 2 1 2 2 1 1 1 2 2 1 2 2 1 1 1 1 1 
1 1 
1 1 1 1 1 1 1 1 1 1 
2 
1 
1 1 1 
2 
1 
1 1 
1 1 1 1 1 1 1 1 1 1 
1 1 1 1 1 1 
2 2 
1 1 
1 2 1 2 2 1 1 1 2 2 1 1 1 1 1 2 2 2 1 2 2 1 2 2 1 1 2 2 2 1 1 1 1 1 1 1 2 1 2 1 1 2 1 1 1 2 1 1 1 2 1 1 1 2 1 1 1 1 1 1 1 1 2 1 2 2 2 2 2 1 2 2 2 2 1 2 1 1 1 1 1 1 1 1 1 1 1 1 2 1 2 1 1 2 1 1 2 1 1 1 1 1 1 2 1 1 1 2 2 2 1 2 1 1 1 1 2 1 2 1 
1 
2 1 2 2 1 2 1 2 1 1 1 2 1 1 1 1 2 1 1 2 2 1 2 1 2 1 1 1 
2 
1 2 2 1 
2 1 
1 
1 1 1 1 1 1 1 1 1 1 2 1 1 1 1 1 2 1 1 1 1 
1 
1 
2 
1 1 
2 2 1 2 
1 
1 
2 2 2 2 2 2 2 2 2 2 
1 
1 
2 1 2 2 2 1 2 2 1 2 2 2 2 
1 

User 129 
1 1 1 1 1 1 1 1 1 1 1 1 1 1 1 1 1 1 1 1 1 1 1 1 1 1 1 1 1 1 1 1 1 1 1 1 1 1 1 1 1 1 1 1 1 1 1 1 1 1 1 1 1 1 1 1 1 1 1 1 1 1 1 1 1 1 1 1 1 1 1 1 1 1 1 1 1 1 1 1 1 1 1 1 1 1 1 1 1 1 1 1 1 1 1 1 1 1 1 1 1 1 1 1 1 1 1 1 1 1 1 1 1 1 1 1 1 
1 
1 2 1 
1 1 1 1 
1 1 1 1 1 2 1 1 1 1 2 1 1 1 1 1 2 
1 1 1 1 2 1 2 1 1 1 1 1 1 1 2 2 1 1 2 1 1 2 1 1 1 1 
2 2 2 1 2 1 2 2 2 2 2 2 2 2 2 2 2 1 2 1 1 1 2 1 1 2 2 2 2 2 2 2 1 1 2 2 2 1 2 1 2 1 1 2 2 1 2 1 1 2 1 2 2 2 2 1 1 1 1 1 2 1 2 1 2 1 2 2 2 2 2 2 1 1 2 1 1 2 1 2 2 2 1 1 1 1 1 2 2 2 
1 1 1 1 1 1 1 1 1 1 1 1 2 
1 1 2 1 
2 
1 2 2 2 1 1 1 1 
2 2 
2 
2 
2 2 1 2 2 2 2 1 2 
1 
1 1 1 1 1 1 2 1 1 1 1 1 1 1 1 1 1 2 1 1 2 1 1 1 1 1 1 1 1 1 1 1 1 1 2 2 1 1 1 1 1 1 2 1 1 1 2 1 1 1 1 1 1 1 2 2 1 1 2 2 2 1 1 1 2 1 2 2 2 2 2 2 2 2 2 1 1 1 2 1 2 1 1 1 2 1 1 2 1 1 1 2 1 1 2 2 2 1 2 1 1 2 1 1 2 2 1 1 1 2 2 1 2 2 1 1 1 1 
2 
2 
2 
1 1 
1 
2 2 2 2 2 1 2 1 1 1 1 1 1 1 1 1 1 1 1 1 1 1 1 1 1 1 1 1 1 1 1 2 1 1 1 2 1 1 1 1 1 1 2 2 2 1 1 1 1 2 
1 1 
1 2 1 1 1 
2 
1 
2 2 2 2 2 2 2 
1 
1 1 1 1 1 1 1 1 1 1 1 2 1 1 1 1 1 1 1 1 1 2 2 2 1 1 2 
2 2 2 2 2 2 2 2 2 2 2 2 2 
1 
1 
1 
2 
2 2 1 2 2 1 2 
2 1 1 
2 2 2 2 2 2 2 2 2 2 
2 
2 1 2 
1 
1 
1 
1 1 
1 1 1 1 1 1 1 1 1 1 
2 1 2 2 2 2 2 2 1 2 2 1 1 1 1 2 2 2 2 1 2 1 1 1 2 2 2 2 1 2 1 2 1 1 2 
2 2 
1 1 
2 
2 
2 2 2 2 
1 
2 2 2 2 
2 1 2 1 2 1 2 2 2 2 1 1 1 2 2 2 1 2 2 2 2 2 2 
2 
2 
1 1 2 2 1 2 2 
1 2 1 1 2 2 2 2 2 2 1 1 1 2 1 1 1 1 1 1 1 1 1 2 2 2 1 1 1 2 1 1 2 2 2 2 1 
2 2 
1 
1 1 
1 
2 1 2 2 2 2 
2 2 
2 
2 
2 2 
2 
1 1 
2 2 
2 1 2 2 2 2 2 2 2 2 2 1 2 2 2 2 2 2 2 2 2 2 2 2 2 2 2 2 2 2 2 2 2 2 
1 
1 
1 
1 2 2 2 2 2 

User 130 
1 1 1 1 1 1 1 1 1 1 1 1 1 1 1 1 1 1 1 1 1 1 1 1 1 1 1 1 1 1 1 1 1 1 1 1 1 1 1 1 1 1 1 1 1 1 1 
2 
1 
1 1 1 1 1 1 1 
2 1 1 2 1 2 2 1 2 1 2 1 1 1 2 2 1 2 2 1 2 1 2 1 2 2 1 1 1 2 
1 
1 1 
1 
2 2 2 
1 1 1 
1 
1 1 1 1 1 1 
2 1 1 
1 
2 2 2 
2 
1 
2 2 2 
2 2 2 2 2 
1 1 
2 2 
1 
1 
1 
1 
1 
1 1 1 
1 
1 1 1 1 1 
1 2 
1 
1 
1 
2 1 
2 
1 
2 1 1 1 2 1 1 2 2 1 1 2 2 1 2 1 2 1 
1 1 1 1 2 1 1 1 1 2 
1 
1 
1 
1 1 1 1 2 1 1 1 1 1 1 1 1 1 1 1 1 1 2 1 2 1 1 1 1 1 1 1 1 1 1 2 1 1 1 1 1 1 
1 
1 2 
2 1 1 1 1 2 2 1 1 1 
1 
1 2 
2 
2 
1 
1 
1 1 
1 
2 
1 
2 
1 
1 1 
2 2 
2 
2 2 1 1 
2 
2 
1 
1 
1 1 
1 
2 2 
1 
1 1 2 1 1 2 2 2 1 2 1 2 1 1 1 2 
2 2 2 1 1 2 2 2 
1 1 1 
2 
1 
1 
1 1 
1 
1 
1 2 
1 2 2 1 1 1 2 1 2 2 1 2 2 1 1 1 2 1 2 2 2 
2 
1 
1 1 1 
1 
1 1 1 2 2 1 1 1 
1 
2 
2 2 1 1 1 2 1 
2 1 
2 2 1 2 
1 2 
1 1 
1 
2 2 2 1 
2 2 
1 
1 1 1 1 1 
2 2 2 1 
1 1 1 
2 2 1 
1 2 

User 131 
1 1 1 1 1 1 1 1 1 1 1 1 1 1 1 1 1 1 1 1 1 1 1 1 1 1 1 1 1 1 1 1 1 1 1 1 1 1 1 1 1 1 1 1 1 1 1 1 1 1 1 1 1 1 1 1 1 1 1 1 1 1 1 1 1 1 1 1 1 1 1 1 1 1 1 1 1 1 1 1 1 1 1 1 1 1 1 1 1 1 1 1 1 1 1 1 1 1 1 1 1 
2 
1 2 
2 2 2 2 2 1 2 2 2 2 2 1 1 1 2 1 1 1 1 2 2 2 1 2 2 1 1 2 1 1 2 2 1 1 1 2 2 2 1 1 1 1 2 1 1 2 1 2 2 2 1 2 2 2 1 2 1 1 2 1 1 2 2 2 1 2 1 1 1 1 2 
2 2 2 
2 
2 2 
1 1 
2 
1 1 1 
2 
2 2 
1 
1 
2 2 
2 1 
1 
2 
2 
2 
1 2 
1 
1 2 2 1 2 1 1 1 1 1 2 1 1 1 1 2 1 2 1 1 2 1 2 1 1 2 2 2 1 2 1 1 1 2 2 1 1 2 1 1 2 2 1 1 1 1 2 2 1 2 2 2 2 2 2 2 2 1 1 2 2 2 1 2 2 2 2 2 2 1 1 2 2 2 1 2 1 1 1 2 2 1 2 2 1 1 2 1 2 1 1 1 1 2 2 2 2 2 2 2 1 1 2 1 2 1 2 2 2 2 1 1 1 2 1 1 2 2 2 1 1 2 2 2 1 2 2 1 1 2 2 2 2 1 1 2 1 1 1 2 2 1 2 1 2 1 1 1 2 1 1 1 1 2 1 2 2 2 1 1 2 2 1 1 2 2 2 1 2 
2 1 2 1 1 1 
1 
1 
2 2 
2 2 
1 
1 1 
1 
2 
2 2 2 
2 1 1 1 2 1 1 1 1 1 2 1 1 2 2 1 2 2 1 2 1 1 2 2 2 2 2 2 2 2 2 2 2 2 1 1 2 2 2 2 2 1 1 
2 2 2 2 1 
2 2 
2 
1 1 2 1 2 2 2 1 2 1 1 1 1 2 1 1 1 1 1 2 2 2 2 1 1 1 2 1 2 1 1 1 1 2 2 1 1 1 2 1 2 2 1 2 2 2 2 1 1 2 1 1 1 2 2 2 2 2 2 2 2 2 1 2 1 2 1 2 1 1 
2 
2 
2 
2 
1 
2 
2 2 2 2 
2 1 2 2 
2 
1 
2 
2 2 2 
2 2 1 
2 
2 
1 1 1 2 1 1 1 2 2 
1 
1 1 1 1 1 1 1 1 2 2 
1 
1 
2 2 1 1 1 
1 
2 1 1 1 2 1 2 2 2 2 2 2 2 2 2 1 2 1 1 2 1 2 2 2 1 2 1 1 1 2 2 1 1 1 1 1 1 2 1 2 1 1 2 1 1 2 2 1 1 
1 1 1 
2 
1 2 2 1 2 2 2 2 2 2 1 2 1 
1 
2 
2 2 2 
2 
1 
1 
2 
2 
1 
2 
1 
2 
1 1 2 2 2 1 1 1 2 1 1 2 1 1 1 
1 
2 
1 
2 
2 
2 
1 
2 
2 1 
1 
2 
2 
1 
2 
2 2 
2 2 2 2 
2 2 2 2 
1 
2 2 2 2 2 2 
2 
1 1 
1 
2 
2 
1 
2 2 
1 
2 
1 
1 1 1 
2 2 
1 1 1 1 1 1 1 1 1 1 1 1 1 1 1 1 1 1 1 1 1 1 1 1 1 1 1 1 
2 
1 
2 
2 2 
1 
1 
2 2 
2 2 2 
1 
1 
2 
2 1 
2 
1 
2 1 1 1 1 1 1 1 1 1 2 1 1 1 1 2 1 2 1 1 1 1 2 2 1 2 1 1 1 1 1 1 1 2 1 2 1 1 1 2 
2 
1 2 
1 
1 
2 
2 1 2 1 1 1 1 2 1 1 2 1 1 2 1 1 
2 2 2 
1 1 1 
2 
1 
2 2 
1 2 
1 1 2 2 2 2 2 1 2 2 2 1 2 2 2 1 2 2 1 2 1 2 2 2 1 2 2 1 2 1 1 1 1 1 2 1 1 2 2 2 1 1 2 1 2 2 1 1 1 2 2 1 2 2 1 2 2 1 2 1 2 2 1 1 1 2 2 1 1 1 1 1 2 2 1 1 2 1 1 1 2 2 2 1 2 1 2 1 
1 
2 
1 
2 
1 
2 2 2 2 
2 
2 
1 
2 
2 2 
1 1 2 
2 2 2 2 1 1 2 2 1 1 1 2 1 1 2 2 2 
2 
1 1 2 1 1 2 1 1 1 1 1 1 1 1 1 1 1 1 1 2 2 1 1 1 2 1 1 1 2 1 2 2 1 1 1 1 1 1 1 1 1 1 1 2 1 1 
2 
1 
2 
2 
2 
2 
2 2 
1 
2 
1 1 1 
2 
2 
1 
2 
1 1 2 1 2 2 2 1 1 1 1 2 2 1 1 2 1 1 1 2 2 2 2 2 2 2 2 2 1 2 
2 
2 
1 
1 
1 1 
2 
2 1 2 2 2 1 2 2 2 
2 
1 2 1 
1 1 2 2 1 1 1 2 1 1 2 1 1 1 1 1 1 1 1 1 1 1 2 1 2 2 1 2 
1 
1 
1 1 
2 
1 
1 1 1 1 
2 
2 
2 
1 
1 1 1 1 1 1 
2 
2 
1 2 
2 2 
1 
1 
1 1 
2 2 
2 2 2 
2 
2 
2 
2 
2 2 2 2 
2 
2 2 
2 
1 
2 
1 
2 2 2 2 2 
2 
1 
1 1 1 
2 1 2 2 2 2 2 2 2 2 2 2 2 2 2 2 1 2 
1 
1 2 1 1 1 1 2 1 1 1 1 2 2 2 2 1 2 1 2 1 1 1 2 1 1 1 1 1 2 2 1 1 1 1 2 1 1 1 2 2 1 2 1 1 1 1 2 2 1 1 1 1 2 1 2 2 2 2 2 1 1 1 1 1 2 2 2 1 1 1 1 2 2 1 2 1 1 1 1 1 1 2 1 2 1 1 1 1 1 2 2 2 1 1 2 1 1 1 2 2 2 1 1 1 2 1 1 1 2 1 1 2 2 2 1 2 2 1 1 1 1 1 1 2 1 1 1 2 1 1 2 1 2 1 1 1 2 1 2 2 2 1 2 2 1 2 2 1 1 2 2 2 2 2 2 1 2 1 2 2 2 1 2 1 1 1 2 
2 
2 
2 2 1 1 2 1 2 1 1 
1 
2 1 1 1 1 1 1 1 1 1 2 2 
1 1 1 1 1 
1 
2 

User 132 
1 1 1 1 1 1 1 1 1 1 1 1 1 1 1 1 1 1 1 1 1 1 1 1 1 1 1 1 1 1 1 1 1 1 1 1 1 1 1 1 1 1 1 1 1 1 1 1 1 1 1 1 1 1 1 1 1 1 1 1 1 1 1 1 1 1 1 1 1 1 1 1 1 1 1 1 1 1 1 1 1 1 1 1 1 1 1 1 1 1 1 1 1 1 1 1 1 1 1 1 1 1 1 1 
2 
2 
1 1 1 1 2 2 2 2 2 1 2 
2 
2 1 
1 
1 
1 
1 
1 
2 2 2 
1 
2 2 2 2 2 2 1 1 2 2 1 
2 
1 
1 2 2 1 2 2 2 1 1 1 
1 1 1 1 1 1 1 1 1 1 1 1 1 1 1 1 1 1 1 1 1 1 1 1 1 1 1 1 1 1 1 1 1 1 1 1 1 1 1 1 1 1 
2 
1 
1 
2 
2 2 
1 
1 1 1 
2 2 2 
1 
1 1 
2 
2 
2 
1 1 1 
1 2 1 2 2 1 1 2 2 1 
1 
2 
1 1 2 
2 2 2 2 
2 2 1 
1 2 2 
2 
2 2 2 2 2 2 2 2 2 2 2 
1 1 1 1 1 1 1 
2 
1 
2 
2 
2 
1 1 1 1 
1 
2 2 2 2 1 1 2 2 1 1 2 1 2 2 1 2 2 1 
1 
1 1 1 
1 
2 
1 1 
1 2 2 1 2 2 2 1 1 
2 2 
1 1 1 1 1 1 1 1 2 2 2 2 2 2 1 1 2 1 2 2 2 2 1 1 2 2 2 1 1 2 1 1 
1 
1 1 1 
1 1 1 1 1 1 1 1 
1 1 
2 
1 1 1 2 2 2 2 2 1 1 1 2 2 1 2 1 2 1 2 1 2 2 2 1 1 2 1 1 2 2 2 2 2 1 2 2 1 1 2 1 2 2 1 2 2 
1 
1 
2 
1 1 2 2 
1 2 2 1 2 1 1 
2 2 2 
1 1 2 1 1 2 2 2 2 
1 
1 1 1 2 2 2 1 1 
2 
1 1 
1 2 2 1 1 2 1 1 2 2 2 1 1 1 
2 1 2 
2 
2 2 1 2 2 2 2 1 1 2 2 2 1 1 2 1 1 1 1 1 1 2 1 1 1 1 1 2 
1 1 2 2 2 1 2 1 2 1 2 2 2 2 2 2 2 1 1 2 2 1 2 2 1 2 1 1 
1 
1 
2 
2 
1 1 1 1 1 1 1 1 1 1 1 1 1 1 1 1 1 1 1 1 1 1 
1 1 1 1 1 1 1 
2 2 1 1 1 2 2 1 2 2 1 2 1 2 2 2 2 2 2 2 1 2 1 1 2 2 2 2 1 2 1 1 1 1 2 2 1 2 2 
1 
1 
1 
1 
1 1 1 
1 1 
2 
1 2 1 2 2 1 2 2 2 2 2 1 1 2 1 2 2 2 1 2 2 1 2 1 2 2 2 1 2 1 1 2 1 1 1 1 2 1 1 1 2 1 1 1 2 1 2 1 
1 
1 
1 
1 2 1 2 2 2 2 2 1 1 
2 
2 
2 2 
1 
1 1 
2 1 
2 
1 
1 2 2 
1 
1 
1 1 2 1 1 1 2 2 2 2 1 1 2 1 1 1 2 1 1 1 2 1 1 1 1 2 2 1 1 1 2 2 2 2 1 1 1 1 1 1 
1 
1 1 
2 2 2 2 
1 1 
1 
1 1 2 1 2 1 2 1 2 1 1 2 1 2 1 1 1 2 1 2 2 2 2 2 2 2 2 2 2 1 1 1 1 1 1 2 2 2 2 1 2 2 1 1 2 
1 1 
1 
1 1 1 
1 
1 1 1 1 
1 
1 
1 1 
2 
2 
2 2 1 2 1 2 2 1 2 2 2 
1 2 1 1 1 1 2 1 1 1 1 2 2 1 2 1 2 1 1 
1 
2 
1 1 1 1 1 1 1 1 1 1 1 1 1 1 1 1 1 1 1 1 
1 
1 1 2 
1 1 
1 2 2 2 1 2 2 2 2 2 2 2 2 
2 2 2 2 2 2 
2 
1 
1 2 1 1 2 2 2 2 2 2 2 1 2 2 1 1 2 2 2 2 1 2 2 2 2 2 1 2 2 1 2 1 2 1 2 2 2 2 2 2 2 1 1 1 2 2 1 2 2 2 2 1 2 2 2 2 2 2 2 1 1 1 1 2 2 2 2 2 2 2 2 2 2 2 1 2 1 
1 
1 2 2 1 2 2 
2 2 2 
2 
2 
1 
1 
1 
1 
1 
1 
1 
2 
2 
2 1 
1 
2 
1 
2 
1 
1 1 1 2 1 2 1 2 1 1 1 1 1 2 2 2 1 1 1 1 1 2 1 1 2 1 2 1 1 2 1 1 1 1 1 1 1 2 1 1 1 1 1 2 1 1 2 1 2 1 1 1 1 1 1 1 1 2 2 1 1 1 1 1 1 2 2 1 1 1 2 2 1 1 1 1 1 2 2 1 1 2 2 2 2 
1 1 1 1 2 2 1 
2 
2 
2 
2 
1 
2 
1 2 1 2 2 2 2 
2 
2 1 2 2 1 1 1 1 1 1 1 2 1 1 1 1 1 2 1 2 2 1 1 2 2 1 2 1 1 1 2 2 1 2 2 1 2 1 2 2 1 1 1 2 1 2 1 1 1 2 1 1 1 2 2 2 1 2 2 1 2 2 2 2 2 2 2 2 2 1 1 2 2 1 1 1 1 1 
2 2 
1 
1 2 1 

User 133 
1 1 1 1 1 1 1 1 1 1 1 1 1 1 1 1 1 1 1 1 1 1 
2 2 2 2 2 2 
2 
2 
2 
2 
2 
1 1 1 
2 2 
2 
1 
2 2 
1 1 
2 
2 
1 
2 
2 
2 
2 
2 1 2 1 1 1 1 1 1 1 1 2 
1 2 
2 
2 
1 2 1 2 
2 1 
2 
2 2 
2 
1 
1 
2 
1 2 2 
2 
2 
1 
2 2 2 1 2 1 1 1 1 2 2 1 2 2 1 1 2 2 2 2 1 2 2 2 1 2 2 1 2 2 2 1 2 1 2 2 1 1 2 1 2 2 
2 
2 1 2 2 2 1 2 1 2 2 1 2 2 1 1 2 1 1 1 2 2 1 1 1 2 2 1 2 1 1 1 2 1 2 1 1 1 2 1 1 1 1 2 2 1 2 1 2 
2 
1 2 
2 
1 1 
2 2 
2 
2 
2 
2 
2 
2 
2 
2 
2 2 2 2 2 2 1 
2 
2 2 
1 1 
2 
2 2 
2 
1 1 
2 
2 
2 1 1 
2 1 2 2 
1 1 2 1 
2 2 2 2 
2 
2 
1 2 2 1 2 2 2 2 1 2 1 2 
1 1 1 2 1 1 2 1 1 1 1 1 1 1 1 2 1 2 1 1 1 1 2 2 1 2 2 2 1 
2 
1 
2 
1 
2 
1 
2 
1 
2 
1 1 1 1 1 1 2 2 1 2 
2 
2 
1 1 1 1 1 1 1 1 1 1 1 1 1 1 
1 
1 2 1 1 2 2 1 1 2 
2 
2 
2 2 1 2 1 1 2 2 2 1 1 2 1 1 1 1 2 1 1 1 2 2 2 2 2 2 1 1 1 1 1 1 1 1 1 1 1 2 1 1 2 1 1 2 2 1 1 1 2 1 1 1 2 1 1 1 1 2 1 2 1 1 1 1 2 1 2 1 2 2 1 2 1 2 2 2 1 1 2 2 1 2 
2 1 
2 2 
1 1 2 1 1 1 1 1 1 1 1 1 1 1 1 1 1 1 1 
2 
1 
2 
1 2 
2 
2 2 2 
2 1 
2 
2 
2 
2 
2 

User 134 
1 1 1 1 1 1 1 1 1 1 1 1 1 1 1 1 1 1 1 1 1 1 1 1 1 1 1 1 1 1 1 1 1 1 1 1 1 1 1 1 1 1 1 1 1 1 1 1 1 1 1 1 1 1 1 1 1 1 1 1 1 1 1 1 1 1 1 1 1 1 1 1 1 1 1 1 1 1 1 1 1 1 1 1 1 1 1 1 1 1 1 1 1 1 1 1 1 1 1 1 1 1 1 1 1 1 1 1 1 1 1 1 1 1 1 1 1 1 1 1 1 1 1 1 1 1 1 1 1 1 1 1 1 1 
2 2 2 2 
2 
1 
2 2 2 2 2 2 1 
2 2 
2 2 2 
2 
2 1 2 
2 2 
1 1 2 1 
2 1 2 1 1 2 2 2 
1 2 1 
2 2 2 
2 2 2 
2 
2 
2 
2 
1 
1 1 1 1 1 1 1 1 1 1 1 1 1 1 1 1 1 1 1 1 1 1 1 1 1 1 1 1 1 1 1 1 1 1 1 1 1 1 1 1 1 1 1 1 1 1 1 1 1 1 1 1 1 1 1 1 1 1 1 1 1 1 1 1 1 1 1 1 1 1 1 1 1 1 1 1 1 1 1 1 1 1 1 1 1 1 1 1 1 1 1 1 1 1 1 1 1 1 1 1 1 1 1 1 1 1 1 1 1 1 1 1 1 1 1 1 1 1 
2 2 
2 
2 2 2 1 1 2 2 1 2 2 2 1 1 1 2 2 2 2 1 2 2 2 1 1 2 2 1 
1 2 2 2 1 2 2 2 2 1 2 2 1 2 2 1 1 2 2 2 
2 
1 1 2 2 
1 1 1 1 1 1 1 1 1 1 1 1 1 1 1 1 1 1 1 1 1 1 1 1 1 1 1 1 
2 2 
2 
1 
1 2 
1 
1 

2 2 2 1 1 2 2 2 2 2 2 1 2 2 
2 
2 
2 2 
2 
1 
2 2 2 2 2 
2 2 
2 2 1 1 2 2 1 1 1 2 1 2 1 1 1 1 1 2 1 1 1 1 1 1 2 1 1 1 
1 
1 1 1 1 1 1 2 2 1 2 1 2 
2 2 
2 2 1 2 1 2 1 
1 2 1 1 1 1 1 2 1 2 1 1 1 2 1 2 2 2 2 2 2 2 2 1 2 1 1 2 2 2 1 1 
2 
1 1 1 1 2 1 2 2 1 2 1 1 1 2 1 1 1 1 1 1 1 
2 2 1 1 2 2 2 2 2 2 2 
2 2 
2 2 
2 1 2 2 2 2 2 2 
1 
2 
1 1 2 2 
1 
2 
2 2 
2 
1 
2 
1 
1 2 1 1 1 1 1 1 1 2 
1 1 
2 
2 
2 
2 
2 1 2 2 1 2 2 2 2 1 2 2 1 2 2 1 2 1 2 1 
1 
2 
1 2 2 1 
2 2 1 1 1 
2 2 2 2 2 2 2 2 
1 2 2 
1 1 
1 
2 
2 
2 2 
1 
2 
2 
1 2 1 2 2 2 2 1 1 2 2 2 2 1 2 2 2 2 2 2 2 2 1 1 1 1 1 1 2 1 1 2 1 2 1 2 1 2 1 2 2 2 2 2 2 2 2 1 1 2 1 1 1 1 1 1 2 2 1 2 2 1 1 2 1 2 1 1 
2 
2 
1 1 1 1 1 1 1 1 1 1 1 
2 
2 2 2 1 2 2 1 2 1 2 2 2 2 1 2 1 2 1 2 2 2 1 2 2 2 2 2 1 1 1 2 2 2 2 2 2 2 2 2 2 1 2 2 2 1 2 2 2 2 2 2 2 1 1 2 2 2 2 2 2 1 2 1 1 2 2 2 2 2 2 2 2 2 2 1 2 2 2 1 2 2 1 2 2 2 2 2 2 2 2 2 1 2 2 2 2 2 2 2 2 2 2 2 2 2 2 1 2 2 1 2 
2 2 2 2 2 2 2 2 
2 1 2 2 1 2 1 2 2 
1 
1 
2 
2 2 1 2 2 2 
2 
1 2 
2 
2 2 2 
1 
2 
2 
2 
2 2 
2 2 2 
2 1 1 2 
1 2 
2 
2 
1 
2 
2 
2 2 2 2 2 2 2 2 2 2 2 2 2 
2 2 2 1 2 2 2 
2 
2 
2 1 2 2 1 1 2 2 2 1 2 2 2 2 2 1 1 1 2 1 2 1 2 2 1 2 2 1 2 1 1 2 2 2 2 2 1 1 1 2 1 1 1 1 1 1 2 2 1 2 2 2 1 2 1 2 1 1 1 2 2 1 1 1 
1 
2 2 2 1 1 1 1 2 2 1 2 2 2 1 1 2 1 2 1 2 2 1 2 2 2 1 1 1 1 2 1 2 1 1 1 2 2 2 1 1 2 1 2 1 2 2 1 1 1 1 1 2 1 1 1 1 2 2 1 1 1 2 2 1 2 2 2 2 2 2 2 2 1 1 1 1 1 2 2 2 2 1 1 2 1 
1 
2 2 2 
2 
1 1 2 
1 
2 
2 
2 
1 
2 2 
2 
2 
2 
2 
2 
1 
2 
2 2 2 2 
2 1 2 2 2 2 2 1 1 2 2 1 
2 1 1 1 1 2 2 1 1 2 2 1 2 
2 
2 
2 
2 1 1 2 1 2 2 
2 
1 1 1 
1 1 
2 2 
2 1 2 1 2 2 1 1 1 1 1 2 1 1 
2 2 2 2 2 2 2 2 
2 2 2 2 2 2 2 1 1 1 2 1 2 1 2 2 1 2 1 1 2 1 2 2 1 2 2 1 
2 
1 1 
2 1 1 2 1 2 2 2 2 1 1 2 2 2 2 
2 
2 
2 
1 
1 1 1 1 
1 
2 2 1 2 2 2 2 
2 
1 2 
1 1 1 1 1 1 1 1 
2 
2 
2 2 1 2 
2 2 2 2 1 2 1 1 2 2 
2 2 2 2 2 2 2 2 2 2 
2 
2 
2 2 
2 2 2 
2 2 2 2 
1 1 
2 
2 
1 
2 2 2 2 2 2 2 2 2 
1 
1 1 
2 
2 2 2 2 2 2 2 1 1 2 1 2 2 2 2 1 2 2 2 2 2 2 2 2 2 1 2 2 2 2 1 1 2 2 2 2 2 2 2 2 2 2 2 2 2 2 2 1 1 2 1 2 1 1 1 2 2 1 1 1 1 2 1 2 2 1 2 2 2 2 2 2 2 2 2 2 1 2 2 2 2 1 2 1 2 2 
2 2 2 2 2 2 
1 
2 2 
1 1 2 2 
2 
2 2 
2 
2 
2 2 2 2 2 2 2 2 2 2 1 1 2 2 1 1 1 1 2 1 2 2 2 2 2 2 2 
2 
2 
2 
2 
2 2 2 
2 
1 
2 
1 1 
2 
1 
2 2 2 2 
2 1 2 1 1 
2 2 2 
2 2 
2 1 1 2 2 2 1 1 2 2 1 2 2 2 2 2 2 2 2 1 2 2 2 1 1 
1 2 2 1 1 2 2 
1 2 1 1 2 2 
2 
2 2 2 1 
1 

1 
1 
2 2 
1 
2 
2 
2 
2 2 
1 
2 
2 2 2 2 2 2 2 2 
2 
2 2 2 
1 
2 
2 
2 2 
1 1 1 1 1 
2 
1 2 2 1 2 2 2 2 2 2 2 1 2 2 2 2 2 2 1 2 
2 2 
2 2 
1 
1 
1 
1 2 2 2 2 1 2 2 1 2 2 2 2 2 
2 
2 1 
1 
2 2 
2 2 
2 2 
1 
2 2 2 1 2 2 
1 
2 2 
2 

User 135 
1 1 1 1 1 1 1 1 1 1 1 1 1 1 1 1 1 1 1 1 1 1 1 1 1 1 1 1 1 1 1 1 1 1 1 1 1 1 1 1 1 1 1 1 1 1 1 1 1 1 1 1 1 1 1 1 1 1 1 1 1 1 1 1 1 1 1 1 1 1 1 1 1 1 1 1 1 1 1 1 1 1 1 1 1 1 1 1 1 1 
1 
2 
2 
2 2 
1 
2 
1 1 1 2 
2 2 
1 
1 2 1 
1 
2 
2 2 2 2 2 2 2 2 2 2 1 2 2 1 
1 1 1 1 1 1 1 1 1 1 1 2 1 2 1 1 1 1 2 1 1 2 2 1 2 2 1 1 2 2 2 1 1 2 1 2 2 2 1 1 1 1 1 1 1 2 1 2 1 2 1 
2 1 
1 
1 1 1 1 1 1 1 
2 
2 
2 2 
2 
1 2 
1 2 2 
2 
2 
2 2 
2 2 2 
1 2 
2 
1 
1 1 2 1 2 2 1 1 2 2 2 1 2 2 1 1 1 1 1 2 2 1 1 2 2 1 2 2 2 2 2 1 1 2 2 2 2 2 2 2 1 2 2 2 2 2 2 2 2 2 1 2 1 2 1 1 1 1 1 1 1 2 1 1 1 1 1 1 1 1 1 2 2 2 2 2 2 2 
2 1 2 2 1 2 1 2 2 
2 2 2 2 1 1 2 2 2 2 2 2 1 1 1 2 1 2 2 2 2 2 2 2 1 2 2 2 2 2 2 2 2 2 2 
2 2 
1 1 1 1 1 1 
2 1 1 1 
1 1 2 2 1 
1 2 1 2 1 2 1 2 2 2 2 1 1 2 2 1 1 1 1 2 1 2 1 2 2 1 2 1 2 2 2 2 2 2 2 2 1 2 2 2 1 2 1 2 2 1 1 1 2 1 1 2 1 2 1 2 1 1 1 1 2 2 2 2 1 2 2 1 1 2 2 2 1 2 2 2 2 2 2 2 2 2 1 1 2 1 2 2 2 2 1 1 1 1 2 2 2 1 1 1 2 2 1 2 2 1 1 
1 1 2 1 1 2 1 1 2 1 1 2 1 1 1 2 1 2 2 2 2 2 2 1 1 1 1 2 2 2 2 2 1 2 1 1 2 2 1 1 2 2 2 2 1 1 2 2 2 2 1 1 2 1 1 1 1 2 1 1 1 2 2 2 1 2 1 1 1 1 2 2 1 1 2 1 2 2 1 2 2 2 1 1 1 1 2 2 1 1 1 1 1 1 1 1 1 1 1 1 1 1 1 1 2 1 1 2 2 2 1 2 2 1 1 2 2 1 2 2 2 2 1 1 1 2 2 1 1 1 1 2 1 2 1 1 1 1 1 1 2 2 1 1 1 2 2 2 1 2 1 1 1 2 1 1 2 1 1 2 1 2 1 1 1 1 2 2 1 1 
1 1 
2 2 1 1 1 1 
2 
2 
1 1 1 1 
2 2 
1 
1 
2 
2 
1 1 1 1 1 1 
1 
2 2 2 2 2 1 2 1 1 2 2 1 2 1 
2 
2 
1 
2 
1 1 1 1 1 1 1 1 1 1 1 1 1 1 1 1 1 1 1 1 1 1 1 1 1 1 1 1 1 1 1 1 1 1 1 1 1 1 1 
2 2 1 2 
1 1 2 2 2 1 2 
1 2 2 2 1 
1 
2 
2 2 
1 
1 
2 2 2 2 1 2 2 2 2 1 1 1 
1 2 
1 
2 
2 2 2 2 1 2 2 2 2 1 1 2 2 2 1 2 2 
1 
2 
2 2 2 2 1 2 1 2 2 2 1 1 1 2 2 2 2 1 2 2 1 1 2 2 2 2 2 1 2 1 2 2 2 1 2 2 1 2 2 2 1 2 2 2 2 2 2 2 2 1 2 1 2 1 2 2 2 2 1 2 2 2 2 2 1 2 2 1 2 1 1 2 1 2 2 2 2 1 1 1 2 1 1 2 2 1 1 2 1 2 2 1 2 2 2 2 2 2 
1 
1 1 1 1 2 2 2 2 2 2 1 1 1 1 1 1 2 1 1 1 1 2 1 1 1 1 1 1 1 1 2 1 2 1 
2 1 2 2 
1 
1 1 1 1 1 1 1 1 2 1 1 2 2 2 1 2 2 1 
1 2 
2 
1 1 2 2 2 1 1 1 2 2 1 1 2 1 1 2 2 1 1 2 1 2 1 2 2 2 2 2 1 2 2 2 2 1 2 1 1 2 2 2 1 2 2 2 1 2 2 2 2 2 2 2 1 1 2 2 2 2 2 1 2 1 2 1 2 1 2 2 2 1 1 2 2 2 2 2 2 2 2 2 2 1 2 1 2 1 2 2 1 2 2 2 2 2 2 2 1 2 2 1 1 2 1 2 2 1 2 2 2 2 1 2 1 
1 1 2 2 2 2 
1 
1 
2 
1 1 1 1 1 1 1 1 2 1 1 1 2 1 2 1 1 2 1 1 2 2 2 1 1 1 1 1 1 1 2 1 1 1 2 2 1 1 1 1 2 1 1 1 1 2 1 1 1 1 2 2 1 1 1 1 1 2 1 1 2 1 2 2 2 1 2 2 2 2 
2 
1 1 1 1 
2 
2 
2 
1 1 2 2 2 1 2 1 1 1 2 2 2 2 1 2 1 1 2 1 1 2 2 2 2 2 2 2 2 1 1 1 2 2 2 2 2 2 2 2 1 2 2 2 2 2 1 2 2 1 1 2 1 1 2 
2 
1 
2 
2 1 1 2 
2 2 2 
1 1 2 

2 

User 136 
1 1 1 1 1 1 1 1 1 1 1 1 1 1 1 1 1 1 1 1 1 1 1 1 1 1 1 1 1 1 1 1 1 1 
2 
2 1 
1 2 1 2 2 
2 
2 
2 
2 
2 
2 
2 
2 
2 1 
1 1 1 
2 
1 1 1 1 1 1 1 
2 1 
2 2 2 
1 1 1 
2 
1 
1 1 
2 2 
2 
2 2 2 
1 
2 1 2 1 2 2 1 1 2 2 1 1 2 2 2 1 1 1 1 1 1 2 2 2 1 1 1 2 1 1 2 1 
2 
1 2 
2 1 
2 
1 
2 2 2 1 2 2 
1 1 1 
1 1 1 
1 
1 1 1 
1 1 1 1 2 1 2 1 1 1 2 2 2 1 2 1 1 1 2 2 1 1 2 1 2 1 1 1 1 1 2 2 
2 1 
1 1 2 
2 
2 
2 
1 
1 1 
2 
2 
2 
1 1 1 1 1 
2 2 2 2 
2 
1 
1 
1 1 2 1 2 2 2 2 2 2 1 1 1 1 1 2 2 2 1 1 1 2 1 2 2 2 2 1 2 1 2 1 2 
1 1 1 1 
2 1 2 1 2 
1 1 
2 
1 1 1 1 1 1 
1 
1 
2 1 2 1 1 1 2 2 2 1 2 1 2 2 1 1 2 1 1 1 1 1 2 1 2 1 2 
2 1 1 1 2 2 1 2 2 2 1 1 2 2 1 2 2 1 1 2 1 1 1 
2 
2 
2 
2 
1 2 
2 
1 1 
1 
1 
1 
2 
2 
2 
2 
1 
1 1 
1 2 
1 1 1 1 1 
2 
2 1 
2 
1 
1 
1 1 2 1 1 1 1 1 2 1 
2 
1 1 
2 
1 1 2 2 2 1 2 
2 
1 
2 
1 
2 1 2 2 2 2 2 2 1 2 2 1 2 1 1 2 1 2 1 2 2 1 2 2 2 1 2 1 2 2 
1 1 1 2 1 1 1 2 1 1 1 2 1 2 
1 
2 2 
2 1 
2 1 2 2 
2 

User 137 
1 1 1 1 1 1 1 1 1 1 1 1 1 1 1 1 1 1 1 1 1 1 1 1 1 1 1 1 1 1 1 1 1 1 1 1 
1 1 1 1 1 1 1 1 1 1 
2 
1 1 2 
2 2 2 2 2 2 2 2 2 2 2 2 2 1 2 2 2 2 2 2 2 2 1 2 2 2 2 2 2 2 2 2 2 1 2 2 2 2 2 2 1 
1 
1 1 
1 1 1 1 2 1 2 2 
1 1 1 2 1 2 1 1 1 2 1 
2 
2 2 2 2 
1 
2 
1 1 2 1 1 1 2 1 1 2 1 2 2 
1 1 
2 
1 1 
2 
1 1 1 1 2 2 2 2 2 2 2 
1 
2 
2 
1 
2 
1 
1 
2 1 2 1 1 1 2 2 2 2 2 1 2 2 1 2 1 1 1 2 1 1 2 2 2 1 1 2 2 1 2 2 1 2 1 2 2 1 1 2 1 1 1 2 2 1 2 1 2 1 1 2 2 2 1 1 1 1 
1 1 1 1 1 
1 2 
1 1 
2 
2 
2 
1 1 
1 1 2 2 2 1 1 2 1 2 1 1 2 1 2 2 
2 
1 2 1 1 2 1 1 2 2 1 1 2 1 1 1 1 2 1 1 2 2 2 2 1 1 2 1 2 2 2 2 1 1 1 2 2 2 2 2 1 1 2 2 2 1 
2 
1 1 2 1 1 1 1 2 1 2 1 1 1 1 1 2 1 1 1 1 2 1 1 1 1 1 2 2 2 1 
1 
2 2 
1 2 1 
1 1 1 1 1 1 1 1 2 2 1 
2 2 2 
1 1 
2 2 
2 
2 
1 
1 2 1 1 
2 
1 
1 1 1 1 1 2 2 2 2 1 1 2 1 2 2 2 2 1 1 1 2 1 2 2 1 2 2 1 1 
2 

User 138 
1 1 1 1 1 1 1 1 1 1 1 1 1 1 1 1 1 1 1 1 1 1 1 1 1 1 1 1 1 1 1 1 1 1 1 1 1 1 1 1 1 1 1 1 1 1 1 1 1 1 1 1 1 1 1 1 1 1 1 1 1 1 1 1 1 1 1 1 1 1 1 1 1 1 1 1 
1 2 2 2 2 1 2 2 2 2 2 2 2 2 2 2 2 
2 
2 2 2 2 2 2 2 
2 2 2 2 2 1 2 2 1 2 2 2 2 2 2 
2 
2 2 2 2 
1 
1 
1 2 1 
1 2 2 2 1 2 2 
1 1 1 1 1 
1 
2 
2 2 2 2 2 2 1 1 2 2 
2 
1 2 2 
2 2 
2 
1 1 
2 2 2 2 2 2 2 2 2 1 1 2 2 2 2 2 2 2 2 2 2 2 2 2 2 2 2 1 1 2 
1 
1 2 2 2 2 2 2 2 2 2 2 2 2 1 2 2 1 2 
1 
1 2 2 2 2 1 2 1 2 2 1 2 2 2 2 2 1 2 2 2 
1 1 2 1 1 1 1 2 2 2 2 
2 1 
2 1 
2 2 2 2 2 
2 
1 
1 1 2 2 2 2 2 2 2 1 2 2 1 1 2 1 1 1 2 1 1 1 2 2 2 2 
2 1 2 2 2 2 1 2 2 2 2 1 1 1 1 1 2 2 2 1 2 2 2 2 1 1 2 2 1 2 2 2 2 
2 1 1 2 2 1 1 1 1 2 2 1 2 1 1 2 1 2 1 2 
2 2 2 2 2 2 2 2 1 1 2 2 2 1 2 
2 
1 
1 2 
1 2 2 1 2 
2 
1 
2 2 
2 
2 
2 2 2 1 2 1 2 2 2 2 2 2 1 1 2 2 2 2 1 2 1 2 2 
2 2 1 2 1 2 2 1 2 2 2 1 1 1 1 2 1 2 
2 
1 2 
1 
2 1 2 2 1 
2 2 2 2 2 2 2 2 2 1 2 2 1 
1 
1 
2 
2 
2 
1 2 
2 2 2 2 2 2 2 2 2 
1 1 1 1 
1 
2 
1 1 
2 2 2 2 2 1 1 1 2 2 2 2 2 2 2 1 2 2 
2 
2 
1 2 1 2 
2 2 2 2 2 1 1 1 2 
2 
1 1 1 
2 2 2 2 
1 2 2 1 2 2 2 2 2 2 
1 1 2 1 1 2 1 1 1 1 1 1 1 1 2 1 1 2 1 1 1 1 1 1 1 1 1 2 1 1 2 1 1 2 2 1 1 1 1 1 1 2 1 2 2 1 1 1 1 2 1 2 2 2 2 2 1 2 1 1 2 2 2 2 1 2 2 2 2 1 2 1 2 1 1 2 2 2 1 1 1 1 1 2 1 2 2 2 2 
2 2 2 2 
1 
2 1 1 2 1 2 1 1 
1 2 2 1 1 1 2 2 2 2 1 2 1 2 1 1 2 2 2 2 2 1 2 2 2 2 2 2 2 2 
1 
1 1 
1 2 
1 2 2 1 2 2 1 1 2 1 1 
1 
1 
2 
1 1 2 2 1 1 2 1 2 1 1 2 2 2 1 2 2 1 1 2 2 2 2 1 2 2 2 2 2 
1 2 
1 2 2 
2 2 1 2 
1 1 1 1 1 1 1 1 1 1 1 1 1 1 1 1 1 1 1 1 1 1 1 1 1 1 1 1 1 1 1 1 1 1 1 1 1 1 1 1 1 1 1 1 1 1 1 1 1 1 1 1 1 1 
2 
2 2 
1 
2 
1 2 2 1 1 
2 
2 2 
2 2 2 
1 
1 
2 2 
1 
2 
2 2 
1 1 1 2 2 2 2 2 
2 2 2 2 
1 2 1 1 1 2 1 
1 
2 1 
2 2 
2 2 2 2 
1 
2 2 2 1 2 2 2 1 2 2 1 2 1 2 2 2 2 2 2 2 2 1 1 2 2 2 2 2 1 2 2 2 1 2 2 2 
2 1 2 
2 
1 2 2 2 
1 
2 
2 2 2 1 1 2 2 2 2 2 2 1 1 2 1 1 2 2 2 2 2 2 1 2 1 2 2 1 2 2 2 
1 
2 2 
1 2 1 2 
1 
2 
2 
1 
2 1 2 2 2 2 2 2 1 1 1 2 2 2 1 2 2 2 2 2 2 2 2 2 2 2 2 2 2 2 2 2 2 2 2 2 1 2 2 2 2 
1 2 1 1 1 2 2 2 
1 
2 
1 
1 
2 1 2 1 2 
2 2 1 1 1 1 2 1 2 2 1 1 2 1 2 2 2 2 2 2 2 1 2 2 2 2 2 2 1 2 2 2 2 2 1 1 2 1 2 2 1 1 2 2 2 
2 
2 
1 
1 2 2 2 2 2 2 1 2 1 2 2 
1 
1 1 1 1 2 1 
2 
1 
1 
1 2 1 1 1 1 2 1 2 2 1 1 2 1 1 2 1 2 1 2 1 2 2 2 1 2 1 2 1 1 1 2 2 2 2 1 1 2 1 2 1 2 1 2 1 1 2 1 2 2 2 2 
2 2 2 2 2 2 2 1 2 1 2 1 1 2 2 2 
1 2 2 1 2 2 2 1 2 2 2 
2 2 
2 2 
2 1 
2 
2 2 
2 2 2 2 1 2 1 2 2 1 2 1 2 2 2 2 2 1 1 
2 2 1 2 1 2 1 1 1 2 1 1 1 2 1 1 2 1 2 1 1 2 2 2 2 2 2 1 1 1 1 1 2 1 1 1 1 2 1 2 1 2 2 1 2 1 2 2 2 1 1 1 2 2 2 2 2 1 2 1 1 2 2 2 1 2 2 2 2 1 1 1 2 2 1 
2 2 
2 
2 
2 2 2 2 2 2 2 2 2 
2 1 1 1 2 2 2 2 2 
1 1 2 2 2 2 2 1 2 2 2 2 2 2 2 2 2 2 2 2 2 1 2 1 1 1 2 1 2 2 2 2 2 1 2 2 2 2 1 
1 
2 1 2 2 2 2 2 2 2 2 2 2 2 2 1 2 2 2 2 2 2 2 2 
1 2 2 2 2 2 2 1 2 1 2 1 2 2 1 2 1 1 2 
2 
1 
2 
1 2 2 1 
2 2 1 2 2 2 2 2 2 1 1 
2 
1 2 1 1 1 1 2 2 2 
2 2 2 1 2 2 2 1 2 
1 2 2 
2 2 2 1 
2 
2 2 
2 
1 2 1 1 1 2 1 2 1 2 2 
2 2 

User 139 
1 1 1 1 1 1 1 1 1 1 1 1 1 1 1 1 1 1 1 1 1 1 1 1 1 1 1 1 1 1 1 1 1 1 1 1 1 1 1 1 1 1 1 1 1 1 1 1 1 1 1 1 1 1 1 1 1 1 1 1 1 1 1 1 1 1 1 1 1 1 1 1 1 1 1 1 1 1 1 1 1 
2 
1 1 1 1 1 1 1 1 1 1 1 1 1 1 1 1 1 1 1 1 1 
2 
2 2 2 2 
1 1 1 
2 
2 2 
2 
2 
1 
1 
2 
2 
2 
2 2 2 2 2 2 2 2 2 2 2 
2 
1 1 2 1 2 1 2 1 1 2 1 1 2 2 2 1 1 1 2 1 1 1 2 2 1 2 
1 2 2 1 2 2 1 1 2 1 
2 1 2 
1 
2 1 2 2 2 1 2 1 1 2 1 2 1 1 1 1 2 2 1 2 2 1 1 2 1 2 1 2 1 2 1 2 1 1 2 1 1 2 2 1 2 1 1 2 1 2 1 1 1 1 2 1 2 2 1 2 2 2 2 2 2 1 1 1 2 1 2 1 1 1 2 2 2 1 1 1 1 2 1 2 1 1 2 
2 
2 2 
1 
1 
1 2 2 1 2 2 2 1 1 2 1 1 
2 
1 
2 
1 1 2 2 
2 1 
2 
1 2 2 
2 
1 1 
1 2 1 2 1 2 1 1 2 1 2 1 1 2 2 2 2 2 1 1 2 2 2 2 1 
2 1 1 
1 1 1 1 1 1 1 2 2 2 2 1 2 2 1 2 2 
1 1 1 1 1 1 2 1 1 1 1 1 1 2 2 2 1 1 1 1 1 1 2 1 1 1 2 1 2 1 1 1 1 1 1 1 1 1 1 2 1 1 1 1 1 2 1 1 1 2 1 2 1 1 1 1 1 2 1 2 2 1 1 1 1 1 1 1 2 2 2 1 2 1 2 2 1 2 1 1 1 1 1 1 1 1 1 1 1 1 1 2 1 2 1 1 1 1 1 1 1 1 1 1 1 1 1 1 1 1 1 1 1 1 1 1 2 1 1 1 1 1 1 2 1 2 1 1 1 2 1 1 1 1 2 1 1 1 2 1 
1 
2 
2 
2 2 2 
1 
2 2 
1 
2 2 2 
2 2 
1 
2 
1 
1 1 2 
1 
1 
1 
1 1 2 1 1 1 1 
2 
1 
2 2 1 1 
2 
2 2 2 1 1 1 1 2 1 2 2 2 2 2 2 2 2 2 1 1 1 2 2 1 1 1 1 1 2 1 1 2 1 2 1 1 2 1 
2 
1 2 2 2 2 2 2 1 1 1 1 1 2 2 2 2 2 2 2 1 1 2 2 2 2 
2 2 2 2 2 2 
1 
2 2 
2 
2 
2 
2 1 2 
2 
2 2 
2 
1 
1 
1 1 2 2 2 2 2 1 1 2 2 1 1 1 1 2 2 1 1 2 2 1 2 2 1 2 1 1 2 2 1 2 2 2 2 1 2 1 2 2 2 2 2 2 1 2 2 1 1 2 1 1 2 1 2 2 2 2 2 2 1 2 1 1 1 2 2 1 2 1 2 1 1 2 1 1 1 1 2 1 2 1 2 1 1 1 2 2 1 1 1 1 1 1 1 1 1 1 2 1 1 1 2 2 2 2 1 1 1 1 2 1 1 1 2 
2 
1 
1 
2 1 2 1 1 1 2 1 1 2 1 2 1 1 2 2 1 1 1 1 1 2 1 1 1 1 1 1 2 1 1 1 2 1 1 1 2 1 1 2 1 1 1 2 1 1 2 1 2 1 2 1 1 2 1 1 2 2 2 2 1 2 2 2 1 2 1 1 2 1 1 1 1 1 1 2 1 2 1 1 1 1 1 1 2 2 1 1 2 2 1 2 2 2 1 1 1 2 2 1 1 2 1 1 2 
1 2 2 2 2 2 
2 
1 1 1 1 1 1 1 1 1 
2 
2 2 
2 
1 1 1 2 1 1 2 1 1 1 2 
1 1 
2 
2 
2 
1 
2 2 1 2 
2 2 2 2 
2 2 1 1 1 2 2 2 2 1 1 1 2 2 1 2 2 2 2 1 2 2 2 
2 2 2 2 2 1 
2 
2 
2 2 2 2 2 2 2 2 2 
2 
2 
1 1 1 1 
2 
1 1 1 
1 2 
2 
1 
2 1 
1 
2 
1 
2 1 1 1 1 2 1 1 2 1 1 1 2 1 1 1 2 2 1 2 2 2 2 1 1 2 1 2 2 2 1 1 1 1 1 1 1 1 2 1 1 1 1 1 1 1 1 1 1 2 1 1 1 1 2 1 1 1 2 2 1 
1 1 
2 2 
2 1 1 1 1 2 2 2 2 1 2 2 2 2 1 2 2 2 1 1 1 2 2 1 2 1 2 1 2 1 2 2 1 2 1 2 1 1 2 2 2 1 2 2 1 1 2 1 
1 
1 
1 
1 
2 2 2 2 2 
1 1 
2 
2 2 
2 1 1 1 2 
1 
1 

User 140 
1 1 1 1 1 1 1 1 1 1 1 1 1 1 1 1 1 1 1 1 1 1 1 1 1 1 1 1 1 1 1 
2 
1 1 1 1 2 
2 
1 1 1 1 1 1 1 2 1 1 1 
1 1 
1 
2 2 2 2 2 2 1 2 2 2 2 2 2 2 1 1 2 2 2 2 1 2 2 2 2 2 2 2 2 2 2 2 1 2 2 2 2 2 2 2 2 2 2 2 2 2 2 2 2 2 2 
2 
2 
2 1 
2 2 2 2 2 2 2 
1 2 2 1 2 1 2 1 2 2 
2 2 2 1 2 2 2 2 2 
2 2 2 1 2 2 
2 
2 
1 1 1 2 2 2 2 1 2 1 2 1 1 2 2 2 1 2 1 1 1 1 1 2 2 2 2 1 1 1 2 1 1 1 2 2 2 2 1 2 2 2 1 2 2 2 2 2 2 2 2 2 1 2 2 1 2 1 1 2 1 1 1 1 1 2 2 1 1 2 2 2 2 2 2 2 2 2 1 2 2 2 2 2 2 2 2 2 2 2 2 2 2 2 2 2 2 2 2 2 2 
2 
1 1 
1 1 
2 
1 
1 
1 1 2 
2 2 2 2 
1 
1 
2 
2 1 2 
1 
1 1 1 2 1 2 1 1 1 1 1 2 2 2 2 1 1 1 1 2 1 1 1 
2 
1 
1 
2 2 2 2 2 2 2 2 2 2 2 2 2 2 2 2 2 2 2 2 2 2 2 2 2 2 2 2 2 2 2 2 2 2 2 2 
2 2 2 2 
1 
2 
1 2 1 1 
1 1 1 
2 2 2 2 
1 2 
2 
2 
2 2 
2 2 
2 
1 1 1 1 
2 1 
2 2 2 2 2 2 2 
2 
1 1 1 
1 
1 
1 
2 
1 1 
2 
1 1 
2 2 2 2 2 2 2 2 2 2 
2 2 1 2 2 1 1 
2 2 2 1 2 2 
2 
2 
1 1 1 1 1 1 1 1 1 
1 
2 
2 2 2 
2 2 1 1 2 2 2 1 1 1 1 1 
2 
1 1 1 1 1 1 1 
2 
2 
1 1 
2 2 
2 2 2 
1 
2 2 2 2 2 2 
2 2 2 2 2 2 2 
1 
2 2 
2 
1 
1 1 1 1 1 
1 1 1 2 
2 2 2 2 1 
1 2 1 1 1 1 1 2 1 1 1 2 1 2 1 2 1 1 1 1 2 1 1 1 1 1 1 1 1 
2 
1 
2 
2 
2 2 2 
2 2 2 2 2 2 2 2 1 2 1 2 2 2 1 2 2 2 2 1 2 2 2 2 1 1 1 2 1 2 2 2 
2 
1 1 
2 2 2 2 2 1 2 2 2 
1 
2 
1 1 2 1 1 1 1 1 1 1 1 1 2 2 1 2 1 1 1 2 1 1 1 2 1 1 1 1 2 1 2 
2 
2 
1 
1 1 1 1 1 
2 2 
2 
1 
2 
1 2 1 2 2 2 
1 
2 2 1 1 1 2 1 1 1 1 
2 
1 
2 2 
2 
2 
2 

User 141 
1 1 1 1 1 1 1 
1 1 1 1 2 
2 
1 
1 
1 
2 
1 
2 
2 
1 1 1 1 1 1 1 
2 2 2 2 2 1 1 1 2 1 2 2 1 2 1 
1 1 
2 
2 2 1 1 2 2 1 2 1 1 1 1 
2 2 2 1 
2 
1 1 1 1 1 1 1 1 1 1 1 1 1 
2 
2 
1 
1 
1 1 
1 
2 2 2 2 2 2 2 2 
2 
1 
2 
2 2 2 2 
2 
1 1 2 2 1 
2 1 1 
1 2 2 2 2 2 1 1 1 2 
2 2 2 2 1 2 
2 2 
1 2 1 1 1 1 
1 
2 2 
2 2 2 1 2 2 2 2 2 2 2 2 2 1 
2 
2 
2 1 2 2 2 2 2 2 
1 2 1 1 2 2 2 2 1 2 1 2 2 1 2 1 
1 
1 
1 1 1 2 2 2 
2 

User 142 
1 1 1 1 1 1 1 1 1 1 1 1 1 1 1 1 1 1 1 1 1 1 1 1 1 1 1 1 1 1 1 1 1 1 1 1 1 1 1 1 1 1 1 1 1 1 1 1 1 1 1 1 1 1 1 1 1 1 1 1 1 1 1 1 1 1 1 1 1 1 1 1 1 1 1 1 1 1 1 1 1 1 1 1 1 1 1 1 1 1 1 1 1 1 1 1 1 1 1 1 1 1 1 1 1 1 1 1 1 1 1 1 1 1 1 1 1 1 1 1 1 1 
1 
1 
1 2 2 2 
2 
2 
1 
2 2 2 
1 
2 
2 
2 
2 1 
1 
2 2 1 2 2 2 2 1 
1 
2 2 2 2 2 1 2 2 2 2 2 1 2 2 2 2 2 2 2 2 2 2 2 2 
1 
1 1 
2 
1 
2 
1 1 1 2 2 2 1 2 1 2 2 2 1 2 2 2 2 2 1 2 1 1 2 2 2 2 2 2 2 2 2 2 2 1 2 2 1 2 1 1 1 1 2 2 2 2 1 2 2 2 2 1 1 1 2 1 2 2 
1 1 1 1 1 1 
2 
2 
2 
2 
2 
2 
2 2 
1 
1 
2 
1 1 1 
1 
1 1 1 1 1 1 1 1 1 2 1 1 
1 
1 1 2 1 1 2 1 1 2 2 2 1 2 1 1 1 1 1 2 
1 
1 2 1 1 2 2 1 1 2 2 1 1 1 1 1 1 2 2 1 2 2 2 2 
2 1 
2 
1 
1 
2 2 2 
2 1 2 1 2 1 1 2 1 2 1 2 1 1 1 2 
1 2 1 
2 2 
2 2 2 2 1 2 2 2 
1 
2 2 
2 2 2 2 2 
2 2 
2 2 1 2 2 2 2 2 2 2 2 2 2 2 2 2 2 2 2 2 2 1 1 2 2 2 2 1 2 2 2 2 1 2 1 2 1 2 2 2 2 2 2 2 2 1 2 2 1 1 1 1 1 2 2 2 2 2 2 
1 
1 
1 
2 
2 
1 
2 2 2 2 2 1 2 
2 
2 1 1 1 1 
2 2 2 
2 
1 2 
1 2 2 1 2 2 
2 2 1 1 1 2 1 1 1 1 1 1 
2 
1 
2 
1 1 2 1 2 2 2 2 1 2 2 2 2 2 1 
1 1 1 2 1 1 
2 
2 
2 
2 1 1 
1 1 1 2 
2 1 1 1 1 1 2 2 1 1 1 1 2 1 1 1 2 1 2 1 1 1 1 2 1 1 1 1 1 2 1 1 2 1 1 1 1 1 1 1 1 2 2 2 2 1 2 2 2 2 2 2 2 1 1 1 2 2 2 1 1 1 2 2 1 2 2 2 1 2 2 2 2 2 1 1 1 2 1 1 1 2 1 2 2 1 1 2 2 2 2 2 2 2 2 2 2 2 2 2 1 1 1 2 1 2 2 1 2 2 1 1 2 
1 2 1 1 2 1 2 2 2 2 2 2 2 1 1 1 1 2 1 2 1 1 2 2 1 1 1 1 2 1 2 1 2 1 2 1 2 2 1 2 1 2 1 2 2 
1 
1 2 1 
1 
1 1 1 1 1 1 1 1 1 1 1 1 1 1 1 2 1 1 1 2 2 
1 1 1 2 1 1 1 1 1 1 1 1 1 1 1 1 1 1 2 2 1 1 1 1 1 1 1 1 1 1 2 
2 
2 2 2 1 1 2 2 2 2 2 1 1 2 2 2 2 2 2 1 2 2 2 1 2 1 2 1 1 2 2 2 2 1 2 2 2 1 2 2 2 2 2 2 1 2 2 2 2 1 2 2 2 1 1 2 2 1 2 2 1 1 2 2 2 2 1 2 2 2 2 1 2 2 2 2 2 2 2 1 2 2 2 2 2 2 1 1 2 2 1 2 2 2 2 2 1 2 1 2 1 2 2 1 1 2 2 2 1 2 2 2 2 2 2 2 2 2 2 2 2 
2 
1 
1 1 
2 
2 
1 
2 2 
1 1 1 2 2 1 1 
1 1 2 1 
2 
1 1 2 1 1 1 1 1 1 2 1 1 2 1 1 
1 2 
1 2 
1 2 1 2 2 2 1 1 1 1 
2 
2 2 
2 
2 1 
2 
1 2 1 
1 
2 
2 1 1 1 1 2 
1 
2 
1 
2 2 2 2 
2 
2 
1 
2 
1 2 2 1 1 1 2 2 1 2 1 2 1 1 1 2 1 2 2 1 1 2 1 1 2 1 2 2 2 1 1 1 1 2 1 1 1 1 1 1 1 1 1 1 1 1 2 1 1 1 
1 2 2 
2 
1 1 2 1 
2 
1 
1 2 1 
1 1 1 
2 
1 2 
2 2 2 2 
2 
2 2 2 
2 
2 2 
1 1 2 2 2 2 
1 
2 
1 1 1 1 1 1 1 1 1 1 1 1 1 1 1 1 1 1 1 
2 2 
1 
1 1 1 1 1 
2 1 2 2 1 1 1 1 2 2 1 1 1 2 2 1 2 2 1 2 2 2 1 2 2 2 2 1 1 1 1 2 1 2 
2 
1 
1 1 
2 
1 1 1 1 1 1 1 1 1 1 1 1 1 1 1 2 2 2 2 
1 
2 
1 
1 
1 1 2 2 1 
1 2 1 2 1 1 1 2 1 2 2 2 2 1 2 2 1 2 1 1 2 2 1 2 1 1 1 1 2 2 2 1 2 2 2 1 1 1 1 2 2 1 1 1 1 2 1 1 1 1 1 2 2 2 1 1 2 1 2 1 2 2 1 1 1 1 2 2 2 1 2 1 1 2 2 1 2 2 1 2 1 1 1 2 1 1 1 2 2 2 
2 
1 
2 2 
2 
2 1 1 2 1 1 1 1 1 
1 
2 
2 2 2 1 1 2 2 1 1 2 
1 
2 2 

User 143 
1 1 1 1 1 1 1 1 1 1 1 1 1 1 1 1 1 
2 2 
2 
1 
1 1 2 1 1 1 1 1 1 2 2 2 1 1 2 2 1 1 1 2 
1 
1 
1 
2 
2 1 2 
2 2 
1 
1 1 2 1 1 1 2 2 1 2 1 1 1 2 2 2 1 1 1 1 2 2 2 2 2 1 1 2 1 2 2 1 1 2 2 1 2 1 
1 2 2 2 1 1 2 1 1 2 1 1 1 1 2 
1 1 
1 1 1 1 
1 1 1 1 1 1 1 1 1 
1 
1 
2 2 2 1 1 1 1 1 1 1 2 1 1 1 1 1 1 1 1 2 
2 1 
2 
1 1 
1 
1 
1 
2 
2 1 2 1 2 2 2 1 1 2 2 2 2 1 2 1 
2 
1 2 2 2 2 
2 1 1 2 2 1 2 2 2 2 2 2 2 1 2 2 2 2 2 2 2 
1 1 1 1 2 1 1 1 1 1 1 1 1 2 2 2 2 1 2 1 1 2 1 1 1 1 1 
1 
2 1 2 1 2 1 2 1 1 1 2 2 2 1 1 1 2 1 2 2 1 2 2 1 2 1 2 
1 1 
1 
2 
2 
1 
1 2 1 1 1 2 1 1 1 1 1 1 1 2 2 1 1 1 1 1 
2 
1 
1 
1 
2 
1 1 
2 2 2 2 
2 
2 1 2 1 2 2 2 1 2 2 1 2 2 2 1 1 1 2 2 2 1 1 1 1 1 1 2 2 1 2 1 
1 
2 
1 2 1 1 
2 
2 2 2 2 2 
1 2 1 2 2 2 1 2 2 1 2 
1 
2 
1 1 1 
2 
2 2 2 1 2 2 2 2 2 
2 2 
1 
1 
1 1 1 1 1 1 
1 
1 2 2 2 2 1 1 2 1 1 1 
1 
2 
2 2 
2 
1 
1 1 
2 
2 1 2 1 1 1 1 2 2 2 1 
2 1 
1 1 1 2 
1 2 2 2 1 1 2 2 2 1 
2 
2 1 
1 
2 1 2 1 
1 1 1 
1 1 
2 2 
2 
2 
1 1 1 1 1 

User 144 
1 1 1 1 1 1 1 1 1 1 1 1 1 1 1 1 1 1 1 1 1 1 1 1 1 1 1 1 1 1 1 1 1 1 1 1 1 1 1 1 1 1 1 1 1 1 1 1 1 1 1 1 1 1 1 1 1 1 1 1 1 1 1 1 1 1 1 1 
2 1 
1 
2 2 
1 1 1 
1 
1 2 
1 2 1 1 
2 1 1 2 1 2 1 2 2 2 
1 
2 1 1 
2 1 1 2 2 1 1 2 1 1 2 1 1 1 1 1 2 1 1 1 1 2 2 1 2 2 1 2 2 2 2 2 1 2 2 2 
1 2 1 1 2 1 1 2 2 2 2 1 1 1 1 1 1 2 2 1 1 
2 
1 1 1 1 2 2 2 1 1 1 1 1 1 1 2 2 1 2 2 2 1 1 1 1 2 1 2 2 1 2 2 
2 2 1 1 1 1 
1 1 1 
1 2 2 
2 1 2 1 2 
2 2 1 2 1 
2 
1 
1 1 1 2 1 1 2 1 1 2 2 1 
2 2 1 1 1 1 
2 2 2 2 1 2 2 2 1 2 1 2 1 
1 1 1 1 
2 2 2 
1 
2 2 1 2 1 
2 2 1 1 2 1 1 2 1 2 2 1 
1 
2 
2 
1 1 
1 1 1 1 1 1 1 1 1 1 1 1 1 1 1 1 1 2 2 1 2 2 2 2 2 1 
2 2 1 2 1 1 1 2 
2 2 2 2 1 2 2 2 1 2 
1 2 1 2 1 1 2 1 2 1 1 1 2 1 2 2 2 2 2 1 1 2 2 1 1 2 1 1 1 1 2 1 2 1 1 2 2 2 1 1 1 1 
1 1 
2 2 2 2 2 2 2 2 2 
2 1 2 1 2 
1 
2 
2 1 1 1 1 1 2 1 2 1 1 2 1 2 2 1 1 2 1 1 1 1 1 1 1 1 2 2 1 1 2 1 1 2 2 1 1 1 1 1 1 2 2 1 1 1 2 1 1 1 1 2 2 1 1 1 1 1 1 1 1 2 2 2 2 2 1 2 1 1 1 2 1 2 2 1 1 1 1 
1 
1 1 1 1 1 2 2 1 1 1 
1 1 1 1 1 1 1 1 1 1 
2 2 
1 
1 1 1 2 1 2 2 2 2 1 2 2 2 1 2 1 1 1 1 2 2 1 2 2 1 2 1 1 1 1 1 1 1 1 2 2 1 1 1 2 1 1 2 2 1 2 1 2 2 2 1 2 1 2 1 2 2 1 1 1 1 1 2 2 2 1 
2 
1 1 1 1 2 1 1 2 1 2 1 2 2 2 1 1 2 1 1 1 1 1 2 1 1 2 2 1 2 1 1 1 2 2 1 1 2 2 1 2 1 1 
1 2 2 1 2 2 2 
2 2 2 2 1 1 2 2 1 2 1 2 2 2 2 2 1 2 1 2 1 2 1 2 2 1 1 2 2 2 2 1 1 1 1 1 1 2 1 1 1 1 2 2 2 1 2 2 2 1 2 1 2 1 2 2 2 1 2 2 2 
2 
1 
1 1 1 1 
2 
2 1 2 2 2 1 1 1 
2 
2 2 
1 1 2 1 2 1 2 2 2 1 
2 
2 
2 
1 1 
2 2 1 1 2 1 2 1 1 
2 2 
1 
2 
2 
2 2 2 
2 
1 
1 2 1 1 
2 2 2 2 2 
2 
1 
1 
2 
2 2 
2 
2 2 2 
2 
1 
2 1 2 2 1 1 1 1 1 2 1 1 1 1 2 1 2 1 1 1 1 1 1 1 2 1 1 1 
1 
2 
2 
2 
1 2 1 1 
2 
1 
1 
2 
1 
1 
2 2 2 
1 2 
1 
1 
2 
2 
2 
1 1 1 1 2 2 1 1 2 2 1 1 2 1 2 2 2 1 2 1 2 2 1 1 1 
1 1 2 2 2 1 1 2 1 2 
1 1 
1 1 1 1 
2 
2 2 2 2 1 1 1 1 2 2 2 2 2 1 1 2 1 1 1 1 2 1 2 2 1 2 1 2 2 1 2 1 2 2 1 
2 
1 
2 
2 2 2 2 2 2 2 2 2 2 2 2 2 2 2 2 2 2 2 2 2 2 2 2 2 
2 1 1 
2 1 1 
1 1 
2 
2 
1 1 
2 
1 2 2 1 2 1 1 2 2 1 2 2 2 1 1 1 1 1 2 2 1 1 1 1 2 1 2 
2 2 1 
1 1 2 2 
2 1 
1 
2 1 1 1 
1 
2 2 2 1 
2 2 2 2 
2 
1 1 2 1 1 
2 2 
2 
2 1 2 1 1 1 
1 1 
1 1 
1 2 2 
2 1 1 1 1 1 1 1 1 1 1 1 
2 1 
2 
2 
1 
1 2 2 
2 
1 1 2 2 1 2 1 1 2 1 2 1 1 2 2 2 1 1 1 1 2 2 1 2 2 2 2 
2 
2 
2 2 1 1 1 2 
2 
1 2 2 
2 1 
2 2 2 2 
1 1 1 1 1 1 
2 2 2 2 2 2 1 1 1 2 1 2 1 2 1 2 2 1 
2 1 1 2 
1 
2 1 
2 1 2 1 1 2 1 2 1 1 2 1 2 1 2 1 1 2 
2 
2 2 
1 1 
2 2 
1 1 1 1 1 1 
2 
2 1 
1 
1 
2 2 
2 
1 2 
1 1 
1 
2 
2 
1 
2 2 2 2 
2 
1 
2 
1 2 2 1 2 
1 1 1 1 1 1 1 1 1 1 1 1 1 1 1 1 1 1 1 1 1 
2 
2 
2 
2 2 
2 2 
2 2 1 2 
2 
1 
1 
2 2 
1 
2 
1 
1 
1 
2 
2 1 2 2 2 2 
2 1 1 1 1 
2 
2 
2 1 2 
1 1 1 1 2 1 2 1 1 1 1 1 2 1 1 1 
1 1 1 
2 1 2 1 1 
1 
2 
2 
1 
2 2 
2 2 2 
1 1 
1 2 
2 1 
1 
1 
1 
2 
1 
2 
2 2 1 2 2 
1 1 1 1 1 1 
1 1 1 1 1 2 2 
2 2 2 
2 
2 
2 
2 
1 2 
1 1 
1 
1 
2 
2 1 2 
2 
1 2 1 
2 
2 2 2 
1 1 1 
2 
1 1 
2 
2 
1 
2 
2 
2 
1 
1 2 
2 
1 1 
2 2 2 
1 
2 
2 
2 
1 
1 2 

User 145 
1 1 1 1 1 1 1 1 1 1 1 1 1 1 1 1 1 1 1 1 1 1 1 1 1 1 1 1 1 1 1 1 1 1 1 1 1 1 1 1 1 1 1 1 1 1 1 1 1 1 1 1 1 
1 2 2 1 1 2 1 2 
1 1 2 2 2 2 1 2 
2 1 2 2 
2 1 1 1 2 1 
2 2 1 2 1 2 1 2 1 1 
2 
1 
2 
1 2 1 2 1 2 1 1 2 1 2 
2 2 
1 
1 
1 1 
2 2 
1 2 2 2 2 
1 
2 
2 
1 1 1 
2 
1 
1 
1 
2 2 1 1 2 1 2 1 2 
2 2 2 2 1 2 1 2 1 2 2 1 2 1 2 1 2 1 2 1 1 1 1 2 1 1 1 1 2 1 1 1 1 
1 1 2 
1 
1 1 1 1 
1 
2 
2 2 
1 
2 
1 1 2 1 2 
1 2 1 
1 1 2 1 1 1 1 1 1 1 1 
2 2 2 1 2 2 2 1 2 1 2 2 1 2 2 2 1 2 1 2 2 2 2 2 2 2 2 2 2 2 2 2 1 2 2 2 2 2 2 2 2 2 2 
2 
2 
2 
1 
2 
2 1 2 2 2 2 1 2 2 2 2 1 2 2 2 2 1 2 2 1 2 2 1 2 2 2 2 2 1 2 2 2 1 1 2 2 2 1 1 1 1 2 1 2 2 1 2 2 2 1 2 2 2 2 1 2 2 1 1 1 1 1 2 2 1 2 1 1 2 1 2 1 1 2 2 1 1 2 1 2 1 2 2 2 2 1 2 2 2 2 2 1 2 2 
1 1 1 1 1 2 2 2 2 2 2 2 1 2 1 2 
1 1 1 1 2 1 2 
2 2 2 2 2 2 2 2 2 2 2 2 2 2 
2 
2 
1 1 
1 
2 
1 
2 1 2 1 2 2 1 2 1 2 1 2 2 1 1 2 2 2 2 2 2 2 2 2 1 2 2 2 2 2 1 1 2 2 2 1 
1 1 1 1 1 1 
1 1 1 1 2 1 1 1 1 1 1 1 1 1 
1 
1 
2 2 2 2 2 2 
1 
1 2 2 2 1 2 1 2 
2 2 
2 2 2 1 2 1 1 1 1 2 1 2 2 1 1 1 1 1 1 2 1 2 2 2 2 2 2 1 2 1 1 2 1 
2 
1 2 2 1 2 1 1 2 2 2 2 1 1 1 1 2 1 1 2 1 2 1 1 2 2 1 1 1 1 1 1 1 1 2 2 1 2 2 1 2 1 1 1 1 1 1 1 2 1 2 1 2 1 2 2 1 2 2 1 1 1 1 1 2 2 2 1 2 2 1 2 2 2 1 1 2 1 2 1 1 2 2 1 1 1 1 2 1 2 1 2 1 1 2 2 
2 2 2 1 1 1 1 1 1 2 2 1 1 1 2 1 2 1 1 2 2 2 2 2 2 1 2 1 2 2 1 1 1 1 
1 1 2 1 2 2 2 2 1 2 2 1 1 1 2 1 2 1 2 1 1 1 1 1 2 1 1 1 2 2 1 1 2 1 2 2 2 1 1 2 1 2 2 2 2 2 2 2 1 1 2 2 2 1 1 2 1 1 1 1 2 1 1 2 2 1 2 2 1 1 2 1 1 2 1 1 1 2 2 2 1 2 2 2 1 1 2 1 2 1 2 2 2 2 1 
1 
2 
1 2 2 2 2 2 2 2 2 2 2 2 1 1 1 1 2 1 1 2 1 2 2 2 1 1 1 1 2 1 2 2 2 2 2 2 2 2 2 2 1 1 1 
1 
2 2 
1 1 
2 
2 
2 2 2 2 2 1 
2 
1 1 2 1 2 2 1 1 2 2 
2 2 1 
1 1 1 1 1 1 1 1 1 1 1 1 1 1 1 1 1 1 1 1 1 1 1 1 1 1 
2 
1 2 1 1 2 1 2 1 1 2 1 1 1 1 1 2 1 1 1 2 2 1 2 2 1 1 1 2 2 1 2 2 1 1 1 1 
2 
1 2 1 1 
1 
2 
2 
1 
2 
1 
2 
2 2 
1 
2 
2 
1 
1 2 
2 
2 
2 2 2 1 1 1 1 2 2 1 1 2 2 2 2 2 2 2 2 2 2 2 2 2 2 2 2 2 2 1 
2 
1 
1 
1 1 1 1 1 1 1 1 1 
2 2 2 2 2 2 
1 
1 
2 1 2 1 2 1 2 1 2 2 2 2 2 2 1 2 2 2 2 2 2 1 1 2 2 2 
1 1 2 2 2 2 1 1 1 1 1 1 2 1 
1 1 1 1 1 1 1 1 1 1 1 1 2 1 1 1 2 1 1 1 1 1 1 1 1 1 1 1 2 2 2 1 1 1 1 1 1 1 2 1 1 1 2 1 1 1 1 2 2 1 2 1 1 1 1 1 2 2 1 1 1 2 1 1 2 1 2 2 1 2 1 1 1 1 1 1 2 1 2 2 2 2 2 1 2 2 2 2 2 2 2 1 2 2 2 2 2 2 2 1 2 2 2 2 2 2 2 2 1 2 2 1 1 2 1 2 2 2 2 2 2 2 2 2 2 2 2 1 2 1 2 2 2 2 2 2 2 2 2 1 2 2 2 1 2 2 2 2 2 2 1 2 2 2 1 2 2 
1 2 1 
2 
2 
2 1 1 1 2 
1 
1 
2 1 2 2 1 2 2 2 
1 
1 
1 
2 1 1 2 1 1 2 1 1 1 1 2 2 1 2 1 1 2 1 2 1 1 2 1 2 2 2 1 2 2 1 
1 
2 1 1 2 1 1 1 
2 
2 
2 
2 1 1 1 1 1 1 2 1 2 2 2 1 1 2 2 1 1 
2 1 1 2 2 2 1 
1 
2 1 2 1 1 2 
1 2 2 2 2 2 2 2 2 2 2 2 2 2 2 2 2 2 2 2 2 2 2 2 2 2 2 2 2 2 2 2 2 2 2 2 2 2 2 2 2 2 2 2 2 2 
2 
2 
1 1 
1 
1 2 2 2 2 1 2 2 2 2 
1 1 2 
2 
1 
2 
1 1 2 1 1 2 1 1 2 2 2 2 2 2 2 1 2 2 2 1 2 1 2 2 2 1 
1 1 2 1 1 2 

User 146 
1 1 1 1 1 1 1 1 1 1 1 1 1 1 1 1 1 1 1 1 1 1 1 1 1 1 1 1 1 1 1 1 1 1 1 1 1 1 1 1 1 1 1 1 1 1 1 1 1 1 1 1 1 1 1 1 1 1 1 1 1 1 1 1 1 1 1 1 1 1 1 1 1 1 
2 
2 
2 1 1 1 1 1 1 2 1 1 1 1 1 1 1 2 1 1 1 1 1 1 1 1 1 1 2 2 1 1 1 1 1 1 2 1 1 1 2 1 1 1 
2 1 2 1 2 1 1 1 2 1 1 1 2 2 1 2 1 2 1 1 1 2 2 1 1 1 1 1 1 1 2 1 1 1 1 2 1 2 1 1 2 2 2 1 2 1 1 
2 2 1 2 1 2 1 2 1 
2 
1 2 
2 1 2 1 1 
1 
2 2 2 2 2 2 2 2 2 2 
1 1 1 
1 1 
2 2 2 2 1 1 1 2 2 1 2 2 2 2 2 2 
2 
2 1 2 1 2 2 1 1 2 1 1 2 2 2 1 2 1 1 1 
1 1 1 1 1 1 1 1 1 1 1 1 1 1 
1 1 1 2 
1 1 
1 2 
1 
2 
1 
2 1 2 
2 
1 
1 
1 
2 2 
1 
1 1 2 2 1 2 1 1 1 1 1 1 1 1 1 1 1 1 2 1 1 1 1 1 1 2 1 1 1 1 1 1 1 1 1 2 1 2 2 1 1 1 1 2 1 2 1 2 1 1 2 1 1 1 2 2 2 1 
1 1 2 1 2 1 2 1 2 1 1 2 2 2 1 2 
1 1 1 1 1 1 1 
1 1 1 1 2 2 1 2 1 2 1 2 1 1 1 1 2 1 1 
1 1 1 1 1 1 1 2 1 2 1 1 1 1 1 1 2 1 2 1 1 2 2 2 1 1 1 1 
1 1 1 
1 1 2 1 2 1 2 1 1 1 1 2 1 1 1 1 1 1 1 1 2 2 2 1 1 2 1 2 1 2 1 1 1 1 1 1 1 1 1 1 2 2 1 1 1 2 
1 
2 2 2 1 2 2 1 2 2 2 1 2 2 2 2 2 1 2 2 2 2 2 1 2 2 1 2 1 2 2 2 1 2 2 1 2 1 2 1 1 2 2 2 2 2 2 2 2 2 1 2 1 2 1 1 2 2 2 
1 1 2 2 
1 
2 
1 
2 
2 
1 1 1 1 1 
1 2 1 
2 
1 1 1 1 1 1 1 1 1 1 1 1 1 
1 1 
1 
2 2 
1 
1 1 1 1 2 1 
2 
2 
1 
1 2 1 
1 1 
1 1 2 2 2 1 2 1 1 2 2 1 1 2 1 1 1 1 1 2 1 1 1 1 1 1 2 1 2 1 1 1 1 
1 1 1 1 2 1 1 1 1 1 1 2 1 1 1 2 1 1 2 1 1 1 1 1 2 1 1 1 1 1 2 1 2 1 1 2 1 2 1 1 1 1 1 1 1 

User 147 
1 1 1 1 1 1 1 1 1 1 1 1 1 1 1 1 1 1 1 1 1 1 1 1 1 1 1 1 1 1 1 1 1 1 1 1 1 1 1 1 1 1 1 1 1 1 1 1 1 1 1 1 1 1 1 1 1 1 1 1 1 1 1 1 1 1 1 1 1 1 1 1 1 1 1 1 1 1 1 1 1 1 1 1 1 1 1 1 1 1 1 1 1 1 1 1 1 1 1 1 1 1 1 1 1 1 1 1 1 1 1 1 1 1 1 1 1 1 1 1 1 1 1 1 1 1 1 1 
2 
1 
1 1 1 1 2 1 2 1 2 1 1 1 1 1 2 2 2 2 2 2 2 2 2 1 1 2 2 1 1 1 1 1 1 1 1 1 2 1 2 1 1 1 1 1 2 1 2 2 1 1 2 2 2 1 2 2 1 2 2 2 1 2 2 1 2 1 1 2 2 2 1 2 2 1 1 2 1 1 2 1 1 2 2 1 2 1 2 1 1 2 1 2 2 1 2 2 2 1 1 2 1 1 2 1 1 2 2 1 2 2 2 1 1 2 1 2 1 2 2 1 1 2 
2 
2 
2 
1 2 
1 
1 
2 2 
2 
2 
2 2 2 2 
2 
2 1 1 
2 2 
1 
2 
2 
2 
1 1 
2 2 2 2 2 2 2 2 2 2 1 1 2 2 2 2 1 2 2 2 2 2 2 2 2 
1 2 1 1 2 2 1 1 2 2 2 2 1 1 2 
2 2 2 2 2 2 2 2 2 2 
2 
2 2 
2 
1 
2 
1 1 1 2 2 2 
2 2 1 1 1 2 1 2 2 1 1 1 1 2 1 1 
1 
1 1 1 2 1 2 1 1 1 1 1 1 1 1 1 2 1 2 2 1 1 1 1 1 1 1 2 1 2 1 1 1 1 1 2 1 1 1 
2 2 2 2 2 2 2 2 2 2 2 2 2 2 2 2 2 2 2 2 2 2 2 2 2 2 2 2 2 2 2 2 2 
2 
2 
2 
2 
1 
2 1 
2 
1 1 1 1 1 1 
2 
1 
2 2 
1 2 2 1 2 1 2 1 1 1 2 2 2 2 2 1 1 2 2 1 2 2 2 1 2 2 2 1 2 1 2 2 2 2 2 2 2 2 1 2 1 2 1 2 1 2 2 1 2 2 1 1 2 1 1 2 1 2 2 2 2 1 1 1 2 
1 
1 1 1 2 2 2 2 2 2 2 2 2 2 2 1 2 1 1 1 1 2 2 2 2 2 2 1 2 2 2 2 2 2 1 2 2 2 1 2 2 2 2 2 1 1 1 1 1 1 2 1 2 2 2 1 2 
1 2 2 1 1 2 2 2 2 2 2 2 2 1 2 1 1 1 2 2 2 1 2 1 2 1 1 2 1 2 2 1 1 2 2 2 2 1 2 2 2 2 2 1 1 1 1 2 1 2 2 1 1 1 1 2 1 2 1 1 2 2 2 2 1 2 1 1 1 2 2 2 2 2 1 2 2 2 2 2 2 1 1 1 2 2 1 1 2 1 1 2 1 2 2 2 1 1 1 
1 
1 2 1 2 2 1 1 2 2 2 2 2 2 2 2 1 1 1 1 1 1 2 2 1 2 1 1 2 2 2 2 1 2 1 1 2 2 1 2 1 1 1 1 2 1 2 2 2 2 1 1 1 2 2 2 1 1 2 2 2 1 1 1 1 1 1 1 1 2 1 2 1 2 1 2 1 2 1 1 2 1 2 1 2 2 1 1 1 1 2 2 
1 1 1 1 
2 
1 
1 
2 1 
1 
1 
2 2 2 2 
2 2 2 
1 
2 2 2 
2 
2 2 2 2 2 2 2 
1 
2 2 2 2 2 2 2 2 2 2 2 2 2 2 2 2 
1 1 
2 1 2 
1 2 
2 
2 2 2 2 
1 2 2 1 
1 
2 
1 
2 
2 
2 
2 
2 2 2 2 
2 2 2 2 2 2 2 2 
2 
2 2 2 1 1 2 1 1 1 2 1 2 1 2 2 2 2 2 1 2 1 1 1 1 2 1 2 2 2 2 1 1 1 2 2 1 1 2 1 1 2 2 2 1 1 2 1 1 2 1 2 1 1 1 1 2 1 2 1 1 2 2 1 2 1 2 1 2 2 1 1 1 2 1 1 1 1 1 1 1 2 1 2 2 1 1 2 1 1 1 2 1 1 1 1 2 1 1 
2 2 
2 2 2 2 2 2 2 2 2 2 
2 
1 2 1 1 1 2 2 2 2 2 2 1 2 2 2 1 2 2 2 1 1 2 1 2 1 2 2 2 2 2 2 2 2 1 1 1 2 2 2 2 2 2 2 2 2 
2 1 1 2 1 2 2 2 2 2 2 2 2 1 1 2 1 1 1 2 2 2 2 2 2 2 2 1 1 2 2 1 1 1 2 1 2 1 1 2 1 1 2 2 1 1 1 1 1 1 1 1 1 2 1 1 1 1 1 
1 2 2 2 2 1 2 1 2 
1 
2 
2 2 
1 
2 
2 
2 
2 2 2 2 2 1 1 1 1 2 2 
2 
1 
2 2 
2 
1 2 1 2 1 1 1 2 2 1 2 1 2 2 1 2 1 1 2 1 2 1 
2 2 2 2 2 
1 
1 
1 
2 
2 
2 2 
2 
2 
1 
1 1 1 2 1 2 1 1 2 2 1 1 1 2 2 1 1 1 1 2 
2 
1 2 2 2 1 2 1 1 1 2 1 1 2 2 1 2 2 1 2 1 2 2 1 2 1 2 2 2 2 2 2 1 1 2 2 1 1 2 2 2 2 2 2 2 2 2 2 1 1 2 1 1 2 2 2 2 2 1 1 1 1 1 1 1 1 1 1 1 1 2 1 2 1 1 2 1 1 2 2 1 1 1 2 2 1 1 2 2 2 1 1 2 1 1 
2 2 
1 
1 
2 2 2 2 2 2 1 2 2 
2 
2 
2 2 2 2 2 2 1 2 2 2 1 1 2 2 1 1 
1 
1 
1 
2 2 2 
2 
1 1 2 2 1 
2 
2 2 2 2 2 
1 
2 2 2 
2 1 1 1 1 1 1 1 1 1 1 1 1 1 1 
1 
2 
1 
2 2 2 2 
2 
2 
2 
2 
2 
2 
2 1 1 2 1 1 1 2 1 1 1 2 2 
2 2 2 
2 2 2 
1 
2 2 2 2 2 2 2 2 2 2 2 2 2 
2 2 
1 
2 
2 
2 
2 1 1 1 1 2 1 2 1 2 1 2 
2 2 2 2 1 1 2 1 2 2 1 
1 
2 2 
1 2 2 2 
1 
1 
1 
1 1 2 2 1 2 1 2 1 1 2 1 1 1 2 2 2 
2 2 2 2 2 2 2 2 2 2 2 2 2 2 
1 1 1 1 1 1 1 
2 
2 
1 1 1 
1 
2 2 2 2 2 2 
2 
1 1 2 2 1 2 
1 2 
2 1 
2 
1 1 2 1 1 1 2 1 1 2 1 1 2 1 2 
2 
1 
2 
2 2 2 
1 1 1 1 
2 2 
1 1 1 1 1 1 1 1 1 1 1 1 1 1 1 1 1 1 1 1 1 1 1 1 
1 
2 1 2 2 2 2 2 2 1 2 2 2 2 2 
2 
2 1 1 1 2 1 1 2 1 2 2 2 2 2 2 2 2 2 2 1 2 1 2 1 1 2 1 2 1 2 1 2 1 2 1 2 1 1 2 1 2 1 1 2 1 1 2 2 1 2 2 1 1 2 2 1 2 2 2 2 1 1 2 2 2 1 2 2 1 2 1 1 1 2 2 2 2 1 1 1 1 1 1 2 2 1 1 1 2 1 2 2 2 2 2 1 2 1 1 1 1 2 2 2 1 2 2 1 2 2 2 1 2 2 2 2 2 1 2 2 1 1 1 1 1 
2 
2 
2 
2 
1 
2 
2 
1 
1 1 1 
2 
2 
2 
1 
1 1 1 1 1 1 1 
1 2 2 2 2 
1 1 1 1 1 
2 
2 2 
1 1 2 2 2 2 1 1 1 1 2 2 1 1 1 1 1 2 1 1 2 1 1 1 1 2 2 2 1 2 1 2 2 2 1 2 1 2 2 2 2 2 1 2 1 1 2 1 1 2 1 2 1 1 1 1 2 1 1 2 1 2 2 2 1 1 1 
2 
1 
1 
2 
2 
1 2 1 
1 
2 
1 2 2 2 2 1 1 2 1 2 2 
2 2 1 2 2 2 2 2 2 1 2 
2 
2 
1 
2 2 
1 
2 2 
1 1 1 1 2 1 1 1 1 1 1 1 1 1 1 1 
1 
1 
1 
2 
2 
2 
1 1 1 1 2 2 1 2 1 1 1 
2 2 
2 2 2 2 1 
2 2 
2 
2 
1 1 
2 
2 2 2 
1 
1 1 1 2 1 2 2 1 2 1 2 1 2 2 2 2 2 2 
2 2 1 1 2 1 2 2 1 2 1 1 1 1 1 2 1 2 2 2 2 1 1 2 1 2 1 2 2 2 2 2 2 1 1 1 1 2 2 2 1 2 1 1 2 2 1 1 2 2 2 2 2 2 2 1 2 1 1 2 1 1 2 1 1 1 2 1 1 2 2 2 2 2 1 2 1 1 1 1 2 2 1 1 1 1 2 2 2 
2 2 
1 1 
2 2 
2 
2 
1 1 1 2 2 2 2 2 2 
1 
1 2 2 2 2 2 2 2 2 2 2 2 2 
2 2 2 2 
1 
2 
1 1 1 
2 
2 2 2 2 2 
2 
1 1 1 
1 
2 
2 
2 
2 2 
1 
1 1 1 
1 
2 
2 2 1 2 2 1 2 1 2 2 1 1 1 1 1 2 1 1 1 2 1 1 2 2 1 1 2 2 2 1 1 2 1 2 1 1 1 1 2 2 1 1 1 1 2 1 2 2 1 2 2 1 2 
2 
2 2 2 2 
1 2 2 
1 1 2 
2 
1 1 
2 
2 
1 1 1 1 1 1 
1 
1 
1 
2 
2 2 
2 
1 
1 
2 
2 2 2 1 2 2 
1 2 
1 2 2 1 2 2 2 1 2 2 2 2 1 2 1 2 2 2 2 2 1 1 2 
2 
2 
2 2 1 1 1 1 2 2 2 1 1 1 1 2 1 1 1 1 1 
2 1 2 2 
1 2 2 2 1 1 1 2 2 1 1 2 2 2 2 2 1 2 1 2 2 2 2 2 2 2 2 2 2 2 1 2 2 2 2 2 2 
1 
1 
2 
2 2 2 1 2 
2 
2 2 2 2 
2 1 
1 1 2 2 1 1 2 2 1 1 2 1 1 
1 
2 
1 
1 1 1 1 1 
1 
1 
2 
2 
1 1 1 2 2 1 2 2 
1 2 2 2 1 1 2 2 1 1 1 2 2 2 2 1 1 2 1 1 2 1 1 1 1 2 2 2 2 2 1 1 2 1 2 1 1 1 1 1 2 1 2 2 1 1 1 1 
1 
2 
1 1 1 1 2 1 1 1 1 1 1 1 1 1 1 1 1 1 1 1 1 1 1 1 1 1 1 1 1 1 1 1 1 1 1 1 1 1 1 1 1 1 1 1 1 1 1 1 1 1 1 1 1 1 1 1 1 1 1 1 
2 
2 1 
2 2 2 2 2 2 
2 
2 2 
2 2 
2 
2 1 
1 
1 
2 
1 2 1 
1 1 2 1 1 2 1 1 1 2 1 1 2 2 2 2 2 2 2 2 2 2 1 2 1 1 2 2 1 2 2 
1 
2 1 
2 
1 
2 2 
1 1 1 1 1 2 2 
1 
2 
2 
2 
2 
2 1 
2 
1 1 1 2 1 1 2 2 1 2 2 1 2 2 
1 
1 
2 2 

User 148 
1 1 1 1 1 1 1 1 1 1 1 1 1 1 1 1 1 1 1 1 1 1 1 1 1 1 1 1 1 1 1 1 1 1 1 1 1 1 1 1 1 1 1 1 1 1 1 1 1 1 1 1 1 1 1 1 1 1 1 1 1 1 1 
2 
1 
1 1 1 2 2 2 
2 
1 2 2 2 1 1 2 
2 
2 
1 
1 1 1 2 2 1 2 1 2 2 1 1 
1 2 2 1 
2 
1 
1 
1 
2 
2 
2 
2 1 
1 
2 1 
2 
1 
2 
1 
2 
1 
2 1 1 2 2 2 1 1 2 1 1 1 1 1 2 1 1 1 1 1 2 2 1 1 1 1 2 1 
2 1 1 1 1 
1 
2 1 
2 2 
2 2 1 2 1 1 1 1 1 1 1 1 1 1 1 2 1 2 1 1 2 1 
1 
1 1 2 2 1 1 1 1 2 2 2 2 1 2 2 2 1 1 2 1 1 1 2 1 1 1 1 2 1 1 2 2 1 1 1 1 2 1 1 1 2 1 1 1 2 1 1 
1 1 
1 1 1 1 1 1 1 1 
2 1 1 
2 1 
2 
1 
2 1 1 1 1 
2 
2 2 2 1 1 1 1 1 1 
1 1 
2 
2 
2 1 1 2 1 1 2 1 1 2 2 1 2 2 
1 
2 2 1 1 2 2 
2 2 2 2 2 2 1 1 2 
2 2 
1 
1 1 1 
2 
1 1 1 1 
2 1 1 2 2 2 2 2 2 1 1 2 1 1 2 2 2 1 2 1 1 1 1 2 2 1 2 
2 
2 
2 1 2 
2 
1 1 1 1 
2 
2 
2 2 2 1 2 2 1 2 1 2 2 2 1 1 2 2 1 2 1 1 2 1 1 2 2 2 2 2 1 2 
1 2 1 2 1 1 1 1 1 1 1 1 1 1 2 1 2 1 1 1 1 
2 
2 2 
2 
1 1 1 1 
2 
2 2 2 2 2 2 2 2 
2 
1 
1 
1 1 
1 
1 
2 2 2 2 2 2 2 2 2 
2 2 1 
1 
1 2 1 2 2 1 
2 
1 
1 
2 2 
2 1 
1 2 
2 
1 2 1 2 1 1 1 1 2 
2 
1 1 
1 
2 
2 
1 
2 
1 
1 
1 2 1 2 
1 
1 
1 
2 1 1 1 1 1 2 1 1 1 1 1 1 1 1 1 2 1 2 1 1 1 1 1 2 1 1 1 
2 
1 
2 
2 
1 
1 2 1 1 1 1 1 1 1 1 1 2 1 1 1 1 1 1 1 1 1 1 
2 1 2 2 1 2 2 1 1 1 1 1 1 1 1 1 1 1 1 2 1 2 1 1 1 1 2 1 2 2 1 1 1 1 1 1 1 1 
1 1 
1 
2 
1 2 2 
2 
1 

User 149 
1 1 1 1 1 1 1 1 1 1 1 1 1 1 1 1 1 1 1 1 1 1 1 1 1 1 1 1 1 1 1 1 1 1 1 1 1 1 1 1 1 1 1 1 1 1 1 1 1 1 1 1 1 1 1 1 1 1 1 1 1 1 1 1 1 1 1 1 1 1 1 1 1 1 1 1 1 1 1 1 1 1 1 1 1 1 1 1 1 1 1 1 1 1 1 1 1 1 1 1 1 1 1 1 1 1 1 1 1 1 1 1 1 1 1 1 1 1 1 1 1 1 1 1 1 1 1 1 1 1 1 1 
1 
1 1 1 2 2 1 1 1 1 2 1 2 1 1 2 1 2 2 1 1 1 1 1 1 1 1 1 2 2 2 2 2 1 1 1 1 1 1 1 1 2 1 1 1 1 1 1 2 1 1 1 1 2 1 1 2 1 1 1 1 1 1 1 2 1 1 1 1 1 1 2 1 
2 
2 
1 1 2 
1 1 1 1 2 1 2 1 2 1 2 1 2 1 1 
1 
1 1 1 1 1 1 1 1 2 1 2 1 1 2 1 1 1 2 1 2 1 1 1 1 1 2 1 1 1 
2 
1 2 1 1 2 2 2 1 2 2 2 
1 1 2 1 1 2 1 1 2 1 
1 
1 2 1 2 1 1 
2 
2 1 1 
2 
2 
2 2 2 2 2 2 2 2 2 2 2 2 2 2 2 2 
1 1 1 2 1 1 1 1 
2 2 
1 
1 1 1 2 2 1 1 2 2 2 1 1 2 1 2 
2 1 2 2 2 
1 
1 1 2 1 2 1 2 2 1 
2 
2 2 1 2 1 2 2 2 2 1 2 2 2 2 1 1 2 2 
2 1 1 2 2 2 1 2 1 1 1 1 1 1 2 1 1 2 1 2 2 2 1 1 1 
1 2 2 2 1 2 1 
2 
2 
1 1 
2 
2 2 
2 2 
2 2 2 2 1 1 2 2 2 1 2 2 2 2 
2 
2 1 
1 
1 2 1 2 1 
2 
1 1 2 1 1 1 1 1 1 1 1 1 1 2 1 1 1 2 1 1 1 2 1 1 1 2 1 1 1 1 1 1 1 2 2 1 1 2 2 1 2 1 1 2 1 1 2 2 1 1 1 1 2 2 2 1 2 2 2 2 1 2 1 1 1 1 1 
2 
1 2 1 1 2 2 2 2 2 1 2 1 2 2 1 2 1 1 1 2 2 1 2 1 2 2 
1 
1 1 1 1 1 1 2 2 1 1 1 1 1 1 1 1 2 1 
2 2 
2 2 1 1 1 1 1 2 2 2 
2 2 2 2 
2 2 2 
1 
2 
1 
1 
2 1 2 2 2 1 1 2 
2 2 1 2 2 2 2 2 2 2 2 2 2 2 2 2 2 1 2 1 2 1 2 1 2 2 2 1 2 1 2 2 1 1 1 1 1 2 2 1 1 2 1 2 1 2 2 2 2 2 2 2 2 2 1 2 1 1 1 2 1 1 2 1 2 1 2 2 2 2 1 2 1 1 2 2 1 2 2 2 2 2 2 2 2 2 1 1 2 1 2 1 1 1 2 1 2 2 2 2 2 1 2 1 1 1 1 2 2 2 1 2 1 2 1 2 2 2 1 2 1 1 1 2 1 2 1 1 2 2 1 2 1 2 2 1 1 1 2 1 2 1 1 2 2 2 1 2 1 2 2 1 1 2 2 1 2 
2 
2 
2 2 
1 1 
1 
2 2 2 1 1 2 1 2 1 2 1 1 1 2 1 2 1 2 1 1 
2 
2 2 
2 
2 1 
2 
1 
2 
2 2 2 2 2 2 2 2 2 1 
1 1 1 2 1 2 2 2 1 1 2 2 2 1 1 2 2 1 2 2 1 1 1 2 1 1 1 1 1 1 2 2 1 2 2 2 1 2 1 1 2 1 1 1 2 1 2 1 2 2 1 2 1 1 1 1 2 2 1 1 1 2 1 2 2 1 2 2 1 1 2 1 1 1 1 2 1 1 1 1 1 2 2 2 1 1 1 1 1 1 1 1 1 2 
1 1 2 1 2 1 2 2 2 
1 1 
1 
2 2 
2 2 
2 1 
2 2 2 
2 
1 
1 1 
1 
1 1 
1 
2 
1 
2 
2 
2 
1 
2 2 
2 1 2 2 2 2 2 2 2 1 
1 1 2 1 1 2 2 2 2 1 2 2 2 
1 
2 2 2 2 2 2 2 2 2 2 2 2 2 2 2 2 2 
2 2 1 2 2 
2 
1 2 
2 1 1 2 
2 
1 1 
1 
2 
1 1 1 1 1 1 1 1 1 1 1 1 1 1 1 1 1 1 1 1 1 1 1 1 1 1 1 1 1 1 1 1 1 1 1 1 1 1 1 1 1 1 1 1 1 1 1 1 1 1 1 1 1 1 1 1 1 1 1 1 1 1 1 1 1 1 1 1 1 1 1 1 1 1 1 
1 
1 
2 2 1 1 1 1 1 2 1 2 
2 
2 1 1 2 2 1 2 
2 
2 
1 
1 2 
1 
1 2 
1 2 1 1 1 1 2 2 1 1 1 2 1 2 2 2 1 1 1 
2 1 1 1 2 2 1 1 2 2 1 2 2 1 1 1 2 2 1 1 1 1 1 2 1 1 1 1 1 2 2 1 1 1 1 1 2 1 1 1 1 1 1 1 2 2 1 1 1 1 2 1 1 2 2 2 1 1 2 2 1 2 1 2 1 2 1 1 2 
1 
2 
2 1 
2 2 2 
2 
2 
2 
2 
2 
1 1 
2 
1 
2 
2 1 1 1 1 2 1 1 1 1 2 2 
1 1 2 
2 1 
1 2 
1 2 1 1 1 1 1 1 1 1 1 2 2 1 2 1 1 2 1 1 1 2 1 1 1 1 1 1 1 1 1 1 2 2 2 2 1 1 1 1 1 1 1 1 1 1 2 1 1 2 1 1 1 2 1 1 1 1 1 1 1 1 1 1 1 2 1 1 1 1 2 1 2 1 2 2 2 1 1 2 1 1 1 1 1 2 1 1 2 1 2 2 1 1 1 1 2 1 1 2 1 1 2 1 2 1 1 2 2 1 1 
1 
2 1 1 1 2 1 2 2 1 1 2 1 2 2 2 1 2 1 1 2 2 2 2 2 1 1 2 1 1 1 1 1 1 1 
1 
2 
2 2 1 
2 
1 
2 1 1 2 1 2 2 
2 2 
1 1 1 1 
2 
1 1 1 1 1 2 1 1 
2 2 
2 2 2 1 
1 1 1 
1 
2 
1 
2 2 
1 1 2 1 2 2 2 
2 2 1 2 2 2 2 2 
2 2 2 
2 
2 2 2 
1 1 1 
2 1 2 2 2 
1 1 1 2 1 
2 
2 1 1 1 1 
2 
2 
1 1 1 1 
2 
1 2 
2 
1 
2 1 
1 1 
2 
1 1 1 1 1 1 1 1 2 2 1 1 1 2 1 2 2 2 2 1 1 2 2 2 2 2 1 1 1 
2 
2 
2 
2 
1 2 1 2 1 1 2 1 1 1 2 1 1 2 2 1 1 2 2 1 2 1 1 1 2 1 2 2 1 1 1 2 2 2 2 1 1 1 2 1 2 2 2 
1 
2 2 1 2 2 2 1 2 
1 
1 
2 2 
2 1 2 2 
1 
1 1 2 1 1 2 2 2 
2 
1 
1 
2 1 
2 1 2 2 
1 
1 2 1 2 1 2 1 2 2 2 1 1 2 2 1 1 2 2 1 1 1 1 1 1 1 1 1 1 1 2 
2 2 
1 
1 2 
2 
2 
1 2 1 1 
1 
1 
1 2 1 1 2 2 1 1 1 2 1 1 1 1 2 1 1 1 1 1 2 1 2 1 1 
2 1 2 2 1 1 1 1 2 1 1 1 2 1 1 1 1 2 2 
2 2 2 2 
2 
2 1 1 2 1 1 1 1 2 1 2 2 1 2 2 1 2 1 1 2 1 1 1 1 2 1 2 2 1 1 1 1 1 1 1 1 1 1 

User 150 
1 1 1 1 1 1 1 1 1 1 1 1 1 1 1 1 1 1 1 1 1 1 1 1 1 1 1 1 1 1 1 1 1 1 1 1 1 1 1 1 1 1 1 1 1 1 1 1 1 1 1 1 1 1 1 
2 2 1 1 
2 2 
1 1 1 1 1 1 1 1 1 1 1 1 1 1 1 1 1 1 1 1 1 1 1 1 1 
1 
2 
2 
2 
1 
1 1 1 1 1 1 1 1 2 1 1 1 
1 
1 2 2 2 2 1 
1 
1 1 
2 
2 
1 
1 
1 1 1 1 
1 
2 
2 
1 1 2 1 1 1 1 1 2 1 1 1 1 1 1 1 1 1 1 2 1 1 1 1 1 1 2 1 1 1 1 1 2 1 
1 1 2 1 1 1 1 2 2 1 
2 2 1 1 2 2 1 1 1 
1 2 2 
1 1 1 2 1 1 2 1 1 2 1 1 2 1 
1 1 2 1 1 1 1 1 1 1 2 1 1 1 1 1 2 2 2 1 2 1 1 1 1 2 1 1 1 1 2 2 2 2 1 2 1 2 1 1 1 1 2 2 1 1 2 2 1 1 
2 2 1 
2 2 
2 2 2 2 2 2 2 2 2 2 2 2 2 2 2 2 2 2 2 2 2 2 2 2 2 2 2 2 2 2 2 2 2 2 2 2 2 2 2 2 2 2 2 2 2 2 2 2 2 2 2 2 2 2 2 2 2 2 2 2 2 2 2 2 2 2 2 2 2 2 2 2 2 2 2 2 2 2 2 2 2 2 2 2 2 2 2 2 2 2 2 
2 2 2 2 2 2 2 2 2 2 1 1 1 2 2 
1 
2 1 2 2 1 2 2 2 2 2 1 2 1 2 1 2 2 2 1 2 2 2 2 1 2 2 2 1 2 1 1 1 1 2 2 2 1 1 2 
1 
1 1 1 
1 1 2 1 1 1 1 1 1 
2 2 2 
2 2 
1 
1 1 2 2 1 2 1 
2 1 
1 1 1 
2 
1 1 1 1 
2 
1 2 
2 
2 
1 2 2 
1 1 1 1 2 
1 2 2 1 1 1 
2 
2 1 1 2 
2 2 1 1 2 1 2 1 1 1 1 2 2 2 2 2 
1 
1 1 1 
2 2 2 1 1 1 1 2 1 1 1 1 1 1 1 1 2 2 2 2 1 2 2 1 2 1 2 2 2 2 1 1 2 2 1 2 1 2 2 2 1 1 1 2 1 2 1 2 2 2 2 2 1 1 
1 1 1 1 1 1 2 2 1 2 2 1 2 1 2 
2 
1 1 
2 2 2 
2 
2 2 
2 
2 
1 
2 
1 
1 
2 2 
1 2 1 1 1 1 1 1 1 
2 2 2 
2 1 2 
2 1 1 2 1 1 1 1 2 1 1 2 2 2 1 2 1 2 1 1 1 2 2 1 2 2 1 2 1 1 1 1 1 1 1 1 1 1 2 1 1 2 1 1 1 1 1 1 1 1 1 2 1 1 1 1 2 1 1 1 2 1 1 
2 2 2 2 1 2 2 1 1 1 2 2 1 1 1 2 1 2 1 2 1 2 1 1 1 1 2 2 1 1 1 2 2 1 2 1 1 2 2 1 2 1 2 1 2 2 1 2 2 1 2 1 1 1 2 1 1 2 1 1 2 2 2 1 2 2 2 1 1 2 2 2 2 
1 2 
1 
1 2 1 1 
1 1 1 2 1 2 2 1 1 1 1 2 1 2 
2 
1 1 1 1 1 1 1 2 2 2 2 1 1 
1 
1 
1 1 1 1 1 2 2 1 1 1 2 2 2 1 1 2 
2 2 2 2 2 2 2 2 2 2 2 2 2 2 2 2 2 2 2 2 
2 
2 2 
1 2 1 2 1 2 
1 2 
1 2 2 1 2 1 1 2 2 2 2 1 
2 
2 2 
2 2 2 2 2 1 2 1 1 1 2 1 1 1 2 2 2 2 1 2 1 2 2 1 2 2 2 1 1 2 2 2 2 2 2 2 1 2 1 2 2 2 2 2 2 2 2 2 2 2 1 1 1 2 2 
1 
1 
1 
2 
2 
2 1 
2 
2 2 1 1 2 1 1 2 1 1 2 1 1 2 2 1 2 2 1 2 1 1 1 1 2 2 1 1 2 1 2 2 1 
1 2 1 
1 1 1 
1 1 1 1 
1 2 1 2 1 2 
2 
2 
1 
1 
1 1 1 
1 1 1 1 1 1 2 2 1 1 2 1 1 2 1 1 1 1 
1 
1 
2 
1 1 
2 

User 151 
1 1 1 1 1 1 1 1 1 1 1 1 1 1 1 1 1 1 1 1 1 1 1 1 1 1 1 1 1 1 1 1 1 1 1 1 1 1 1 1 1 1 1 1 1 1 1 1 
1 1 2 2 2 2 1 1 2 2 2 2 1 2 1 2 
1 
1 1 1 1 1 1 
1 2 
1 
1 1 1 
2 2 1 2 1 1 2 2 1 1 1 1 1 1 2 1 
1 1 1 1 
1 
1 1 
1 1 
2 
2 
1 
1 
1 2 1 1 1 2 1 1 1 2 1 1 1 2 
2 2 2 2 2 
2 2 1 2 2 2 1 
2 2 
2 
1 
1 2 1 2 1 1 2 
1 1 1 
2 2 
1 
2 1 1 1 
1 1 
2 
1 
2 1 1 2 2 2 1 1 1 2 1 1 1 2 2 2 2 2 2 1 1 1 2 1 1 1 1 2 2 2 2 1 2 2 1 1 2 2 2 1 1 1 1 1 2 2 2 1 2 2 1 1 
1 1 
1 
2 2 2 
2 1 1 1 
1 2 1 1 
1 2 
2 
2 
1 2 
1 
1 1 1 
2 
2 
2 
2 2 
1 2 1 1 2 1 1 2 2 1 2 2 1 1 2 1 2 1 1 1 1 
1 1 1 1 1 1 
1 2 
2 2 2 1 1 2 1 1 2 
1 2 
1 
1 
1 1 1 2 2 2 1 2 2 2 1 1 1 2 2 2 1 2 2 2 1 1 2 2 2 1 1 2 2 2 1 1 1 1 
2 2 
1 
1 1 1 1 1 
1 1 1 1 2 2 1 1 2 2 1 
2 2 2 2 2 2 
2 1 1 1 2 1 1 1 1 1 1 2 2 2 2 1 1 2 2 1 2 2 2 2 2 2 1 2 2 1 1 2 2 1 
2 1 1 1 1 1 
1 1 1 2 1 2 1 1 1 1 1 2 1 1 1 1 1 1 1 1 2 1 1 1 1 1 1 1 1 1 1 1 2 1 1 1 1 1 1 
1 2 1 2 
1 

User 152 
1 1 1 1 1 1 1 1 1 1 1 1 1 1 1 1 1 1 1 1 1 1 1 1 1 1 1 1 1 1 1 1 1 1 1 1 1 1 1 1 1 1 1 1 1 1 1 1 1 1 1 1 1 1 1 1 1 1 1 1 1 1 1 1 1 1 1 1 1 1 1 1 1 1 1 1 1 1 1 1 1 1 1 1 1 1 1 1 1 1 
2 2 2 2 2 1 1 1 1 2 2 2 
2 
1 
1 2 1 1 2 1 2 2 1 2 2 1 2 2 1 1 1 2 2 1 2 1 2 2 2 1 2 2 1 2 1 2 2 2 2 2 2 2 2 1 2 1 2 2 2 1 1 1 2 1 2 2 2 1 1 2 2 1 2 2 1 1 1 2 1 1 2 1 1 2 2 2 2 2 2 1 2 1 2 1 1 2 2 2 1 2 2 1 2 1 2 2 2 1 2 2 1 2 2 2 1 1 1 1 2 2 1 1 2 1 2 2 1 2 2 2 2 2 2 2 2 2 2 1 2 1 2 2 2 1 2 1 1 2 1 2 2 1 1 2 1 
1 1 
2 
1 1 1 2 
2 2 2 2 1 1 1 1 2 2 2 1 2 2 1 1 1 1 2 2 2 1 2 2 2 2 2 2 2 1 2 2 1 2 2 1 2 2 2 1 2 1 2 2 2 2 2 1 2 1 1 2 2 2 2 2 2 1 1 2 1 1 1 1 1 1 1 2 2 1 1 1 2 1 2 1 1 1 2 2 1 1 1 2 2 1 1 1 1 1 2 2 2 2 1 1 2 1 2 2 1 1 1 1 2 1 2 2 2 2 2 1 1 1 1 1 1 1 1 1 1 1 2 1 1 1 1 2 2 1 2 1 1 1 
1 
1 2 2 
1 
1 1 2 2 1 1 1 
2 2 1 2 2 2 1 2 2 2 2 2 2 2 2 2 2 2 2 2 2 1 2 2 1 2 2 2 2 1 1 2 2 2 2 1 2 2 2 2 1 1 2 1 1 1 2 1 1 2 1 2 1 2 2 2 2 2 1 1 2 2 1 1 1 2 1 1 2 2 2 2 2 1 2 2 2 1 2 2 1 1 2 1 2 1 2 2 1 1 2 2 2 2 1 2 2 2 2 2 2 2 2 1 1 2 2 2 2 2 2 2 1 1 2 2 2 2 2 2 1 
1 1 1 1 1 1 1 1 1 
1 
1 2 1 2 1 2 2 1 2 2 2 1 2 1 1 2 2 2 1 2 2 1 1 1 2 1 2 2 2 1 1 2 1 1 2 1 2 1 1 2 1 2 1 2 1 1 2 2 2 2 2 2 1 2 2 1 2 2 
2 
1 2 
2 2 1 2 2 2 2 1 1 2 1 1 1 2 2 2 1 2 2 2 2 1 2 2 1 2 1 2 1 1 1 1 1 2 1 2 2 2 2 1 1 2 2 1 1 1 2 1 1 1 2 1 1 2 1 1 2 2 2 2 2 2 2 1 1 1 2 2 1 2 2 2 1 1 2 2 2 2 2 1 1 1 2 2 1 1 2 2 
2 
1 1 2 1 2 2 1 1 2 1 2 1 1 1 2 1 1 1 1 2 2 1 1 1 1 1 2 1 1 2 1 1 1 
2 2 2 1 1 2 2 1 2 2 1 2 1 2 2 2 1 2 1 1 1 1 1 1 2 1 1 1 2 2 2 2 2 1 2 2 1 2 2 1 2 2 2 2 2 1 1 1 2 2 1 1 1 2 1 1 2 2 1 1 1 1 2 1 2 2 2 1 2 1 2 2 1 1 
2 
1 2 1 1 1 2 2 
2 
2 
2 2 
1 2 2 2 2 1 2 1 2 1 
1 1 1 1 1 1 1 1 1 1 1 1 1 1 1 1 1 1 1 1 1 1 1 1 1 1 1 1 1 1 1 1 1 1 1 1 1 1 1 1 1 1 1 1 1 1 1 1 1 1 1 1 1 1 2 1 1 1 1 1 1 1 1 1 1 2 
2 
2 2 2 1 2 2 1 2 2 2 1 2 2 2 2 2 2 2 2 1 2 2 2 2 2 1 1 1 2 2 2 1 2 2 1 1 2 1 1 1 1 1 2 1 2 1 2 2 2 1 2 2 1 2 2 1 1 2 2 2 1 2 2 2 2 2 2 1 1 2 
2 
1 1 
1 
1 2 1 2 
1 
1 1 
1 1 1 1 1 1 
1 1 2 1 2 1 1 2 1 1 1 1 
1 2 1 2 2 1 2 2 1 2 2 2 1 1 2 1 1 2 1 2 1 2 1 2 2 2 2 1 1 1 2 1 1 1 1 1 1 2 1 1 1 2 2 2 1 1 1 2 1 2 1 1 1 1 2 2 2 1 1 2 2 2 1 1 2 2 2 2 1 1 2 2 2 1 2 1 2 2 2 2 
2 
1 1 
1 
2 
1 1 1 1 2 1 1 1 2 2 1 1 1 2 2 
2 2 2 2 2 2 2 2 2 2 2 2 2 2 2 2 2 2 2 2 2 2 2 2 2 2 2 
2 2 2 2 2 2 2 1 
2 
2 
1 1 1 1 1 
1 
2 
1 2 
2 
1 
1 1 2 
2 
2 
2 
1 
2 2 2 2 2 2 1 2 2 1 1 2 2 1 1 2 1 2 1 1 1 2 1 2 1 1 2 1 2 2 1 1 2 2 1 2 1 1 1 1 
1 
2 
1 
1 
1 1 1 1 1 1 1 1 1 2 
1 
2 
2 
1 
2 
1 2 1 1 1 1 1 1 1 1 1 1 1 1 1 1 
2 
1 
1 1 2 1 2 2 
2 
2 
1 1 1 2 2 2 2 1 2 1 1 1 2 1 2 1 2 1 1 2 1 1 1 1 1 1 1 1 1 2 1 2 1 1 2 1 1 1 1 1 1 2 1 1 1 1 1 1 2 2 1 1 1 1 2 2 1 1 1 1 2 1 2 2 2 1 1 1 1 1 2 2 2 1 1 1 1 1 1 1 2 2 1 1 1 1 1 1 2 1 1 2 1 2 1 2 2 1 1 2 1 2 1 2 1 1 2 1 2 2 2 1 1 2 1 1 1 2 1 1 2 1 2 2 2 1 1 1 1 1 1 1 1 1 1 1 1 2 1 1 1 1 1 1 1 1 1 1 2 1 1 1 1 1 2 1 1 1 2 1 2 1 1 2 2 2 2 1 1 
2 
2 
2 2 2 2 2 
1 1 2 2 1 2 2 2 2 1 1 1 
2 2 
2 
1 1 1 2 2 2 2 2 
1 1 2 
1 
1 
2 
2 
1 1 2 1 
2 
1 2 2 2 1 2 2 2 2 2 1 1 1 2 2 2 1 1 1 1 2 1 2 2 2 2 2 1 2 1 2 2 2 1 2 1 2 2 1 2 2 2 2 2 2 2 1 2 1 2 2 2 2 2 2 1 1 2 1 2 1 2 2 1 2 2 2 2 1 2 2 2 2 
1 
2 
1 2 
1 
1 
1 2 
2 2 
1 1 1 1 1 1 1 1 1 2 2 2 1 1 1 2 1 1 1 1 1 1 1 1 1 2 1 1 1 1 1 2 1 2 1 2 2 1 1 2 1 1 1 1 1 1 2 1 1 1 1 1 1 
1 
1 2 
1 1 
1 
1 1 
1 1 2 1 2 2 2 2 2 
1 1 2 2 2 2 2 1 1 
1 
1 1 1 
2 
1 2 1 2 1 1 1 2 2 1 1 1 1 1 1 1 1 1 2 1 2 2 1 1 1 
2 
1 1 1 2 2 2 2 1 2 
2 
1 1 
1 2 2 2 2 2 2 2 2 2 1 1 
2 
1 
1 
2 1 
2 
2 1 1 1 2 2 1 2 1 
2 
2 2 2 2 2 1 1 1 2 2 2 1 2 2 1 2 2 
2 1 1 1 1 1 1 1 1 1 1 1 1 1 1 1 1 1 1 1 1 1 1 1 1 1 1 1 1 
2 
1 
2 
2 
1 1 1 
2 2 2 2 2 1 2 
1 2 2 2 2 
1 2 2 1 2 2 
2 2 
2 1 
1 
2 2 
2 
2 
1 2 1 1 1 2 1 2 2 1 1 1 1 2 1 1 2 1 1 1 2 1 2 2 1 1 1 1 1 2 1 
2 
1 
1 1 2 2 2 1 2 2 1 2 
1 2 1 2 1 2 2 1 1 2 2 1 2 1 2 1 2 2 1 1 2 2 1 1 2 1 2 1 
2 
1 
2 
1 
2 
1 1 2 2 1 
1 
2 
2 
1 
2 2 2 2 2 2 2 2 2 2 
1 
2 2 2 1 1 2 2 2 1 2 1 2 2 2 2 2 1 2 1 2 2 1 2 1 1 1 2 1 2 1 1 2 2 1 2 2 2 2 1 2 1 2 2 1 2 2 2 1 2 2 1 2 1 1 1 2 1 1 2 2 1 1 1 1 1 1 2 1 1 1 1 2 2 1 2 2 1 2 2 
2 
2 2 
1 1 2 2 2 2 1 2 2 1 
1 
1 
2 
1 
1 1 2 1 1 
2 2 
1 2 1 2 1 1 1 1 2 1 1 1 1 1 1 1 1 2 2 1 2 1 1 1 1 1 2 1 1 1 1 1 2 1 2 1 1 1 1 1 2 1 1 2 1 1 1 2 1 2 2 1 
1 
2 2 2 2 2 2 2 2 
2 
2 
2 
2 
1 1 1 1 1 1 1 
1 2 
1 
2 
1 1 2 
1 

User 153 
1 1 1 1 1 1 1 1 1 1 1 1 1 1 1 1 1 1 1 1 1 1 1 1 1 1 1 1 1 1 1 1 1 1 1 1 1 1 1 1 1 1 1 1 1 1 
2 
1 1 
1 2 2 1 2 2 2 2 2 2 2 1 2 2 2 2 2 2 2 1 2 2 2 
2 
1 1 2 2 1 2 2 2 1 2 2 2 1 2 1 1 1 2 2 2 2 2 2 2 1 1 1 1 2 2 2 2 2 2 2 2 2 1 2 2 2 1 2 2 2 2 2 2 2 2 1 1 2 1 2 2 2 2 1 2 2 1 1 2 2 2 2 2 2 
1 2 2 2 1 2 2 1 1 1 1 2 1 2 1 2 2 2 1 2 2 1 1 1 2 1 1 1 2 2 1 2 2 2 2 2 2 2 2 2 2 1 2 2 1 2 2 2 2 2 2 1 1 2 1 2 1 2 2 2 2 2 2 
2 1 1 1 1 1 1 2 1 1 1 1 1 2 1 1 1 1 1 1 1 1 1 2 1 1 2 2 
2 
2 
2 
2 2 2 2 
2 
1 2 
2 
2 
1 
1 
2 2 
2 1 2 2 
1 2 1 2 
2 
2 
2 2 1 1 2 2 2 
2 2 2 2 
2 2 2 
1 
2 2 2 2 2 2 
1 1 2 1 
1 1 1 1 1 1 1 1 1 1 1 1 1 
2 2 
2 1 1 1 1 1 2 1 2 2 2 2 1 2 1 1 1 2 1 2 2 2 2 2 2 1 1 2 2 2 2 1 1 1 1 1 2 1 1 2 1 2 2 1 
2 2 2 2 
2 
2 
2 1 1 2 2 1 2 2 2 2 2 2 2 2 2 1 2 1 2 2 
2 
2 
2 
1 2 2 2 1 2 1 2 2 2 2 2 2 2 2 2 1 2 2 
2 
2 
1 2 2 
2 2 
2 2 
1 
2 
2 
2 
2 
2 
2 1 1 1 1 2 2 1 2 1 2 2 2 2 1 1 2 1 2 2 2 2 2 2 2 1 2 1 2 1 1 2 2 2 1 2 2 2 1 1 2 1 2 2 1 2 2 2 1 1 2 2 2 2 2 2 2 2 
1 
2 
2 1 1 1 2 2 1 2 2 2 1 1 2 1 2 1 2 2 2 2 1 1 1 1 2 2 1 2 2 1 2 
1 1 
2 
2 2 1 
1 1 1 
2 
2 2 1 1 2 2 2 1 2 2 1 1 2 1 2 1 1 1 1 2 1 2 2 2 
1 2 2 
2 
2 
1 2 1 2 1 1 1 2 1 1 2 1 2 1 
1 
2 
2 1 2 1 
1 1 2 2 1 1 1 2 1 
1 2 2 1 2 1 1 2 1 2 1 
2 2 2 2 2 1 2 2 2 2 1 1 2 2 1 2 2 2 1 2 2 2 2 1 2 2 1 2 2 2 2 2 2 2 2 2 2 2 2 1 
2 
2 2 2 
1 1 1 
2 2 2 2 2 1 2 2 
2 2 
1 2 2 1 2 1 1 1 1 1 2 1 1 1 1 1 1 2 1 1 1 1 1 1 1 2 1 2 1 
2 
2 
2 2 
2 
2 1 
1 2 2 1 2 2 1 1 2 2 2 1 2 2 2 2 2 2 1 2 1 2 1 2 2 2 2 1 1 2 1 2 2 2 2 2 2 2 1 2 2 1 1 2 1 2 1 1 2 1 1 2 2 1 2 1 2 2 1 2 2 1 2 2 2 2 1 2 1 
2 
1 
1 2 1 
2 2 1 
2 
2 
2 
2 2 2 1 1 1 1 1 1 2 
1 1 2 1 2 
2 
1 
2 
1 1 1 1 2 
2 
1 1 
1 2 2 2 1 2 1 1 2 1 2 1 1 1 2 1 1 1 2 
1 1 
2 
2 2 1 2 2 2 2 2 1 
2 1 1 2 
2 2 2 2 
1 
2 
2 
2 2 2 2 
2 2 2 
2 
2 
2 
2 
2 2 1 2 2 1 1 1 1 2 1 1 1 1 2 1 2 2 1 1 1 2 1 2 
1 
2 1 
1 
1 
2 
1 
2 
2 1 1 2 2 2 2 1 2 2 1 
2 2 1 
1 
2 
2 
1 1 1 2 1 2 1 2 1 1 1 1 2 1 1 
2 2 1 
2 
1 2 1 1 1 2 1 2 1 1 2 1 2 1 2 1 2 2 1 2 1 2 2 1 1 1 2 1 1 2 2 1 2 2 1 1 2 2 2 2 1 1 1 1 2 1 2 1 1 2 2 1 2 2 1 1 1 2 2 2 2 1 1 
1 
1 1 1 1 
2 
2 
1 
2 
2 
2 2 2 2 2 2 2 2 2 1 2 2 2 2 2 2 2 
2 
1 2 1 1 
1 

User 154 
1 1 1 1 1 1 1 1 1 1 1 1 1 1 1 1 1 1 1 1 1 1 1 1 1 1 1 1 1 1 1 
2 2 1 2 2 2 2 1 
1 
2 2 1 2 
2 2 
2 
1 2 
2 
1 
1 1 2 1 
2 2 2 2 2 2 
2 1 2 2 2 2 2 1 2 2 2 1 
2 1 2 2 2 
1 1 1 1 2 1 1 2 
2 2 1 1 
2 1 2 1 2 1 2 1 2 2 2 2 1 
1 2 
1 
2 2 2 2 1 
2 2 
1 1 
1 1 1 
1 
2 2 2 1 1 
2 
1 1 1 2 1 2 1 2 1 2 1 1 
1 
2 2 
1 2 1 1 
2 2 
2 2 1 1 1 2 1 2 1 2 1 1 2 1 
1 
1 
2 
2 2 2 2 2 2 1 
1 1 1 1 
2 
1 2 2 
2 2 2 
2 2 2 1 2 2 2 
1 
2 2 
2 1 2 
1 2 
1 2 2 1 2 2 1 1 2 2 2 1 2 2 1 1 2 2 2 2 
2 
1 2 2 
1 1 1 
2 
2 
2 1 
2 1 2 1 2 2 
1 1 
1 
2 
1 2 2 2 2 2 1 2 1 2 2 2 2 2 2 1 2 2 2 2 2 2 2 2 1 2 1 1 1 2 1 2 2 2 1 2 2 2 2 
1 1 1 1 1 1 1 1 1 1 1 1 1 1 1 1 1 1 1 1 1 1 1 1 1 1 1 1 1 1 1 1 1 1 1 1 1 1 1 1 
1 1 1 1 
1 
2 2 2 1 2 1 
2 2 
1 
1 1 1 1 1 2 1 1 2 2 1 1 2 2 1 1 2 1 2 1 2 1 1 1 1 1 1 2 1 1 2 1 1 1 1 2 1 1 1 1 1 1 2 
1 2 
2 2 2 
2 2 2 2 1 2 1 1 2 1 2 2 1 2 2 1 1 2 2 2 1 2 1 1 2 2 2 1 
2 2 2 2 
1 1 1 1 1 1 1 
2 2 2 1 1 1 1 1 1 
2 2 
2 
2 
1 1 
2 2 
2 
1 
1 
1 1 1 1 1 1 1 1 2 1 1 1 1 1 1 2 1 1 1 
1 
1 2 2 2 2 2 2 2 1 1 
2 
2 
1 2 
2 
1 2 2 1 1 1 2 2 2 2 1 2 1 1 2 1 2 2 1 2 1 1 
2 
1 2 2 2 1 1 2 1 2 1 2 2 2 2 2 2 1 
1 2 2 1 2 
1 
2 2 1 
2 1 2 2 1 1 1 2 1 1 2 2 1 1 1 2 
2 
1 1 1 1 2 2 2 2 2 1 1 1 1 1 2 2 2 1 2 2 1 1 1 2 1 1 1 2 
2 
1 1 2 1 1 2 2 
2 1 2 2 1 2 2 1 2 1 1 2 2 1 2 2 1 2 
2 1 1 
2 2 1 2 1 2 2 1 2 1 
1 
2 
2 
2 2 
1 2 
2 
1 2 
1 1 
2 2 
1 
1 
1 1 1 1 2 2 
2 1 2 
2 

User 155 
1 1 1 1 1 1 1 1 1 1 1 1 1 1 1 1 1 1 1 1 1 1 1 1 1 1 1 1 1 1 1 1 1 1 1 1 1 1 1 1 1 1 1 1 1 1 1 1 1 1 1 1 1 1 1 1 1 1 1 1 1 1 1 1 1 1 1 1 1 1 1 1 1 1 1 1 1 1 1 1 1 1 1 1 1 1 1 1 1 1 1 1 1 1 1 1 1 1 1 1 1 1 1 1 1 1 1 1 1 1 1 1 1 1 1 1 1 1 1 1 1 1 1 1 1 1 1 1 1 1 1 1 1 1 1 1 1 1 1 1 
1 
2 2 
2 1 1 1 2 1 1 2 2 2 2 1 1 2 1 2 2 1 2 2 2 
2 
1 1 
2 1 
1 
2 1 2 1 
1 1 1 1 1 1 1 1 1 1 1 1 1 1 1 1 1 1 1 1 1 1 1 1 1 1 1 1 1 1 1 1 1 1 1 1 1 1 1 1 1 1 1 1 1 1 1 1 1 1 1 1 1 1 1 1 1 1 1 1 1 1 1 1 1 1 1 1 
1 1 1 2 1 1 1 2 1 2 1 1 1 2 1 1 1 1 2 2 2 1 2 1 1 2 1 1 1 1 1 1 2 1 2 1 2 1 2 2 2 2 2 2 2 1 2 1 2 1 1 2 1 1 1 1 2 2 1 1 
2 2 2 2 2 1 1 2 2 2 2 
2 
1 
1 
1 1 2 1 1 1 1 1 1 1 2 1 1 1 1 1 1 2 1 1 2 1 2 1 2 1 2 1 2 1 1 1 1 1 1 1 1 2 1 2 1 2 1 1 2 2 1 1 2 2 2 1 2 1 1 1 2 1 1 1 2 1 1 1 2 1 1 
1 2 1 1 1 2 1 2 1 1 1 1 1 1 1 1 1 1 1 1 1 1 1 1 1 1 1 1 1 1 1 1 2 1 1 2 1 1 1 1 2 1 2 1 1 1 1 1 1 1 2 1 1 1 2 1 1 1 2 1 1 1 1 2 2 1 1 2 1 2 1 2 1 1 1 2 1 1 2 1 2 1 1 1 1 1 1 1 1 1 1 
1 1 1 2 1 2 2 2 1 2 2 1 1 1 1 2 2 1 1 2 2 2 2 2 2 2 2 2 2 1 2 2 2 1 1 1 1 2 1 2 2 1 1 2 1 1 
2 2 2 2 2 2 1 2 1 1 1 1 2 2 2 1 2 1 1 1 2 1 1 2 1 2 1 2 1 1 2 1 1 1 1 1 2 1 1 1 
2 
1 1 
1 1 1 
1 2 2 2 2 2 2 2 2 
2 
1 
1 1 
1 2 
2 
2 
2 2 2 1 2 1 
1 1 2 2 1 2 2 2 1 1 1 1 1 
1 2 
1 2 1 1 1 1 2 1 
1 2 2 1 1 2 2 1 2 1 1 2 2 1 1 2 
1 2 
2 1 
2 
1 2 
2 
1 
1 1 1 
2 
2 
2 2 2 2 2 
2 1 1 1 1 1 1 1 1 1 1 2 1 1 2 1 1 2 1 1 2 1 1 2 1 1 1 1 1 2 1 1 1 1 1 1 1 1 
2 2 2 
2 
2 
1 
1 
2 1 1 1 1 2 2 2 1 1 2 1 1 1 1 1 1 1 2 1 1 2 1 1 1 1 1 2 1 1 1 1 1 2 1 1 1 1 1 1 1 1 1 1 1 1 1 2 1 1 1 1 1 1 1 1 1 1 1 1 2 1 1 1 2 1 1 1 1 2 1 1 2 1 1 1 1 1 1 1 1 1 2 2 1 1 1 1 2 1 1 2 1 1 1 2 2 2 1 1 2 1 1 1 1 2 2 1 1 2 1 1 1 1 
1 
2 2 2 2 2 2 2 
2 2 
1 
1 1 1 2 2 1 1 1 1 2 2 1 1 1 2 2 2 1 2 1 1 1 2 1 2 2 1 1 1 2 1 2 
1 
1 1 1 1 1 1 2 1 2 2 2 
1 1 
1 
1 2 
2 1 2 1 1 1 2 2 2 1 1 1 1 1 1 1 2 1 1 1 1 1 2 1 
2 
1 1 1 
2 
1 2 2 2 2 2 2 2 2 2 1 1 
1 
1 2 2 2 2 2 1 2 1 2 2 1 1 1 2 2 1 1 2 1 2 2 2 2 2 1 2 2 2 
2 
2 
2 2 1 2 1 1 1 1 1 2 2 1 1 2 2 2 1 1 2 2 2 
1 1 1 1 
1 2 2 1 2 2 1 1 1 1 1 1 2 1 1 1 1 1 1 1 1 2 1 1 2 2 1 1 1 2 1 1 1 1 1 1 2 2 1 2 1 1 1 1 2 2 1 1 1 2 1 1 1 1 1 2 2 1 1 1 1 1 1 2 2 1 2 2 1 1 1 2 1 1 1 2 1 2 2 1 1 1 2 2 2 1 2 2 1 2 2 2 2 1 1 1 1 2 
1 1 2 1 1 1 1 1 2 1 1 
1 2 2 
2 
1 
2 
2 
1 
2 
1 
1 
1 1 2 1 1 1 1 1 1 2 2 2 1 1 1 2 1 1 1 1 2 1 2 1 1 2 1 1 1 2 2 2 1 1 1 1 2 1 1 1 1 
1 1 
1 2 
1 1 
1 1 1 1 1 1 1 1 1 1 1 2 1 1 1 1 1 1 2 1 1 1 1 1 1 1 1 2 2 1 1 1 1 2 1 2 1 2 1 
1 
1 
1 1 1 1 1 1 1 1 1 1 1 1 1 1 1 1 1 1 1 1 1 1 
1 1 2 2 1 
1 
1 2 1 1 1 1 
2 
2 2 2 2 
1 
2 
1 
1 
2 
2 1 
2 
2 
2 
2 
2 
2 1 1 
2 
2 
1 
2 1 2 1 2 2 
2 2 2 2 
2 
1 1 1 
1 1 
2 
2 2 
2 1 
2 2 
1 1 1 1 1 1 1 2 1 1 1 1 
2 1 1 2 2 2 2 1 2 2 1 1 1 1 2 2 1 1 2 1 1 1 2 1 1 2 1 2 1 1 1 1 2 1 1 1 1 1 2 1 2 1 1 1 2 
2 
2 2 1 
2 
2 
2 
1 1 1 
2 
2 
2 2 2 2 2 1 2 
2 1 2 2 2 2 2 2 1 1 1 2 2 1 2 2 2 1 2 2 2 2 1 1 2 2 1 2 2 2 2 2 2 1 2 2 2 1 2 2 1 2 1 1 2 2 1 1 2 1 2 1 2 1 1 1 2 2 1 2 2 2 2 2 2 2 2 1 2 2 2 1 1 2 2 1 1 2 2 2 2 2 1 2 1 2 1 2 2 1 1 1 1 1 2 
1 
1 1 1 2 1 1 2 2 1 2 2 2 2 2 2 
1 1 1 1 1 1 1 1 1 1 1 1 1 1 1 1 
1 2 1 2 1 2 2 1 1 1 1 1 1 2 
2 
1 1 1 1 1 1 1 1 2 2 1 2 1 1 1 1 1 2 1 1 2 1 1 1 1 2 2 2 1 1 2 2 1 1 2 1 1 1 1 1 1 2 1 2 1 2 2 2 1 2 2 2 1 2 2 1 1 1 1 1 1 2 2 2 1 1 1 1 1 
1 2 
1 
2 
1 1 1 
2 
2 2 
2 1 2 1 2 2 1 1 2 2 1 1 2 2 2 1 1 1 1 2 2 2 2 2 
1 
2 2 2 
1 1 1 1 2 1 1 1 1 1 1 1 
1 
1 1 1 
2 1 2 1 2 2 2 1 2 2 2 2 2 2 2 2 1 2 2 1 1 1 1 2 2 2 2 2 2 2 2 2 2 2 2 2 2 2 2 1 2 2 2 2 2 2 2 2 2 2 1 2 2 2 2 2 1 1 2 1 1 2 2 
2 
2 
1 
2 1 1 1 1 1 1 1 1 1 1 1 1 1 1 1 1 1 1 1 1 1 1 1 1 1 2 1 1 1 1 1 1 1 1 2 1 1 1 1 1 1 1 1 1 1 1 1 1 1 1 1 1 1 1 1 1 1 1 1 1 1 1 1 2 1 1 1 1 1 1 1 1 1 1 1 1 1 1 1 1 1 1 1 1 1 2 1 1 1 2 1 2 1 1 1 1 1 1 1 1 2 2 1 1 1 1 1 1 1 2 1 1 2 1 1 1 1 
1 
2 
2 2 2 2 2 2 
2 
2 
2 
1 1 1 1 2 1 1 1 2 1 2 1 2 2 2 1 2 1 2 1 1 1 2 1 2 1 2 1 1 2 1 2 
1 1 1 
2 
1 
2 1 2 1 1 2 1 2 2 
2 
1 1 1 1 1 1 1 2 1 1 1 1 2 1 1 1 2 2 2 1 2 1 2 2 1 2 1 1 1 1 1 2 1 1 1 1 1 1 1 2 2 1 1 2 1 1 2 2 1 2 1 1 2 1 1 2 1 1 1 1 1 2 1 1 1 2 2 1 1 1 2 2 2 1 2 1 1 2 1 2 1 2 1 1 2 1 1 2 1 2 2 1 2 2 1 1 1 2 2 2 2 2 1 2 1 1 2 2 1 1 1 2 1 1 2 1 1 
2 2 
2 
1 1 2 1 2 2 1 1 2 1 1 1 1 1 1 1 1 2 2 1 1 2 2 2 1 1 1 1 2 1 1 1 1 2 1 2 2 1 1 2 1 2 2 1 1 2 1 2 1 1 2 1 2 2 2 1 2 2 2 1 1 2 2 1 2 2 1 2 2 2 2 1 1 1 2 1 2 1 1 2 1 1 2 2 2 2 2 2 1 1 1 1 2 
1 2 1 1 1 
2 
1 
1 
2 
1 1 1 1 1 
1 
2 
2 
1 2 2 1 2 1 1 2 2 1 2 1 1 1 1 1 
1 1 1 2 1 2 1 1 1 1 1 2 2 2 2 2 2 1 2 2 1 2 2 1 1 2 2 2 1 2 2 2 1 2 1 1 1 2 1 1 1 1 2 1 1 2 2 2 1 1 1 1 1 2 2 2 1 2 2 
2 2 2 
1 1 1 1 1 1 1 1 1 1 1 1 1 1 1 1 1 1 1 
1 1 1 1 1 
2 2 2 2 1 2 1 2 1 2 1 1 2 1 2 2 2 2 1 2 2 2 1 2 2 2 2 
2 1 2 1 1 1 1 2 
2 
1 
1 
2 2 2 2 2 1 2 2 2 2 2 
2 1 2 1 2 1 1 1 2 2 2 1 2 2 1 2 2 1 2 1 2 1 2 1 1 1 1 1 2 1 2 1 1 2 2 1 2 1 1 1 1 1 2 
1 
1 
2 1 1 1 2 1 2 1 2 2 1 1 2 1 2 2 2 1 1 2 2 1 2 1 1 1 2 1 1 1 1 1 
1 1 
1 1 1 
1 1 1 
2 
2 
1 1 1 2 2 1 1 2 1 2 1 1 
2 
1 
2 2 
2 
1 
1 2 1 1 1 1 2 1 2 2 
2 1 
2 1 2 2 1 1 1 2 
2 1 1 1 
2 1 
1 1 2 1 1 2 1 
2 
2 
1 
1 1 1 1 
2 1 
2 1 
2 2 
1 1 1 2 1 2 
1 
1 
2 2 2 2 
2 2 2 2 
2 1 1 2 1 1 2 1 1 1 
1 1 
1 
2 1 1 1 1 1 1 1 1 1 1 1 1 2 1 1 2 2 1 2 1 1 1 2 2 1 2 1 2 1 2 1 2 2 1 1 1 1 2 1 1 1 2 2 1 1 2 2 2 2 2 
2 
1 
1 
2 2 
1 2 
1 1 1 
1 1 1 2 2 1 
1 
2 
1 
1 
1 
1 1 1 2 
1 
2 2 1 2 2 2 2 1 1 2 1 2 2 1 1 1 2 
2 
1 1 
1 1 
1 
2 2 1 1 1 
2 
2 
1 
2 
1 
2 2 2 2 2 2 2 2 2 2 2 2 2 2 2 2 
1 
2 
1 
1 1 
2 1 1 
2 2 1 
1 1 1 1 1 1 1 1 1 1 1 1 
1 1 
1 
1 
1 
1 2 2 
2 
2 
2 

User 156 
1 1 1 1 1 1 1 1 1 1 1 1 1 1 1 1 1 1 1 1 1 1 
2 
1 
2 2 
2 
2 1 1 1 1 2 2 1 1 1 2 
1 1 1 1 1 1 1 1 1 1 1 1 1 1 1 1 1 1 1 1 1 1 1 1 1 1 1 1 1 1 1 1 1 1 1 1 1 1 1 
1 
1 2 
2 
2 2 2 
2 
2 
2 
2 2 1 2 1 1 1 1 2 1 2 1 1 1 2 1 1 1 1 1 2 
2 2 1 2 1 2 2 1 2 2 2 1 2 1 1 1 1 2 2 1 1 2 2 2 2 1 2 2 1 
2 
2 
2 2 
2 2 
2 
1 2 2 1 2 1 1 2 2 1 2 1 2 2 2 2 1 2 1 2 2 2 1 2 2 2 2 1 2 1 1 1 1 1 1 1 1 2 1 1 2 2 1 2 2 2 2 2 2 2 
2 2 
1 
1 1 1 2 1 2 2 1 1 1 2 1 2 2 2 2 2 2 
2 
2 
2 2 
2 2 2 2 2 2 2 2 2 2 2 2 2 2 2 2 2 2 2 
1 1 1 2 1 1 1 1 2 1 2 2 2 2 1 1 2 1 1 1 1 2 2 1 1 1 1 2 1 2 2 1 1 1 1 2 1 2 1 1 1 1 2 1 2 1 1 2 
1 
1 
2 
2 2 2 2 
2 
1 1 
1 2 1 
1 
2 
2 
1 
2 1 
2 1 2 
2 1 2 2 2 2 
1 
2 2 2 2 2 2 
2 2 2 1 2 2 1 1 1 2 1 2 2 
1 
1 
2 1 1 1 1 1 1 2 1 
2 
2 
1 1 2 1 1 1 
2 
2 
1 2 2 1 
1 2 1 
1 1 
2 1 2 2 1 1 2 1 2 1 1 2 1 2 1 2 2 1 2 1 1 2 2 
2 1 2 2 2 1 
2 2 2 
1 1 
2 
2 
2 
1 2 
1 1 2 1 1 
2 1 1 
2 
2 
1 2 2 2 1 1 1 2 2 
2 1 1 1 1 1 2 1 2 1 1 2 2 1 2 1 1 2 2 1 2 1 2 2 1 2 1 2 1 1 1 1 1 1 2 1 1 
1 
2 
1 2 
2 
2 2 
2 2 
1 1 2 1 2 1 1 
1 
2 1 2 2 
2 
2 1 
2 
1 
2 2 
2 
1 
1 
1 2 2 1 1 1 1 2 1 1 2 2 2 2 2 
1 
2 2 2 1 2 2 2 2 2 
1 1 
1 1 1 1 1 1 1 1 1 
2 
1 
2 2 
2 
1 2 
1 2 1 
2 2 
1 
2 1 2 2 1 1 2 1 2 1 1 1 
1 1 1 1 
1 1 
1 
2 
1 
2 
1 
1 1 1 1 
2 
1 
2 1 
1 
2 2 1 1 2 2 
2 
1 
2 2 2 2 
2 
1 
2 
2 
1 
2 1 2 1 2 1 1 2 2 1 2 2 2 1 1 2 2 1 2 2 1 1 1 2 1 1 1 1 1 2 2 2 2 2 2 1 1 2 2 1 1 2 2 1 1 2 2 1 2 2 2 
2 
1 
2 1 2 1 1 1 2 
1 
2 
1 1 2 2 1 1 1 2 2 2 1 2 2 1 1 1 1 1 1 
2 1 1 1 1 1 1 2 1 2 2 2 2 1 2 1 1 2 2 2 2 1 1 1 1 2 2 1 2 2 1 2 2 2 2 2 1 2 1 2 2 1 1 1 1 1 2 1 2 1 1 
1 
1 2 1 
2 
2 
1 
1 
2 1 
1 1 1 
1 
2 
1 2 2 1 2 1 1 2 2 2 1 2 1 1 2 2 2 1 2 2 2 1 2 2 1 2 2 2 2 2 
2 
2 
1 1 
2 
2 
1 2 1 1 1 
2 
2 
2 
1 2 2 1 1 
1 2 
2 2 
2 
1 1 2 
1 
1 
1 
2 
2 2 2 2 2 
1 1 
1 
2 
1 
1 1 
2 2 
1 
1 
2 1 

User 157 
1 1 1 1 1 1 1 1 1 1 1 1 1 1 1 1 1 1 1 1 1 1 1 1 1 1 1 1 1 1 1 1 1 1 1 1 1 1 1 1 1 1 1 1 1 1 1 1 1 1 1 1 1 1 1 1 1 1 1 1 1 1 1 1 1 1 1 1 1 1 1 1 1 1 1 1 1 1 1 
1 
2 
2 1 1 
1 
1 1 2 1 1 1 1 1 1 
2 
2 1 
2 1 2 
1 
1 2 2 2 1 1 2 2 2 2 2 1 2 1 2 2 1 2 2 2 
2 
1 
2 2 2 2 2 1 2 2 1 2 2 2 1 2 2 2 2 1 2 1 1 2 2 2 2 1 1 
2 2 
1 
2 
2 
1 1 1 1 
1 
1 1 
1 1 1 1 
2 
2 
2 2 
2 
2 1 1 1 1 
1 1 1 
1 
2 
2 
1 1 1 1 1 1 1 1 1 
1 
1 
2 2 
2 
2 
1 2 2 
1 1 1 1 
1 
2 1 2 2 2 2 1 2 1 2 1 1 1 1 
1 2 1 
2 2 
2 
2 
1 1 1 1 1 2 2 2 1 2 2 2 
2 
2 
1 2 
2 
2 
2 
2 2 2 2 1 2 2 1 2 2 2 1 
1 
2 2 1 2 2 
2 
1 2 1 1 2 1 2 1 2 1 
2 
1 1 1 2 1 2 
1 
2 2 2 2 
2 
1 
2 
2 2 2 
1 
2 
2 
2 2 1 
1 
2 
2 
1 1 1 1 
2 
2 2 2 2 2 
2 2 
1 
2 
1 1 2 1 
2 
2 
2 2 1 
2 
1 1 2 1 1 
2 
2 
1 1 1 1 
2 2 
1 1 2 
2 
2 2 
2 2 2 2 
2 2 1 1 1 2 1 1 2 2 2 1 1 1 2 1 1 1 1 1 1 2 1 1 1 1 1 1 2 1 1 1 2 2 2 2 
1 1 1 1 
2 
2 2 2 2 2 2 2 2 2 1 2 2 2 1 2 1 2 1 1 2 2 2 1 2 1 2 1 2 1 2 
2 2 2 2 2 
2 2 
1 
2 1 2 1 1 1 1 1 2 1 1 1 1 2 2 1 2 1 2 1 1 1 1 1 1 2 
2 2 
2 
1 
1 
2 2 1 2 2 2 2 2 2 2 2 2 2 2 2 2 
2 
1 
2 2 1 
1 
2 1 1 1 1 
1 
1 1 1 
2 
2 
2 2 2 
1 
2 
2 
1 1 2 2 2 1 1 
1 1 2 
1 
2 
1 2 2 
1 1 
2 
2 1 1 2 
1 2 
1 1 
2 
1 1 1 1 1 1 1 2 2 2 2 1 2 1 2 1 1 1 1 1 2 2 1 1 2 2 2 1 2 2 2 1 2 2 2 2 
2 
2 
2 
2 
2 
1 
2 
2 2 1 
1 
2 2 2 2 
2 2 
2 2 2 1 1 2 2 2 2 1 1 1 2 1 2 2 2 2 1 2 2 2 2 2 2 2 1 2 2 1 1 2 2 1 1 2 2 2 1 2 2 2 2 1 2 2 2 2 1 2 1 
2 
2 2 
2 2 1 
2 
2 1 
1 1 1 2 2 2 2 2 2 2 2 2 
2 2 
1 2 1 1 
1 

2 
2 
2 
2 2 2 2 
1 
2 
1 2 2 
2 1 
1 1 1 
2 1 2 1 2 2 2 1 1 1 2 1 2 
1 1 
1 1 
2 
1 
2 1 
2 2 
1 
1 
1 
1 
2 2 2 
1 
1 
2 1 1 
1 2 2 2 2 2 1 2 2 1 2 1 2 1 
2 2 1 
1 1 2 1 2 
2 1 1 2 2 1 
2 2 2 2 2 2 2 2 
2 2 2 
1 1 1 
1 2 1 2 2 
2 
1 
2 
1 1 2 2 2 2 2 1 2 2 2 1 
1 1 1 
1 2 
2 2 2 
2 
2 2 
2 
2 
2 
2 
2 
2 2 2 
2 
2 
1 2 2 2 2 2 2 2 2 1 1 2 2 2 2 2 2 2 2 2 2 2 2 2 2 2 
2 2 
2 2 
2 
2 
2 
2 

User 158 
1 1 1 1 1 1 1 1 1 1 1 1 1 1 1 1 1 1 1 1 1 1 1 1 1 1 1 1 1 1 1 1 1 1 1 1 1 1 1 1 1 1 1 1 1 1 1 1 1 1 1 1 1 1 1 1 1 1 1 1 1 1 1 1 1 1 1 1 1 1 1 1 1 1 1 1 1 1 1 1 1 1 1 1 1 1 1 1 1 1 1 1 
2 1 1 
2 
2 2 2 1 1 1 1 2 2 2 1 2 1 2 1 2 2 1 1 1 2 2 2 1 1 1 
1 
1 
1 
2 
2 
2 
1 
2 
2 
1 1 1 1 2 2 1 2 1 1 2 2 1 1 1 1 2 2 2 2 1 2 2 
1 
2 
1 1 2 1 1 1 2 1 1 1 1 1 1 1 1 2 1 1 1 1 1 1 1 1 1 1 1 1 1 1 1 1 1 1 1 1 1 1 1 1 2 1 1 1 1 1 1 1 1 1 2 1 1 1 1 1 2 1 1 1 1 1 1 2 2 1 1 1 1 1 1 1 1 2 1 1 2 1 1 1 1 1 1 1 1 1 1 1 1 2 1 1 1 1 1 1 1 1 1 1 1 1 1 1 1 1 1 1 1 1 1 1 1 1 2 1 1 1 
2 1 1 2 1 2 1 1 1 2 
1 1 
2 2 
1 
2 1 
2 1 1 1 1 1 1 1 2 1 1 1 2 1 2 2 1 1 1 1 1 1 1 1 1 1 1 2 2 1 1 1 2 1 1 2 1 2 1 2 1 2 2 2 2 1 1 2 1 1 1 2 1 1 1 1 2 1 1 2 1 1 1 2 2 2 1 1 1 1 1 2 1 1 1 1 1 1 2 2 1 2 1 1 2 2 1 1 1 1 1 2 1 1 1 1 1 1 1 2 2 1 1 1 2 1 2 2 1 
1 2 1 1 
1 1 1 
2 1 2 2 2 1 
2 
1 2 1 
1 1 1 
1 
2 
2 
1 
1 
2 2 2 2 2 2 
2 
1 1 1 1 2 2 2 1 
1 1 1 
1 
1 1 2 
1 
1 1 1 1 1 1 1 1 1 1 1 1 1 1 1 1 1 1 1 1 1 1 1 1 1 1 1 1 1 1 1 1 1 1 1 1 1 1 1 1 1 1 1 1 1 1 1 1 1 1 1 2 2 1 1 1 1 1 1 1 1 2 1 1 1 1 1 1 1 1 1 1 1 1 1 1 1 1 1 1 1 1 1 1 1 1 1 1 1 1 1 1 1 1 1 1 1 1 1 1 1 1 1 1 1 1 1 1 1 1 2 1 1 1 1 1 1 1 1 1 1 1 1 1 1 1 1 1 1 1 1 1 1 1 1 
1 
1 1 2 1 
2 
1 
1 1 2 1 2 1 1 1 2 2 1 2 1 1 2 2 2 1 2 2 1 2 1 1 1 1 2 1 1 1 1 2 2 2 1 2 2 2 2 2 1 2 1 1 2 2 1 1 1 1 1 2 1 2 2 2 1 2 1 
1 
1 
2 
2 
2 
2 2 1 1 1 1 2 1 1 1 2 2 1 1 
1 1 1 
1 1 1 
1 1 
2 2 
1 1 
2 2 2 
2 
1 
1 1 1 
1 1 1 
1 
2 
2 2 1 1 2 1 2 
2 
2 
1 
2 
2 
1 1 1 2 2 2 1 1 1 
1 2 1 2 
2 
2 
2 
1 2 1 1 1 
1 1 1 1 1 
2 
2 
1 1 1 1 2 
1 1 
2 
1 
2 
1 
1 
1 
1 
2 1 1 1 
2 1 
2 
2 
2 
1 
2 
1 
1 
2 
1 
2 2 2 2 
1 1 
1 1 1 1 
2 
1 
2 2 2 2 2 2 
1 2 2 2 
2 
1 
2 
1 
2 2 
2 2 
1 1 1 1 1 1 
2 
1 2 
2 2 2 
1 
2 
2 
2 
2 
2 
2 1 
2 
1 2 
2 
1 1 
2 2 
1 
2 2 
2 
1 2 
1 
2 
1 1 
2 
1 
1 
1 
1 1 1 1 2 1 1 1 2 1 1 1 1 1 1 1 1 1 1 2 2 2 2 2 2 2 2 2 2 2 2 1 1 1 1 1 1 2 1 
2 2 2 2 1 2 2 2 1 2 1 2 2 1 2 1 2 2 2 1 2 1 1 1 2 1 1 2 2 2 1 
2 1 1 1 2 2 1 1 1 1 2 2 1 2 1 1 1 1 1 1 2 2 1 1 1 1 2 2 2 2 1 2 1 2 2 1 1 2 1 1 2 2 1 2 1 1 1 1 1 2 1 1 1 1 1 1 1 1 2 2 1 1 1 2 1 1 1 1 1 1 1 1 1 1 1 1 1 1 1 1 1 1 1 1 1 1 2 1 1 2 2 1 1 1 1 
1 1 1 
1 2 2 
1 

User 159 
1 1 1 1 1 1 1 1 1 1 1 1 1 1 1 1 1 1 1 1 1 1 1 1 1 1 1 1 1 1 1 1 1 1 1 1 1 1 1 1 1 1 1 1 1 1 1 1 1 1 1 1 1 1 1 1 1 1 1 1 1 1 1 1 1 1 1 1 1 1 1 1 1 1 1 1 1 1 1 1 1 1 1 1 1 1 1 1 1 1 1 1 1 1 1 1 1 1 1 1 1 1 1 1 1 1 1 1 
1 
2 
1 
1 
1 
2 2 1 
1 2 
1 2 2 2 1 
2 2 1 1 2 
1 
1 
2 
2 2 2 2 2 2 1 1 1 2 2 1 2 2 2 1 1 2 1 2 1 2 2 1 2 2 1 2 2 2 1 2 1 2 2 2 2 2 2 1 2 1 1 2 2 1 1 1 1 1 1 1 1 1 2 1 2 1 1 1 1 2 1 2 2 1 1 2 2 1 1 1 1 2 1 2 2 1 2 1 2 2 1 2 2 
1 
2 
2 2 2 1 2 1 2 2 2 1 1 2 1 2 1 2 2 1 2 2 1 2 2 2 
1 1 
1 1 1 2 1 1 2 1 1 2 2 1 1 2 1 1 2 1 1 2 2 2 1 1 1 2 1 1 
2 
1 
1 
1 2 1 2 2 2 2 2 
2 1 
1 2 1 1 
2 2 2 2 2 2 1 2 2 2 2 2 1 2 2 2 2 2 1 2 1 1 2 2 2 1 1 2 2 2 1 2 2 
1 
1 
2 
2 
2 
1 
2 
2 
2 
1 
1 1 1 2 1 1 1 
1 1 1 
2 
2 
1 
2 2 
1 
2 
2 2 
1 1 2 2 2 
1 1 1 1 2 
1 
1 
1 
1 
2 
1 2 
1 
1 
2 
2 
2 
1 
2 
2 
2 
1 1 1 1 1 1 1 2 1 2 
2 
2 1 1 1 
1 
1 
2 1 
2 
2 
1 2 
1 
2 2 
2 1 2 
1 
2 2 
2 1 1 
1 
2 
1 1 1 
1 
1 2 
2 

User 160 
1 1 1 1 1 1 1 1 1 1 1 1 1 1 1 1 1 1 1 1 1 1 1 1 1 1 1 1 1 1 1 1 1 1 1 1 1 1 1 1 1 1 1 1 1 1 1 1 1 1 1 1 1 1 1 1 1 1 1 1 1 1 1 1 1 1 1 1 1 1 1 1 1 1 1 1 1 1 1 1 1 1 1 1 1 1 1 1 1 1 1 1 1 1 1 1 1 1 1 1 1 1 1 1 1 1 1 1 1 1 1 1 1 1 1 1 1 1 1 1 1 1 1 1 1 1 1 1 1 
2 
1 
2 
1 
1 
1 1 1 1 1 1 1 1 1 1 1 1 1 
2 
2 2 2 
1 1 
1 
1 2 1 2 
1 
2 2 1 1 1 1 1 
1 1 1 1 2 2 1 1 1 2 1 2 1 2 2 1 2 1 1 2 2 1 2 1 1 1 2 1 2 1 2 2 1 2 
1 2 1 2 1 1 1 1 1 
1 1 1 
2 
2 
2 
2 
1 2 2 1 1 1 1 1 2 1 1 1 1 1 1 2 1 1 1 1 1 
1 
2 
2 2 2 2 1 1 1 
2 1 
2 
2 1 2 1 2 2 
1 
1 
2 1 
2 
2 
1 1 1 1 2 1 1 1 
1 1 1 2 2 1 1 1 2 1 2 1 1 2 1 2 1 2 2 2 2 1 1 2 1 2 1 2 2 2 2 2 1 2 2 2 2 2 2 1 2 1 
2 
1 1 1 
2 1 2 2 
2 
1 1 1 2 2 1 2 1 2 
1 
2 2 
1 1 1 1 1 1 1 2 2 1 1 1 2 1 2 1 2 1 1 1 2 2 1 1 1 1 2 1 1 1 1 1 2 1 2 1 1 1 1 1 1 1 1 2 1 1 1 2 2 2 2 1 1 1 1 1 1 1 1 1 2 2 1 1 2 2 1 1 2 2 2 1 1 2 1 1 2 2 1 2 2 2 2 2 1 2 1 1 2 2 2 1 2 2 2 1 1 1 2 2 1 1 1 2 2 2 1 2 1 1 2 2 2 1 1 1 2 1 1 1 1 2 2 2 1 1 1 2 1 1 1 1 2 1 2 2 1 1 1 1 1 2 2 1 2 2 1 1 1 1 1 1 1 1 1 1 1 
2 2 2 2 
1 
2 
2 
2 2 2 
1 1 
2 2 2 1 1 2 2 1 1 1 2 1 1 1 2 2 1 2 2 2 1 1 2 1 1 1 2 2 1 1 2 2 1 1 2 1 2 2 2 
1 1 1 2 2 1 1 1 2 2 1 
1 1 1 1 1 1 1 1 1 1 1 1 1 
1 
1 2 1 2 1 1 1 2 1 1 1 1 1 1 1 1 1 2 1 1 1 1 1 1 1 2 1 2 1 1 1 1 1 1 2 1 1 1 2 1 1 2 1 1 2 2 2 1 1 2 1 1 2 2 1 1 1 1 1 1 1 1 2 1 1 1 1 1 2 
2 
1 
1 1 2 2 1 1 1 2 1 2 1 1 1 1 2 1 1 1 1 2 2 2 1 1 2 1 2 2 2 2 2 2 2 2 2 2 2 1 2 
1 1 2 1 2 1 1 1 2 1 1 1 1 1 1 2 1 1 1 2 2 1 1 2 1 1 1 1 1 1 1 1 1 2 2 2 2 1 2 1 1 1 1 1 1 1 2 1 1 2 1 2 1 1 1 2 1 1 1 1 2 1 1 2 1 1 2 1 2 1 1 1 1 2 1 1 1 1 1 1 1 1 1 1 1 1 2 2 1 2 2 2 2 1 1 1 1 1 1 
2 
2 
1 
2 2 2 1 2 2 1 2 1 1 2 2 2 1 2 1 1 1 2 1 2 2 1 1 1 1 2 2 2 2 1 2 1 2 2 1 2 2 2 1 1 2 1 1 1 2 2 1 2 1 1 1 1 1 1 1 2 1 2 1 2 2 1 2 1 2 1 1 2 1 2 2 2 2 2 1 2 1 1 1 1 1 1 1 1 1 1 2 2 1 1 1 1 1 1 1 2 1 2 2 1 2 1 1 2 1 1 1 
2 1 2 1 1 2 1 2 2 2 2 2 2 2 2 2 2 1 1 2 1 1 1 2 2 2 2 2 2 2 1 2 1 1 1 1 1 1 1 2 1 1 1 2 1 
2 
2 
2 1 1 1 2 1 1 
1 
2 
1 1 
2 
1 2 1 1 1 1 1 2 1 
1 2 
2 1 2 1 
2 
1 

1 1 1 1 1 2 1 1 1 2 2 2 1 2 1 1 1 2 1 2 2 1 1 2 2 1 1 1 1 2 1 1 2 1 1 1 1 1 2 2 1 2 2 1 1 2 1 1 2 1 1 1 1 2 1 2 1 1 1 1 1 2 2 2 1 2 1 1 1 1 2 1 1 2 2 2 1 1 1 1 1 2 1 1 1 1 2 1 1 1 2 1 1 2 1 1 1 1 2 1 2 
1 
2 
2 2 
1 1 1 1 1 
2 
2 2 2 1 
2 
1 1 1 1 1 
1 1 1 1 
2 
1 
1 1 
2 2 
2 1 
2 

User 161 
1 1 1 1 1 1 1 1 1 1 1 1 1 1 1 1 1 1 
1 2 2 2 1 1 2 1 1 
2 1 2 
2 
2 2 
1 
2 
1 2 2 2 2 2 1 2 1 1 2 1 
2 
2 
2 
1 2 2 1 1 
2 
2 
2 
2 1 1 2 2 2 1 
2 2 2 2 2 1 2 1 2 
2 
1 1 1 1 
1 
2 
2 2 2 
2 2 
2 1 2 1 1 
2 1 2 1 2 2 2 1 
2 2 2 2 
2 
1 1 1 
2 
1 1 
1 1 
1 2 2 2 
2 2 1 1 1 
1 
1 1 2 2 2 2 1 1 1 1 
2 
1 
1 
2 
1 2 1 
2 2 1 2 1 2 1 1 
1 1 2 1 2 2 1 1 1 2 
2 
1 
2 2 
1 1 
1 
1 
2 1 2 2 2 1 1 2 2 2 2 2 2 
2 
2 
1 1 
1 
2 2 1 2 2 2 2 
2 
1 
2 
1 1 2 1 1 1 1 
2 2 
1 
2 1 
1 
2 1 1 2 1 
2 
2 
2 2 
1 

User 162 
1 1 1 1 1 1 1 1 1 1 1 1 1 1 1 1 1 1 1 1 1 1 1 1 1 1 1 1 1 1 1 1 1 1 1 1 1 1 1 1 1 1 1 1 1 1 1 1 1 1 1 1 
2 
2 
2 2 2 
1 
1 2 2 1 2 2 2 2 1 2 1 
1 
2 
2 
2 2 1 2 
2 
2 
2 1 1 2 2 2 1 2 2 1 2 1 2 2 2 1 1 2 2 1 1 2 2 2 2 2 2 2 1 2 2 2 2 1 2 2 2 1 1 1 1 1 1 2 1 2 1 
2 2 2 1 1 2 1 2 
2 
1 2 2 2 2 1 1 1 2 2 2 2 2 2 1 2 1 2 1 1 1 2 2 1 2 1 1 2 1 2 1 2 2 1 2 1 2 1 2 1 1 1 1 2 2 
2 
2 2 
2 
1 
2 
1 2 2 
2 1 
1 
1 
2 
1 1 
1 
2 2 1 1 2 
1 2 1 
2 2 1 2 
1 
2 2 
2 
1 
1 1 1 
2 
2 
2 2 2 2 1 2 2 2 2 2 1 2 2 2 2 1 
2 2 1 
2 
2 2 1 
2 
2 
2 
1 
2 2 1 
2 
2 
1 1 
1 1 1 1 1 1 1 2 1 1 1 1 1 1 1 1 
2 2 2 2 
1 
1 2 2 1 1 2 1 2 1 1 1 2 1 2 2 2 2 2 2 1 2 2 1 1 1 1 1 1 1 2 2 1 2 1 2 1 1 2 2 1 1 1 2 2 2 2 1 2 1 1 2 1 
2 
1 
2 2 2 2 
2 
1 
2 
2 2 1 1 2 1 2 1 2 
2 2 1 1 
2 2 1 
1 
1 2 1 2 1 
2 1 2 
1 1 
2 
2 
1 1 1 1 2 2 
2 2 1 2 1 2 1 1 1 
1 
1 1 1 2 1 1 2 
2 
1 
2 2 2 1 1 1 1 1 2 1 
1 1 1 1 1 
1 1 1 
2 
1 
1 1 2 1 1 1 2 2 1 2 1 1 2 1 2 1 2 1 2 2 1 1 2 2 1 2 2 2 1 2 1 1 2 2 1 2 1 2 2 1 2 2 1 1 2 2 2 2 2 1 1 1 1 
2 1 2 
1 
2 2 2 2 2 2 2 2 
2 
1 1 1 1 1 1 1 1 2 2 1 1 1 1 1 1 1 
2 
2 2 
2 
2 2 2 2 
2 
2 1 2 1 2 1 2 2 1 2 1 2 2 2 2 1 2 2 1 2 1 2 2 1 1 2 1 2 
2 1 1 
2 
1 
2 2 1 1 2 
2 1 2 2 2 1 2 
1 
1 
2 
2 
1 
2 2 
2 2 
1 2 2 2 2 2 2 
2 2 
1 2 2 
2 1 2 
2 2 2 1 1 1 2 2 1 1 1 2 2 2 1 1 2 2 2 1 2 2 1 1 2 2 2 1 1 1 1 
1 
1 1 2 
1 1 1 2 2 1 
1 
2 
1 
2 
2 1 
2 2 2 2 2 1 2 1 1 1 2 1 2 
1 
2 2 1 2 2 2 2 2 
1 1 1 1 1 1 2 1 1 1 1 
2 2 
1 
2 
2 2 
1 
1 
2 
2 2 2 
2 
2 2 1 2 1 2 1 2 2 1 2 1 1 2 2 1 2 2 2 2 2 
1 2 1 1 1 2 2 1 1 1 2 
2 
1 
2 
1 2 2 2 2 1 1 
2 
1 
2 2 1 1 2 2 1 2 1 1 1 1 2 2 1 1 2 2 2 2 1 1 1 2 1 1 
2 2 1 
1 
2 
1 
1 2 2 
2 
2 2 1 2 2 1 2 2 1 2 1 2 
1 
1 1 2 
1 
2 
2 2 1 2 1 2 2 2 2 
2 
1 
1 
2 

User 163 
1 1 1 1 1 1 1 1 1 1 1 1 1 1 1 1 1 1 1 1 1 1 1 1 1 1 1 1 1 1 1 1 1 1 1 1 1 1 1 1 1 1 1 1 1 1 1 1 1 1 1 1 1 1 1 1 1 1 1 1 1 1 1 1 1 1 1 1 1 
2 2 1 2 1 2 1 1 2 2 2 1 
2 2 1 1 1 1 1 1 2 1 1 1 2 1 2 1 1 2 1 1 1 2 1 1 1 1 1 2 1 1 1 2 1 1 1 1 1 2 2 1 1 2 1 2 1 1 1 1 1 1 1 2 1 2 1 2 2 1 1 2 1 2 2 1 1 1 1 1 1 1 1 1 1 2 2 1 1 2 1 1 2 2 1 1 1 1 1 1 2 2 1 2 1 1 1 1 1 1 1 2 1 1 1 1 1 1 1 2 2 2 1 1 1 2 1 1 1 1 1 1 1 2 1 2 2 1 1 2 2 2 1 1 1 2 1 2 1 1 1 1 1 1 
2 
2 
2 2 
2 2 
2 2 2 
2 1 
1 
1 1 1 1 
1 
2 
2 
2 
1 
1 1 1 1 1 1 1 
1 2 1 
2 2 2 
1 
2 
1 2 2 1 2 1 1 
2 2 2 
2 
1 
2 
1 1 1 1 2 1 1 
1 
1 
1 
2 2 
1 
2 
1 
1 
1 
2 
2 2 2 
2 
1 
2 
1 
2 
2 2 2 
2 2 2 2 2 1 1 2 2 1 2 2 1 2 1 2 1 1 2 1 1 2 1 2 2 2 1 1 2 1 2 1 2 2 1 2 1 2 
1 1 1 1 
2 1 1 1 1 1 1 1 1 1 1 1 2 2 2 2 1 1 1 2 1 1 1 1 1 2 2 1 1 1 2 2 1 1 1 1 1 2 1 1 1 2 2 2 2 1 1 1 2 1 1 1 1 1 1 1 1 1 2 1 1 1 1 1 1 1 2 1 2 2 2 1 1 2 2 1 1 2 1 1 2 2 1 2 1 1 1 1 2 1 1 1 1 2 1 1 2 1 1 2 1 2 1 1 1 2 1 2 1 1 1 1 2 2 2 1 1 2 1 1 2 2 1 2 2 1 1 1 2 1 2 1 2 2 1 1 2 2 2 1 2 1 1 2 1 2 2 1 1 1 1 1 1 
1 
2 
1 1 1 1 1 1 1 1 1 
2 1 1 
2 2 2 2 
1 1 1 1 1 2 1 1 2 1 1 2 2 2 
2 
1 1 
1 
1 
1 
2 
2 1 1 1 1 
2 
1 1 1 1 1 1 2 1 1 1 1 1 2 1 1 2 1 2 2 1 2 1 2 2 1 2 2 1 1 1 2 1 2 1 2 1 2 2 2 2 1 2 1 2 2 2 2 1 1 2 2 
1 1 1 1 2 1 2 1 2 1 
1 
1 1 2 2 2 1 
2 2 
1 1 1 1 1 1 1 1 1 1 1 1 1 1 1 
2 
2 
2 1 1 1 1 1 2 2 1 2 1 2 2 1 1 1 1 2 2 1 2 2 1 1 2 1 2 2 1 1 2 2 1 1 2 1 2 1 1 2 1 2 1 1 2 1 1 2 2 1 1 1 1 1 1 1 2 1 1 1 1 1 1 1 1 2 1 1 1 2 2 2 1 1 1 2 1 1 2 1 2 1 2 2 1 1 2 2 1 1 1 1 2 1 2 1 1 1 2 1 1 2 1 1 2 1 1 1 1 1 1 1 1 1 1 1 1 1 1 1 1 1 1 1 1 1 1 1 2 2 1 1 1 1 1 1 1 1 1 1 1 1 
1 
2 
2 
1 1 
1 1 
1 
1 
1 
1 2 
1 
1 1 1 
2 
1 2 
2 
1 
2 
1 1 
1 
2 

User 164 
1 1 1 1 1 1 1 1 1 1 1 1 1 1 1 1 1 1 1 1 1 1 1 1 1 1 1 1 1 1 1 1 1 1 1 1 1 1 1 1 1 1 1 1 1 1 1 1 1 1 1 1 1 1 1 1 1 1 1 1 1 1 1 1 1 1 1 
2 1 2 2 2 2 1 2 2 1 1 2 2 1 2 2 2 2 2 2 2 2 1 1 2 1 2 1 2 2 2 2 2 2 2 2 2 2 2 2 1 2 2 2 2 2 1 2 2 2 1 1 1 1 1 1 2 1 1 1 1 2 1 1 2 2 1 2 2 2 2 2 2 2 1 2 1 1 2 2 2 1 1 2 1 1 2 2 2 1 2 1 1 1 1 1 1 1 1 2 1 2 1 1 2 1 1 1 2 1 2 
2 2 
1 2 2 
1 1 1 1 1 
1 
2 2 1 2 1 
2 
1 1 
1 
2 1 
2 
2 
1 
1 
2 1 
1 2 2 
2 
2 2 2 1 2 2 2 2 2 1 1 2 
2 2 2 2 2 
2 
1 1 1 1 1 1 1 1 1 1 1 1 1 2 1 1 
2 2 
2 
2 
2 
1 
2 
1 1 1 
1 1 
2 
2 
1 
1 1 1 2 1 1 1 1 1 1 1 1 2 2 2 1 1 2 2 1 1 1 2 1 1 
2 
1 2 1 1 2 1 1 1 1 1 2 2 1 2 1 1 1 2 1 1 1 1 1 2 1 2 1 1 1 1 2 2 2 1 1 2 
2 
1 
1 
2 
2 
2 
1 1 1 1 1 2 1 2 1 1 1 1 1 1 2 
1 
2 2 2 
2 
1 
1 
1 2 
1 
2 2 
2 2 2 2 2 2 2 1 
2 1 1 1 1 2 2 1 2 1 1 2 2 1 1 1 2 2 1 
1 1 1 1 1 1 1 
1 
2 2 
2 
1 
1 1 1 1 1 1 1 1 1 1 1 1 1 
1 1 
1 2 2 2 
1 2 2 1 
1 1 1 1 1 
1 2 2 2 2 2 1 1 2 1 2 1 2 2 1 1 1 2 2 1 1 1 1 2 2 1 2 1 2 1 2 1 2 1 1 2 1 2 1 1 1 1 2 1 2 2 1 1 2 2 2 2 1 1 1 1 2 1 1 2 2 1 1 1 1 2 1 1 2 1 1 1 2 1 2 2 1 1 2 
2 2 2 
1 
2 1 1 2 1 1 1 2 1 1 
2 1 1 1 2 2 2 2 2 1 1 2 2 1 2 2 2 2 2 1 1 1 2 2 1 1 2 
1 
1 2 1 2 2 1 2 2 2 
1 1 
2 2 
2 2 2 2 2 2 2 2 2 2 1 2 2 2 2 2 2 2 2 2 2 2 2 2 1 1 2 2 1 2 
1 
1 
1 1 1 
2 2 2 1 2 2 2 2 2 2 2 1 
1 
2 2 2 
1 
1 1 1 
1 
1 
1 1 1 
2 
1 
1 1 
1 
1 1 2 2 2 2 2 2 
2 
2 2 
1 
1 1 1 1 1 2 1 2 2 2 2 1 
2 2 2 1 2 
1 1 1 2 2 2 1 1 1 1 1 1 1 2 1 2 2 2 1 2 1 2 2 2 2 1 1 1 2 1 2 1 1 1 1 1 1 2 2 1 
2 
2 1 1 
1 
2 1 2 2 
1 
1 1 1 2 1 1 1 1 1 1 1 1 1 1 1 2 2 1 1 2 1 
1 1 1 1 1 
1 
1 
2 
2 
1 
2 2 2 
2 
2 2 2 1 1 1 
1 1 
2 1 1 
1 1 1 
1 
2 2 
1 2 
1 2 2 1 1 1 2 1 
2 
1 2 

User 165 
1 1 1 1 1 1 1 1 1 1 1 1 1 1 1 1 1 1 1 1 1 1 1 1 1 1 1 1 1 1 1 1 1 1 1 1 1 1 1 1 1 1 1 1 1 1 1 1 1 1 1 1 1 1 1 1 1 1 1 1 1 1 1 1 1 1 1 1 1 1 1 1 1 1 1 1 1 1 1 1 
2 1 1 1 1 1 1 1 1 1 1 1 1 2 1 1 1 1 1 1 1 1 1 1 1 2 1 2 
2 
1 2 1 1 2 1 2 1 1 2 1 1 1 2 1 1 
1 
2 2 
1 
2 
1 
2 2 
2 2 2 2 1 1 1 1 1 1 
2 
2 
1 
1 2 
1 2 1 2 
2 
2 1 1 1 1 2 2 1 2 1 1 1 2 1 1 2 1 1 1 1 1 2 1 1 1 1 1 1 2 1 2 2 
1 1 2 
1 2 1 1 1 
1 2 2 1 1 2 
2 
2 
1 
1 1 
1 
1 
2 2 2 2 2 2 2 2 2 
1 1 1 
2 
1 2 2 2 1 
1 
1 1 2 2 
2 2 
1 
1 1 1 1 1 1 1 1 1 1 1 1 1 1 1 
2 
2 
2 
1 
2 
1 1 
1 
2 
2 
2 1 1 1 2 2 1 1 1 1 1 
1 
2 
1 
2 1 2 1 1 1 2 1 2 
1 
1 1 1 2 1 1 1 1 1 2 1 2 1 1 
2 2 2 1 
2 
1 
1 1 2 2 
2 
2 2 2 1 2 2 1 1 2 1 1 1 1 1 1 1 1 1 1 1 1 1 1 1 2 1 1 1 2 1 
1 1 1 2 1 1 1 1 1 2 2 1 2 1 1 1 2 1 2 2 
2 2 2 2 1 
2 
1 2 2 
2 
1 
2 2 2 2 1 1 2 1 2 2 2 2 1 2 1 2 1 1 1 2 1 2 1 1 2 1 2 
2 2 1 
1 
1 
1 
2 2 
1 
2 1 1 
2 2 
1 1 1 2 1 2 2 1 1 2 1 2 2 2 1 1 2 1 2 2 1 2 1 1 2 1 1 2 2 
1 
1 
1 
2 
1 1 2 
2 
1 
1 
1 2 2 
1 
2 2 
2 
1 1 
2 
2 
2 
2 2 
1 2 
2 
1 
1 
2 
1 
2 1 1 2 
1 1 1 1 1 1 
1 
2 1 2 2 2 2 
2 2 1 2 1 1 1 1 2 
1 1 1 1 1 1 2 1 2 1 1 1 
1 
1 1 1 
1 2 1 1 1 1 1 
2 1 1 2 2 1 1 2 
1 1 1 2 1 2 1 1 1 1 
2 2 1 2 1 2 1 2 
1 2 
1 2 2 1 1 1 2 2 1 1 1 2 2 1 1 2 1 2 2 2 1 1 2 1 1 2 1 
1 2 1 1 1 1 1 1 1 1 
1 1 1 1 
1 
1 
2 
2 
1 
1 2 1 2 
2 

User 166 
1 1 1 1 1 1 1 1 1 1 1 1 1 1 1 1 1 1 1 1 1 1 1 1 1 1 1 1 1 1 1 1 1 1 1 1 1 1 1 1 1 1 1 1 1 1 1 1 1 1 1 1 1 1 1 1 1 1 1 1 1 1 1 1 1 1 1 1 1 
2 2 1 2 1 1 1 2 1 1 1 2 1 2 1 1 1 1 2 2 2 1 2 1 2 2 2 
2 2 2 1 1 
2 
1 
2 
2 
2 
2 
2 1 1 1 1 1 
2 1 
2 1 2 
1 
1 1 2 2 1 1 2 1 1 2 1 1 2 1 2 2 1 1 2 1 
1 2 2 1 1 2 2 2 1 2 1 2 1 2 2 2 
2 
1 
2 2 
2 2 2 1 
2 
2 2 1 2 1 2 2 2 2 2 2 2 1 1 2 2 2 1 1 2 2 2 2 2 2 2 2 2 2 2 2 2 1 2 1 1 2 
1 1 
1 
2 
1 
1 
1 2 
1 1 1 1 1 
2 
2 
1 1 1 1 1 1 1 1 1 1 2 
2 2 2 2 1 1 2 2 2 2 1 1 2 2 2 2 2 2 2 2 2 2 2 2 2 2 2 2 2 2 2 2 1 2 2 1 2 2 1 2 2 2 2 1 2 2 
2 
2 2 2 
2 2 
2 
1 
1 
2 2 
2 2 
1 1 
2 
1 
1 1 
2 2 
2 
1 1 1 
1 
1 
2 2 1 1 
2 1 1 2 1 2 
2 
2 
2 
2 
1 
2 
2 
1 
2 
1 
1 
2 
2 
1 2 1 1 
2 
1 2 1 1 1 2 2 2 2 2 1 2 1 1 1 1 1 1 2 2 1 1 1 2 1 1 1 1 1 1 
2 
2 
2 
2 
2 1 2 
2 2 2 2 2 2 2 2 
2 
2 2 
1 1 2 1 1 2 1 1 2 1 2 2 2 1 1 2 1 2 1 2 1 1 2 
1 
2 2 
2 
1 1 1 1 
1 1 1 
1 
2 2 2 
2 1 1 2 1 1 2 
2 
1 1 
2 
1 2 
1 
2 
2 
2 
2 
2 2 2 2 
1 1 2 1 1 2 2 
2 2 1 1 2 2 2 2 2 2 1 1 2 1 2 2 2 1 2 1 2 1 2 2 2 1 
1 1 1 2 2 1 
2 1 
2 
1 1 1 1 1 1 2 2 1 1 1 1 2 1 1 
1 1 
2 
1 1 
2 2 2 2 1 2 1 1 
2 2 2 1 2 2 2 2 2 1 2 1 1 1 2 1 2 1 2 2 2 1 2 2 2 2 
2 
1 
1 1 1 1 1 2 1 1 1 1 1 1 1 1 1 1 
1 
2 1 1 2 1 1 1 1 
2 
2 2 1 1 
1 1 1 1 1 1 
1 2 2 1 
2 
1 
2 
1 1 1 1 2 2 1 1 2 1 1 1 1 2 2 2 2 
2 
2 
2 2 2 
2 1 1 2 1 2 1 2 1 1 2 1 2 1 2 2 2 2 2 2 2 2 2 2 1 1 2 2 1 2 2 
2 
2 2 2 
2 
1 
1 
2 2 
1 1 2 2 1 1 1 2 1 2 1 2 1 2 2 2 2 2 1 2 1 1 1 2 2 1 1 2 1 1 2 2 1 2 1 2 1 2 1 1 1 1 2 1 2 2 2 2 1 
2 
2 1 
1 1 1 1 1 
2 
2 
2 
2 2 1 
1 2 
2 2 1 
2 1 
2 
2 2 
2 2 2 2 2 2 2 2 2 2 2 2 2 2 2 1 2 
2 
1 
2 
2 
2 
2 
2 
2 2 2 2 2 2 2 2 2 2 2 2 2 2 2 2 2 2 2 2 2 2 2 2 2 2 2 2 
1 2 2 2 2 2 2 2 
2 
2 2 2 2 
2 2 2 1 2 2 2 2 2 1 2 
1 2 
2 2 1 2 2 1 2 2 2 1 2 1 1 1 2 1 1 1 
1 1 2 
2 2 
1 1 
2 2 
1 
1 1 2 2 2 1 2 2 1 
2 
1 2 2 2 1 1 2 2 1 2 2 2 2 1 1 2 1 2 1 1 1 2 2 1 1 2 2 2 2 1 1 
1 1 1 
2 2 2 1 1 1 2 1 2 2 1 1 2 
2 
2 
2 2 2 
2 
1 
2 
2 1 
1 
1 2 2 2 2 2 2 2 2 2 2 2 1 2 2 2 2 2 2 2 2 2 1 2 2 2 2 2 2 2 2 1 2 2 2 
1 
2 1 1 1 2 
2 
1 1 2 2 
2 
1 1 1 2 2 2 1 2 1 2 2 1 1 2 2 2 2 1 2 1 2 2 2 2 
1 2 1 
2 2 2 2 2 2 2 2 2 2 2 2 2 2 2 2 2 2 2 2 2 2 2 2 
2 
1 1 
2 
2 
1 
1 1 
1 1 
2 
2 2 2 2 2 2 2 2 1 2 2 2 2 
1 
2 2 
1 
2 
2 
1 
1 
1 
2 1 
2 
1 1 
1 
2 
2 2 1 
2 
1 
2 
2 
2 
2 1 2 1 2 1 1 1 2 2 2 2 2 1 2 2 2 2 2 2 1 1 2 
2 
2 2 2 2 2 1 2 1 2 2 1 1 2 2 
2 1 1 2 1 2 
2 
2 2 2 2 2 2 2 2 1 2 2 2 2 2 

User 167 
1 1 1 1 1 1 1 1 1 1 1 1 1 1 1 1 1 1 1 1 1 1 1 1 1 1 1 1 1 1 1 1 1 1 1 1 1 1 1 1 1 1 1 1 1 1 1 1 1 1 1 1 1 1 1 1 1 1 1 1 1 1 1 1 1 1 1 1 1 1 1 1 1 1 1 1 1 1 1 1 1 1 1 1 1 1 1 1 1 1 1 1 1 1 1 1 1 1 1 1 1 1 1 1 1 1 1 1 1 1 1 1 1 1 1 1 1 1 1 1 1 1 1 1 1 1 1 1 1 
2 1 
1 
1 
1 1 1 1 1 1 1 1 1 1 1 1 1 1 1 1 1 
1 
2 1 
2 2 2 2 2 1 2 1 2 2 
1 1 1 1 1 1 
1 2 1 2 
1 
2 
1 1 1 1 
2 
1 
1 
1 
1 1 2 2 1 1 2 1 2 1 2 2 1 1 
1 
2 
2 
2 2 1 2 1 2 
1 2 2 2 1 2 2 1 2 1 1 2 1 1 2 1 1 2 1 1 1 2 2 2 1 1 2 1 
1 2 
2 
2 1 2 1 1 1 2 2 2 2 2 2 1 
2 
2 2 2 2 2 1 1 1 1 1 1 2 1 2 1 2 
1 
2 1 1 1 1 
2 2 
2 2 1 2 1 2 1 1 1 1 1 1 2 2 1 2 1 2 1 1 2 1 1 1 2 1 2 2 1 2 2 1 1 2 1 1 1 1 2 2 1 1 2 2 1 1 1 1 2 2 2 2 2 2 2 2 2 1 1 1 2 1 2 2 2 1 1 1 
1 1 2 2 1 2 2 
2 2 
2 
2 
1 2 1 1 2 2 1 1 1 1 2 2 2 1 2 1 1 2 1 2 2 1 1 1 2 1 1 2 2 1 1 2 1 2 2 1 1 2 2 1 2 2 1 1 2 2 1 1 2 2 1 1 1 2 2 2 1 1 1 2 1 2 2 1 1 2 2 2 1 1 2 1 1 
2 2 2 2 2 2 2 2 1 1 2 2 2 2 2 2 2 2 
1 1 1 1 1 1 
2 
2 1 
2 1 1 
2 
1 
2 2 1 2 1 2 1 2 
2 2 
1 1 2 1 2 1 2 1 1 1 1 2 1 1 
1 1 1 1 1 2 2 2 1 1 2 1 1 1 2 1 1 1 2 2 1 
2 
1 2 2 2 2 1 1 2 2 2 1 2 1 2 1 2 2 1 2 2 2 2 2 2 1 1 2 2 1 1 2 2 1 2 1 1 2 1 2 2 1 2 2 1 2 1 2 1 2 2 
2 
1 
1 1 1 1 1 
2 1 2 2 1 1 2 1 1 1 1 1 2 1 1 1 2 1 2 2 1 
2 1 1 1 2 
1 1 1 1 1 1 
1 1 
1 1 1 1 1 1 2 1 1 1 2 1 1 
1 
2 
2 
1 1 1 1 2 1 1 1 1 2 1 1 1 1 1 1 1 1 1 1 1 1 1 1 1 1 1 1 1 1 1 1 1 1 2 1 1 1 1 1 1 1 1 1 2 1 1 1 1 2 1 1 1 1 1 1 2 1 1 1 2 1 1 1 
2 2 
1 
2 2 2 1 1 2 1 2 1 2 2 2 
2 1 2 
2 2 1 1 2 1 2 1 1 1 
1 1 1 1 1 1 1 1 1 1 1 1 1 1 1 1 1 1 1 
1 1 2 1 1 2 2 1 
1 1 1 2 2 1 1 1 2 1 1 1 1 1 2 1 1 1 1 2 2 1 1 1 2 2 1 1 1 1 2 1 1 2 1 2 2 1 2 1 1 1 1 1 1 1 2 1 1 1 1 2 2 1 1 1 2 1 1 1 1 2 1 1 1 1 1 2 2 1 2 1 2 2 1 1 1 2 1 2 2 1 2 1 2 1 1 2 1 1 1 1 2 1 2 2 2 1 1 2 1 1 1 1 2 2 1 2 1 1 1 2 2 2 1 1 1 2 1 1 2 1 1 1 2 2 1 1 1 1 1 2 2 1 1 2 1 1 1 2 1 1 1 1 1 1 1 
1 1 2 2 2 1 1 1 2 1 1 1 1 1 2 1 1 1 2 1 
2 
2 
1 1 1 1 1 1 1 1 1 1 
1 
2 
1 2 1 2 1 2 1 1 1 1 2 1 2 2 1 2 1 2 1 2 1 2 1 1 2 2 1 1 1 1 2 2 1 1 1 2 1 2 1 1 
1 1 1 1 1 1 1 
1 1 2 
1 
1 1 
2 
2 2 2 2 1 2 1 1 1 2 1 2 1 1 1 1 2 2 2 2 
2 
2 
1 1 2 1 1 2 1 1 2 2 2 1 2 2 
1 
2 
1 
1 2 2 2 
1 1 2 
2 
2 
1 1 1 2 1 1 1 1 1 1 1 1 1 1 2 
2 2 
1 
2 
1 
1 2 1 1 2 2 
1 1 1 1 1 1 1 1 1 1 1 1 1 1 1 1 1 1 1 
2 1 1 1 1 2 
2 2 2 2 1 2 2 2 
2 2 
1 1 1 1 1 1 1 
1 2 1 
2 2 
1 2 1 1 1 
2 
1 
1 2 
2 
2 2 2 2 1 1 1 2 1 2 2 2 
1 1 2 1 2 2 1 1 1 2 1 1 2 1 1 1 1 1 1 2 2 1 2 1 2 1 2 1 
2 1 1 1 
2 
2 
2 
2 2 1 1 2 1 1 2 1 1 1 1 1 1 1 
2 2 
1 1 1 
2 
1 1 1 1 
2 
2 
2 2 2 1 
2 
2 
1 
1 1 1 2 2 2 1 1 2 2 2 2 1 2 2 1 2 1 
1 
1 1 1 1 
2 
2 
1 2 2 
1 
1 
2 
2 1 1 2 1 1 1 1 2 2 1 1 1 2 2 1 1 1 2 2 1 
1 1 1 1 1 
2 
1 
1 2 2 2 2 1 1 2 2 1 1 2 2 2 2 2 2 2 2 2 2 1 1 2 1 1 1 2 1 1 1 2 2 1 2 1 2 2 2 2 1 2 1 2 1 1 2 1 1 1 1 2 1 1 1 1 2 1 2 1 2 1 2 1 1 2 1 2 2 1 1 2 2 1 1 2 1 1 2 1 1 2 2 1 1 2 1 1 1 1 1 2 2 2 1 2 1 1 2 2 1 2 
1 1 1 1 2 1 2 2 2 2 1 2 2 1 2 1 2 2 1 1 2 1 1 1 2 1 1 2 1 2 2 1 1 2 2 2 1 2 1 2 1 1 2 2 1 2 1 2 2 1 1 1 2 2 1 1 1 1 2 2 1 2 2 1 2 2 1 1 1 2 2 1 2 1 2 2 1 1 1 2 1 1 1 2 2 1 1 1 1 2 2 1 1 1 1 2 2 1 2 2 1 2 1 1 1 1 2 1 1 1 2 1 2 1 2 1 1 1 2 2 2 1 2 1 2 1 1 2 1 2 1 1 1 2 1 1 2 1 1 2 2 1 2 1 1 1 2 1 1 2 2 1 1 1 1 2 2 1 2 1 2 1 1 2 2 1 1 2 2 2 1 1 
2 
1 1 
2 1 2 2 1 2 2 2 2 2 1 2 2 2 2 2 2 2 2 2 2 2 1 2 2 
2 
1 1 
2 
1 1 1 2 2 2 2 2 2 2 1 2 2 2 
2 2 
2 2 2 2 2 1 2 1 1 2 1 2 2 2 2 2 2 2 2 2 
2 
1 2 2 1 1 2 2 1 
2 
2 
1 1 1 1 1 1 
1 
2 2 2 1 2 1 2 2 2 2 2 2 2 2 2 1 2 2 
2 
1 
2 
2 
1 2 2 
2 2 2 2 1 1 2 1 2 1 
1 
2 
2 2 1 
1 
2 2 
2 
2 1 1 1 1 1 2 2 1 2 1 1 1 1 1 1 1 1 
2 2 1 2 1 2 
1 1 1 2 2 2 1 2 1 1 1 1 1 1 1 
1 2 2 2 1 1 1 2 1 1 1 2 1 1 1 2 1 1 1 1 1 2 1 1 2 1 1 2 2 1 1 2 1 1 1 1 1 1 1 2 2 1 2 1 1 1 1 2 1 1 1 1 2 1 1 1 1 2 1 1 1 1 1 1 1 2 1 1 1 2 1 1 2 1 1 1 1 1 1 1 1 1 1 1 1 1 1 1 1 1 1 1 2 2 1 1 1 1 1 1 2 1 2 2 1 1 2 2 1 2 2 1 1 1 1 1 1 1 1 1 2 2 2 1 
2 2 1 1 2 
1 
2 
2 
2 
1 
1 
2 
2 
2 2 2 1 2 2 1 2 1 1 1 1 2 2 1 2 2 1 2 2 2 1 2 2 2 1 1 1 2 1 1 1 1 2 1 1 2 1 2 1 2 2 1 1 2 2 2 2 2 1 2 1 1 2 1 1 2 1 2 2 2 2 2 2 2 1 1 2 2 2 1 1 2 1 2 2 2 1 2 1 1 2 1 2 2 1 2 1 1 1 2 2 2 1 1 1 2 1 1 1 2 1 1 2 1 1 1 2 2 2 2 1 1 2 2 2 2 

User 168 
1 1 1 1 1 1 1 1 1 1 1 1 1 1 1 1 1 1 1 1 1 1 1 1 1 1 1 1 1 1 1 1 1 1 1 1 1 1 1 1 1 1 1 1 1 1 1 1 1 1 1 1 1 1 1 1 1 1 1 1 
1 1 1 1 1 2 2 1 2 
1 
1 
2 1 1 2 2 2 2 1 1 1 2 1 2 1 2 2 2 1 1 2 2 1 1 2 1 2 2 2 2 2 1 2 2 1 2 2 2 2 1 2 1 1 2 2 1 2 2 2 1 
2 
1 1 2 1 1 2 1 1 2 
2 1 1 
2 
2 1 
2 
1 
1 1 1 2 1 1 1 2 1 1 1 1 2 1 2 2 2 1 1 2 2 1 1 1 1 2 1 1 1 2 1 1 1 1 1 2 1 2 1 1 1 1 1 1 1 1 1 
2 2 
1 1 2 2 2 
1 
1 2 1 1 1 2 1 1 1 1 1 1 2 2 1 1 1 2 1 1 2 2 1 2 2 1 2 1 2 2 
1 
2 2 
2 
2 
2 2 2 2 2 2 2 2 2 2 2 2 2 2 2 2 2 2 2 2 2 2 1 2 1 2 1 2 2 2 2 1 2 2 2 2 2 2 2 2 2 2 2 2 2 2 2 2 2 1 2 2 1 1 2 1 2 2 1 2 2 2 2 1 2 2 2 2 2 2 2 2 2 2 2 2 2 2 2 2 2 2 2 2 1 2 2 
2 1 2 
2 2 1 1 1 2 2 1 1 
2 
2 2 2 
1 1 1 1 2 1 1 2 1 1 2 1 2 2 2 2 1 1 1 2 1 1 2 1 2 1 1 1 2 2 2 1 2 2 1 2 1 1 1 2 1 1 2 2 1 2 
2 
1 
1 
2 1 2 2 1 1 2 2 1 2 
1 1 1 
2 2 1 1 2 1 2 
2 
1 
1 1 2 2 2 2 1 1 1 2 2 1 2 2 2 2 2 1 2 2 2 1 1 2 1 1 2 1 2 2 2 1 2 1 2 1 2 1 1 1 2 2 1 1 1 2 1 2 1 1 1 2 2 2 2 2 
2 
2 
1 1 2 1 1 2 
1 1 
1 
2 
1 1 
2 
2 
1 2 2 
1 1 1 1 1 1 1 1 1 1 1 2 2 1 2 1 1 1 2 1 1 1 2 1 1 1 2 1 2 1 1 1 1 1 1 1 2 1 2 
1 
1 
1 
2 
2 1 1 2 
2 
2 2 
1 
1 
1 
2 
2 1 
2 
2 
2 1 
1 
1 
1 2 2 
1 
2 
1 2 1 1 2 2 1 1 2 2 2 2 1 2 
1 1 
1 1 2 
2 2 
1 1 
2 
1 
1 
2 
2 1 
1 1 2 1 1 2 
1 
1 
1 
1 
2 1 2 
2 
2 

User 169 
1 1 1 1 1 1 1 1 1 1 1 1 1 1 1 1 1 1 1 1 1 1 1 1 1 1 1 1 1 1 1 1 1 1 1 1 1 1 1 1 1 1 1 1 1 1 1 1 1 1 1 1 1 1 1 1 1 1 1 1 1 1 1 1 1 1 1 1 1 1 1 1 1 1 1 1 1 1 1 1 
2 2 
1 1 1 1 1 1 1 1 2 2 1 1 
2 2 2 1 1 
1 2 1 2 1 2 2 1 1 2 2 2 2 2 2 1 2 2 2 2 1 2 1 1 2 2 2 1 2 1 1 2 2 1 1 2 1 2 2 2 2 1 2 2 2 2 1 2 2 1 
2 
2 
2 
1 1 1 1 1 2 1 1 2 
2 2 
2 2 
2 
2 2 1 1 
1 1 1 
1 2 
2 1 2 2 1 
2 
2 
2 2 2 2 
2 2 2 2 2 
1 1 2 
1 1 1 1 
1 2 2 2 2 2 2 1 2 2 1 2 2 2 2 1 2 1 1 2 1 2 2 1 2 2 2 2 1 1 2 1 1 2 1 
1 2 2 1 
2 
1 
1 2 2 2 1 2 2 2 2 1 2 1 2 2 2 1 1 2 1 2 2 2 1 2 2 1 2 1 2 2 1 1 2 1 2 2 1 2 2 
2 
2 1 2 2 1 2 2 1 1 1 1 2 2 2 2 
1 
1 2 1 2 1 1 
2 2 2 1 1 2 1 2 2 2 1 2 1 2 2 2 2 2 1 1 2 2 2 2 2 2 1 2 1 2 2 2 2 2 1 
2 2 
1 1 
2 2 1 1 1 
1 1 1 1 1 1 1 
2 
2 
1 1 
1 
2 2 2 2 2 2 2 
2 2 2 1 1 1 2 
1 1 1 2 1 2 1 2 1 2 1 1 2 2 1 2 1 2 1 1 1 2 2 1 2 1 1 1 1 2 2 1 1 2 1 2 1 1 2 1 1 1 2 1 1 1 2 2 1 1 1 2 1 1 1 1 1 1 1 1 2 1 2 1 1 2 2 1 1 1 1 1 
1 1 1 1 1 1 1 2 2 2 2 1 1 1 2 2 1 1 1 1 1 1 1 1 2 1 1 1 1 2 1 2 1 1 2 2 2 1 2 1 1 1 1 1 
2 2 2 2 2 2 1 2 
2 
2 
1 
1 
2 1 1 2 2 2 2 2 2 
1 2 2 1 2 1 2 2 2 2 1 1 2 2 1 2 2 2 2 2 2 1 2 2 2 2 2 1 2 1 
1 1 
1 
1 
1 2 2 2 2 2 2 1 1 1 2 2 2 2 2 2 2 1 2 1 2 1 2 1 2 2 1 1 2 2 2 2 
2 
1 
2 
1 
2 2 2 1 2 1 
1 
1 1 1 1 
2 1 2 2 2 1 1 1 2 
2 
2 2 2 1 2 
2 2 2 1 
2 
1 2 2 1 2 2 2 1 1 1 2 2 1 2 1 1 1 2 2 2 2 1 2 2 2 2 
2 2 
2 1 2 2 
2 
1 
1 
2 1 1 1 2 2 1 2 2 1 2 1 1 1 2 1 2 1 1 1 2 2 2 2 2 2 2 2 1 2 2 2 2 1 1 2 2 1 2 2 1 2 2 1 2 2 2 1 1 2 2 1 1 2 2 1 1 1 2 1 2 2 2 2 2 2 1 1 2 1 1 2 2 1 1 1 2 1 
2 1 1 2 1 2 1 1 
1 
2 2 
1 
1 2 2 2 2 1 2 2 1 1 2 2 2 2 2 
1 2 
2 
1 1 
1 2 2 1 1 1 1 1 
1 1 2 2 1 2 2 
1 1 1 1 
1 
1 
1 
2 
1 2 
2 
2 2 2 1 2 1 2 2 
2 
1 
1 
1 
1 
2 
1 
1 2 1 1 1 1 2 1 1 1 1 1 1 2 1 1 1 1 
1 1 
2 1 2 2 2 
1 
1 
1 1 
1 1 1 1 
2 
2 
2 2 1 
2 
1 1 2 2 
2 
2 1 
2 2 2 2 2 
1 
1 2 2 2 2 2 2 1 1 1 1 1 1 2 
1 1 1 1 1 
2 
1 2 2 2 2 2 2 2 2 1 2 2 1 2 1 2 2 2 1 2 2 2 1 1 1 2 2 2 1 2 2 2 2 
2 
1 
1 
1 2 2 1 2 2 2 1 1 2 2 1 2 2 2 1 1 1 1 2 1 2 1 1 1 1 2 2 2 2 2 1 1 2 2 1 2 2 1 1 2 1 2 2 2 2 2 1 2 2 2 2 1 1 2 1 1 1 2 2 2 1 1 2 1 1 2 2 1 
1 2 2 
2 
2 2 1 2 2 2 2 2 2 2 2 2 2 2 2 2 2 2 2 2 2 1 2 2 2 2 
1 
1 
1 
2 
1 1 1 1 1 1 1 1 1 1 1 1 1 2 1 1 1 1 1 1 1 1 1 1 1 1 1 1 1 
1 
1 1 1 1 1 1 1 2 1 2 2 2 1 2 1 1 2 2 2 1 1 2 1 1 2 2 2 1 1 1 2 2 1 1 2 2 2 1 2 1 2 1 1 1 1 2 1 1 1 2 2 1 1 2 1 2 1 
1 
2 
2 
1 2 2 1 1 1 1 2 2 1 2 
2 1 2 
1 1 2 
1 2 2 2 
1 
1 
2 
2 
2 
1 
1 
1 1 2 1 1 1 1 1 2 1 2 1 1 2 2 1 2 1 
2 1 1 2 1 2 2 1 2 2 2 1 1 2 1 2 2 2 1 1 1 1 1 1 2 2 2 2 2 2 2 1 2 2 1 2 2 2 1 2 2 1 1 1 2 2 1 2 2 2 2 1 2 2 2 
2 
2 2 2 1 1 2 2 1 2 2 2 2 2 1 
1 
1 1 1 
1 1 
2 
1 
1 1 
1 2 2 2 1 2 1 1 
1 
2 1 2 2 1 2 1 2 1 1 1 1 2 1 1 2 2 2 1 1 1 
2 2 
2 2 2 1 2 1 2 1 
1 1 
2 1 1 2 2 1 1 2 2 1 2 2 2 1 2 1 2 2 2 2 1 2 1 2 1 2 1 2 2 2 2 1 2 1 2 2 2 2 2 2 2 2 2 2 1 2 1 2 2 2 2 2 1 2 2 1 2 1 1 1 1 2 1 1 1 1 2 1 1 2 

User 170 
1 1 1 1 1 1 1 1 1 1 1 1 1 1 1 1 1 1 1 1 1 1 1 1 1 1 1 1 1 1 1 1 1 1 
1 1 2 1 1 2 1 2 2 2 1 2 2 2 
2 
2 2 2 
1 1 2 2 2 2 
2 
2 2 
1 1 1 1 1 1 1 1 1 1 1 1 1 1 1 1 1 1 1 
1 1 1 1 1 2 2 2 1 1 1 1 2 2 1 1 1 2 1 2 1 2 2 2 2 1 1 1 1 1 1 1 1 1 1 1 1 1 2 1 2 2 1 1 1 1 1 2 1 1 1 1 1 1 2 2 1 2 1 2 1 1 1 1 2 1 1 1 
2 2 2 1 1 2 
2 
2 
1 
2 
2 1 2 2 2 2 2 2 2 2 2 1 2 2 1 2 1 2 2 1 2 1 2 2 2 2 2 2 1 1 1 1 2 2 2 1 1 1 1 2 2 2 1 2 2 1 1 2 1 2 2 1 1 2 2 1 1 1 2 1 2 1 1 1 1 1 2 2 1 2 2 
1 
2 
2 
2 
2 
1 
1 1 1 2 1 2 2 
1 2 1 1 1 1 1 2 
1 1 
1 
1 2 2 2 
1 
2 
2 
1 
1 1 1 
1 
2 2 2 2 1 
1 
2 2 2 
1 1 
2 
2 
2 
2 
2 
1 
2 
2 
1 1 2 2 2 2 1 2 
2 
2 2 2 2 2 2 1 2 2 1 2 2 1 2 2 1 2 2 1 2 2 2 1 1 2 2 1 
2 
2 1 1 1 
2 
1 
1 1 2 1 1 
1 
2 2 2 
2 2 1 
2 
2 2 
2 
1 
2 2 
2 
2 
2 
2 
1 
1 2 
1 
2 1 
1 

User 171 
1 1 1 1 1 1 1 1 1 1 1 1 1 1 1 1 1 1 1 1 1 1 1 1 1 1 1 1 1 1 1 1 1 1 1 1 1 1 1 1 1 1 1 1 1 1 1 1 1 1 1 1 1 1 1 1 1 1 1 1 1 1 1 1 1 1 1 1 1 1 1 1 1 1 1 1 1 1 1 1 1 1 1 1 1 1 1 1 1 1 1 1 1 1 1 1 1 1 1 1 1 
1 1 1 2 2 2 1 2 1 
1 2 2 2 
1 1 2 1 1 2 1 1 1 1 2 1 1 2 1 1 1 1 2 1 2 1 2 1 2 1 1 1 2 1 1 1 1 1 2 1 2 
1 2 1 2 2 1 1 
1 1 
1 
1 
2 1 1 1 1 2 2 2 2 2 1 1 1 2 1 2 1 
2 
2 2 2 2 
1 
1 
2 
2 2 
2 2 
2 2 
1 
2 
2 2 2 
1 
1 
1 
2 
1 2 1 1 1 1 1 1 1 1 2 1 2 1 1 2 1 1 2 1 1 2 2 2 1 
2 1 2 2 2 2 1 2 2 2 2 1 2 2 2 2 2 2 2 2 2 2 2 2 1 2 2 2 2 2 2 2 
2 
1 1 1 1 1 2 1 1 1 2 1 1 1 1 1 1 1 2 1 1 1 2 1 2 1 2 2 1 2 1 1 1 2 2 1 1 2 2 2 
1 
1 
1 1 1 2 
1 
2 1 
1 1 2 1 2 2 1 1 2 1 1 1 1 1 
2 2 2 
2 
2 1 2 
1 1 
1 2 
1 1 1 2 1 1 
1 2 2 2 2 
1 1 2 1 1 1 1 1 1 1 2 1 1 1 2 2 1 1 1 1 1 1 2 1 2 1 1 1 1 2 1 2 2 1 1 1 2 1 1 1 1 1 2 
2 1 
2 1 2 1 2 1 
2 2 2 
1 2 1 1 
2 1 
1 1 
1 1 1 2 1 1 1 
1 2 1 1 
2 
1 
1 1 1 1 1 1 
1 2 1 
1 2 1 2 1 1 2 1 1 1 2 1 1 1 1 2 1 
2 
1 
1 
2 1 
1 1 2 1 2 2 2 1 1 1 1 
1 2 2 2 2 1 2 1 
2 
1 2 2 2 2 
2 
2 1 
2 2 2 2 
1 1 1 1 1 1 1 1 1 1 1 1 1 1 1 1 1 1 1 1 1 1 2 1 
2 2 
1 
1 1 2 
1 2 2 
1 2 2 2 2 1 1 1 2 1 2 2 2 1 1 1 2 1 2 
2 
2 
1 1 2 1 1 
1 
1 1 1 2 1 2 1 2 1 1 1 1 1 2 1 2 1 1 
1 
1 1 1 1 1 
2 
1 2 1 1 1 1 1 1 1 1 2 1 1 1 2 1 1 2 1 1 1 2 2 2 2 1 2 1 1 1 1 2 2 1 1 1 1 1 1 2 1 1 1 2 1 1 2 1 1 1 1 1 1 1 1 1 1 1 1 1 1 1 1 1 1 1 1 1 1 1 2 2 1 1 
2 1 1 1 2 1 1 2 2 1 1 1 1 1 1 1 2 1 1 2 1 1 1 1 1 1 2 1 1 1 1 1 1 1 2 2 1 2 1 1 2 1 1 1 1 1 1 1 2 2 1 2 2 1 2 2 2 2 1 2 1 2 2 2 1 2 2 2 1 2 1 1 
1 
1 
2 
2 
1 1 1 1 2 
1 1 
2 
1 
1 2 1 1 2 1 
1 
2 
1 
1 2 2 1 1 1 2 2 2 2 2 2 1 
1 
2 2 2 1 
1 1 
1 
1 1 1 1 1 1 1 1 1 1 1 1 1 1 1 1 1 1 1 1 1 1 1 1 1 1 1 1 1 1 
1 1 1 1 
2 1 2 1 2 1 1 1 
2 1 
2 
1 
2 
1 2 1 1 2 1 2 1 1 1 2 1 1 1 1 2 1 1 1 1 2 2 2 1 2 1 1 2 2 2 2 
1 1 2 
2 2 2 
1 1 2 2 2 
1 
1 1 1 1 2 1 2 2 2 1 1 1 1 2 1 2 2 2 1 2 1 1 1 1 2 2 2 2 2 2 1 
1 1 2 1 1 2 2 1 2 1 2 1 1 2 1 1 2 1 1 1 1 2 1 1 1 1 
2 2 1 2 1 
2 2 2 1 2 2 2 2 2 2 2 2 2 
2 1 
1 1 2 2 1 
2 
1 
2 2 
2 
1 1 
2 2 
1 1 1 1 
1 
2 2 
1 
1 2 1 2 1 1 1 
2 2 2 
2 
1 
2 
1 

1 
2 
1 2 2 1 2 2 2 2 2 2 2 1 2 2 2 1 2 1 1 1 2 2 1 2 1 
2 
1 
1 1 1 1 1 
1 1 1 1 1 1 1 2 1 1 1 2 2 1 1 1 1 1 1 1 1 1 2 1 2 1 1 2 1 1 2 1 1 1 1 1 1 1 2 2 1 1 2 1 1 2 1 2 1 1 2 2 1 1 1 1 1 1 1 1 1 1 1 1 2 1 1 2 1 1 1 1 1 1 1 1 1 2 2 1 1 2 1 1 1 2 2 1 1 1 1 2 2 2 2 1 1 1 1 1 1 1 1 2 2 1 1 1 1 1 1 1 1 2 1 1 1 1 1 1 1 1 1 1 1 1 1 2 1 1 1 1 1 2 1 
1 1 1 2 1 1 1 2 1 2 1 2 
2 
2 1 2 1 2 2 
1 
1 1 
1 1 2 1 
1 2 1 1 2 2 1 
1 1 1 1 2 2 2 1 1 2 2 1 2 1 1 2 1 1 1 2 1 1 2 1 1 1 1 2 2 1 1 2 1 2 1 1 2 1 1 2 1 1 1 1 
2 1 1 2 1 2 1 1 1 2 2 2 2 2 1 1 1 2 1 2 1 1 1 1 1 2 1 2 2 1 2 1 2 1 1 2 2 2 1 1 2 1 1 2 2 2 1 2 2 1 2 2 1 1 2 2 2 1 1 1 1 1 2 1 1 2 2 1 2 1 1 2 1 2 2 1 2 2 1 1 1 1 2 1 1 2 2 2 2 2 1 2 1 2 2 1 1 2 1 1 1 2 2 1 1 2 1 1 1 2 1 2 1 1 2 1 1 1 2 1 1 1 1 1 1 2 2 1 1 1 2 1 1 1 2 2 
2 
1 1 
1 1 1 1 1 2 1 1 1 1 1 1 
1 1 2 2 1 1 2 1 2 1 1 1 1 1 1 1 1 2 2 2 
2 2 
2 
1 
1 1 
1 1 1 1 1 
2 2 2 
1 
1 
1 
1 1 1 
1 
2 2 2 2 1 1 1 
2 
2 
2 
1 
1 1 1 1 1 1 1 1 2 1 1 1 2 1 1 
2 
1 
1 1 1 1 2 1 1 1 1 
1 1 1 2 2 1 1 1 1 2 1 1 
2 1 1 1 
1 1 1 1 1 1 1 1 1 1 1 1 1 1 1 1 
1 
1 2 1 1 1 1 1 1 1 1 1 1 1 1 1 2 1 1 1 1 1 2 1 2 2 1 2 1 2 1 2 1 2 2 2 2 1 1 2 2 1 2 
1 2 
1 1 
2 
1 
2 
1 1 1 1 
2 2 2 2 1 
1 
1 
2 
1 1 1 1 1 1 1 1 1 1 1 1 1 1 1 1 1 1 1 1 1 1 1 2 2 2 1 1 1 1 1 1 2 1 1 1 1 1 1 1 2 1 1 1 2 2 1 1 1 1 1 1 2 1 1 1 2 1 2 1 1 1 1 1 2 2 1 1 2 1 2 1 1 1 2 1 
1 
2 2 2 2 
1 1 1 
2 
1 
1 
2 
2 1 1 

User 172 
1 1 1 1 1 1 1 1 1 1 1 1 1 1 1 1 1 1 1 1 1 1 1 1 1 1 1 1 1 1 1 1 1 1 1 1 1 1 1 1 1 1 1 1 1 1 1 1 1 1 1 1 1 1 1 1 1 1 1 1 1 1 1 1 1 1 1 1 1 1 1 1 1 1 1 1 1 1 1 1 1 1 1 1 1 1 1 1 1 1 1 1 1 1 1 1 1 1 1 1 1 1 1 1 1 1 1 1 1 1 1 1 1 1 1 1 1 1 1 1 
1 1 2 2 
1 1 1 1 1 1 1 1 1 1 1 1 1 1 1 1 1 1 1 1 1 1 1 1 1 1 1 1 1 1 1 1 1 1 1 1 1 1 
1 2 1 2 
1 
2 1 2 1 2 2 1 2 1 2 1 1 1 1 1 1 1 1 1 1 1 1 2 1 1 1 1 1 1 1 2 1 1 1 1 1 1 1 1 1 1 1 1 1 1 1 1 1 1 2 2 1 1 1 1 1 1 1 1 2 1 1 1 1 1 1 1 1 1 1 1 1 1 1 1 1 1 1 1 1 1 1 1 1 1 1 1 1 1 1 1 1 1 1 1 1 1 1 1 1 1 1 1 1 1 1 1 1 1 1 1 1 1 1 1 1 1 1 1 1 1 1 1 1 1 1 1 1 1 1 2 1 2 1 1 2 1 1 1 1 1 1 1 1 1 1 1 1 1 1 1 1 1 1 1 2 1 1 1 1 1 1 1 1 1 1 1 1 1 1 1 1 1 1 1 1 2 1 1 1 1 1 1 1 1 1 1 1 1 1 1 1 1 1 1 1 1 1 1 1 1 1 1 1 1 1 1 1 1 1 1 1 1 1 1 1 1 1 1 1 1 1 1 1 1 1 1 1 1 1 1 1 1 1 
1 
2 1 1 1 1 2 1 1 1 2 1 1 1 2 1 1 1 1 2 1 1 1 1 1 1 1 1 1 1 1 1 1 1 1 1 1 1 1 1 1 1 1 1 1 1 1 1 2 1 1 1 1 1 1 1 1 2 1 1 1 1 1 1 1 1 
1 
2 
2 1 2 1 2 1 1 1 1 1 
2 2 2 2 2 2 2 2 
1 
2 
2 2 2 2 
1 
2 
1 
1 
1 1 1 
2 2 
1 
1 
2 2 
2 
2 2 1 1 1 1 2 2 2 2 1 1 2 2 2 2 2 1 1 1 1 1 1 2 
2 
2 1 1 1 1 1 1 1 1 1 1 1 1 1 1 1 2 1 1 1 1 1 1 1 1 1 1 1 1 1 1 1 1 1 1 1 2 1 1 1 1 
1 1 1 2 1 1 1 1 1 1 1 
1 
1 
2 1 
1 
2 2 2 1 2 1 2 1 2 1 2 1 1 1 1 2 2 2 2 1 1 2 2 1 1 1 1 1 1 1 1 
2 1 1 1 
1 1 1 1 1 1 1 1 
1 
1 
1 
1 1 
1 1 1 
1 
1 
2 2 2 2 
1 
2 1 
1 1 1 1 1 1 1 1 1 1 1 1 1 1 1 1 1 1 1 1 1 1 1 1 1 1 1 1 1 1 
1 
2 1 
1 1 1 1 
2 2 
1 
2 
1 2 
1 1 1 1 1 1 1 
1 1 2 
1 2 
1 
1 1 2 
1 
2 1 1 1 2 1 
1 1 1 1 1 1 
2 
1 
1 
2 
1 2 1 1 1 
2 
1 
1 
2 1 
1 1 
1 
1 
2 2 
2 2 
1 1 1 2 1 2 2 2 2 1 1 2 2 1 2 1 1 2 2 2 2 2 1 2 1 2 1 1 2 1 2 1 2 2 1 1 1 1 1 2 2 1 
2 
1 
2 1 2 1 2 1 1 2 1 1 2 1 1 2 2 2 1 1 1 1 1 1 1 1 1 1 1 2 1 1 1 1 2 1 1 1 1 1 1 1 1 1 1 1 1 1 1 1 1 1 1 1 1 1 1 1 1 1 2 1 1 1 1 1 1 1 1 1 1 2 1 1 1 1 1 1 1 1 1 1 1 1 1 1 1 1 1 1 1 1 1 1 1 2 1 1 1 2 1 1 1 1 1 1 1 1 1 1 1 1 1 1 1 1 1 1 2 1 1 1 1 1 1 1 1 1 1 1 1 1 1 1 
1 
2 1 
1 1 1 1 2 2 2 1 1 1 2 1 2 1 
2 2 2 1 1 2 
1 1 
1 2 1 
2 
1 2 1 1 1 1 2 
1 1 
1 
2 2 
1 1 
1 2 1 1 1 1 1 1 1 1 2 1 1 
1 
1 
1 
1 
2 
1 
1 1 1 
2 
1 
2 
2 
2 2 
1 
2 2 
1 
1 1 1 1 1 1 
1 
2 
1 
1 

User 173 
1 1 1 1 1 1 1 1 1 1 1 1 1 1 1 1 1 1 1 1 1 1 1 1 1 1 1 1 1 1 1 1 1 1 1 1 1 1 1 1 1 1 1 1 1 1 1 1 1 1 1 1 1 1 1 1 1 1 1 1 1 1 1 1 1 1 1 1 1 1 1 1 1 1 1 1 1 1 1 1 1 1 
1 
2 
1 1 
1 
1 1 1 2 1 1 
2 2 2 2 2 2 2 2 2 
2 
2 2 
1 1 
2 
2 2 1 1 2 1 1 1 1 1 2 1 2 2 1 1 1 1 2 1 1 1 2 1 1 2 2 1 2 2 
1 
1 
1 2 1 1 1 1 1 1 1 1 1 1 2 2 2 1 1 1 1 1 1 1 
2 2 
1 1 2 1 1 1 1 1 1 1 1 2 2 1 2 1 1 1 
2 1 1 1 
1 2 1 1 1 1 1 2 2 1 2 1 2 
1 2 2 1 2 1 1 2 1 2 1 1 1 1 2 1 2 2 2 2 2 1 2 2 1 2 1 1 2 2 2 2 
1 2 
2 
1 
1 1 1 1 1 1 1 1 1 
2 
1 
1 1 2 1 1 1 2 1 1 
2 
1 1 2 1 1 1 1 2 1 2 1 1 1 1 1 1 1 1 1 2 1 1 2 2 
2 
1 1 2 1 2 
2 2 
2 
2 
1 
1 2 
2 1 2 1 2 1 2 1 
2 
1 1 
2 2 2 2 2 2 2 2 2 2 2 
2 2 
1 1 
2 2 2 
1 1 2 1 2 1 1 2 1 2 2 1 2 1 1 1 2 1 2 1 1 1 1 1 2 1 2 1 1 1 2 2 1 1 2 1 2 2 2 1 1 2 2 2 
1 1 1 1 1 1 1 1 1 
1 1 2 2 1 2 1 2 
1 
2 
2 
1 2 
1 
2 2 2 
2 2 
1 2 1 2 2 2 1 2 2 1 1 1 2 1 1 1 2 2 2 1 1 2 1 1 2 2 1 2 1 1 2 2 2 2 2 1 2 2 2 2 
2 2 2 2 2 2 2 2 2 2 
2 
1 
2 2 1 2 2 2 1 
1 2 2 
1 
1 1 1 2 2 
2 1 2 2 2 1 2 2 2 2 1 
2 
2 
1 2 
2 
1 
1 
2 1 1 
1 1 
1 1 2 1 1 2 1 1 1 1 1 2 1 1 1 1 1 1 2 1 1 1 1 1 1 1 1 1 1 
1 
1 2 1 1 1 1 1 2 2 1 1 
1 1 1 
1 1 1 1 
2 
1 
1 
2 
1 
1 
2 2 
1 2 
1 
1 1 2 1 2 1 1 1 1 1 1 1 1 
1 2 1 1 2 1 2 1 1 1 2 1 1 2 2 1 1 2 1 1 1 1 2 2 1 2 1 2 2 2 1 1 1 1 2 2 2 1 1 1 2 1 
2 2 2 
1 
2 1 1 1 2 1 2 
1 
1 1 1 2 
1 
2 1 2 
1 2 1 1 1 
2 
1 1 
1 1 1 
2 
1 
2 
1 
1 
1 
2 2 2 2 2 2 2 2 1 2 1 2 1 
1 
2 2 1 1 1 2 2 1 2 2 2 2 2 2 2 2 2 2 2 
2 
2 
2 
1 
1 
2 
2 
1 
2 
1 
1 2 2 1 1 2 1 1 1 1 2 1 2 1 1 1 1 2 1 2 2 2 2 2 1 1 2 1 2 1 2 2 2 1 2 1 2 1 1 2 2 1 1 2 1 1 1 1 2 1 1 2 2 1 1 2 2 1 2 2 2 1 2 2 1 2 2 2 1 1 2 2 2 1 1 1 2 2 2 1 
2 
2 2 1 2 2 2 
1 1 1 2 1 
2 2 2 2 1 2 2 2 2 
1 
1 1 2 
1 
1 
1 1 
1 1 
2 2 2 2 2 2 1 1 2 2 2 2 2 1 2 2 2 1 2 2 2 1 2 2 2 1 1 2 2 2 1 
2 
1 
1 
2 2 1 
1 
1 
1 2 1 2 1 2 1 2 2 2 1 1 
2 
1 1 1 
1 
2 1 2 2 2 2 1 2 1 1 
1 2 1 1 1 
1 
1 
1 2 2 2 2 2 1 1 
1 
2 1 1 1 
2 2 2 
2 
1 1 1 
2 
2 
2 2 2 2 2 2 2 2 2 
2 
2 
2 1 2 2 2 
1 2 1 
1 
1 
1 
2 
1 2 1 1 1 2 
1 
1 
2 2 
2 
1 1 
2 2 2 2 2 2 2 1 2 1 2 1 2 2 1 1 
1 
2 
1 1 1 
1 
1 1 1 1 
2 2 
1 1 1 
1 
1 
1 1 
2 
1 
1 
2 2 2 2 2 2 2 
1 1 1 2 2 1 2 1 
1 2 2 1 
2 
2 
1 
1 
1 1 
1 1 2 2 2 2 1 
1 
2 
1 
1 
1 1 1 1 
2 
1 
2 1 
2 
2 
1 
2 2 2 2 2 2 2 2 2 2 
1 
1 

User 174 
1 1 1 1 1 1 1 1 1 1 1 1 1 1 1 1 1 1 1 1 1 1 1 1 1 1 1 1 1 1 1 1 1 1 1 1 1 
1 1 1 2 2 1 2 1 1 2 1 1 1 1 1 1 1 1 1 2 1 2 1 2 1 2 2 1 1 1 1 1 1 1 1 1 1 2 1 2 1 1 1 1 1 1 1 2 1 1 2 1 1 1 1 2 1 2 1 1 2 
1 2 1 1 2 1 
2 2 2 2 2 1 1 2 2 1 2 2 1 2 2 2 2 
2 
2 2 2 2 
2 2 2 1 2 2 2 1 1 2 1 1 2 1 1 2 1 2 2 2 2 1 1 2 2 2 1 1 1 2 2 2 2 1 2 1 1 2 1 2 1 1 
1 
1 1 2 1 1 1 1 2 2 1 1 1 1 2 2 1 1 1 2 1 2 1 2 1 2 2 2 1 1 2 
1 2 2 
2 
1 1 2 1 1 2 
1 
1 1 
1 1 1 1 
2 
2 
2 2 
1 2 
1 
2 2 1 2 
1 1 1 2 2 2 1 2 
1 
2 2 1 1 2 2 2 1 2 1 2 2 2 1 2 2 1 2 2 1 1 2 1 1 2 2 
1 
2 
1 1 
1 
1 
2 2 1 
2 2 
2 
2 
1 1 1 1 1 1 1 1 1 1 1 1 1 1 1 1 1 1 1 1 1 1 1 1 
2 2 2 2 2 1 1 1 2 1 1 1 1 1 1 2 1 1 1 1 2 2 2 2 2 2 2 2 1 2 1 
2 2 
2 1 1 
1 
2 2 
2 
2 2 1 2 2 2 1 2 2 1 1 1 2 1 2 1 1 2 1 2 2 
1 1 

1 1 1 2 1 
1 1 
1 1 
1 2 2 1 1 2 2 2 1 2 2 
1 
1 2 2 2 
2 1 1 1 1 1 2 1 1 1 1 1 1 1 1 1 2 2 1 2 1 1 1 2 1 1 1 1 2 1 
2 2 
2 2 
1 1 2 1 2 2 1 
1 2 2 2 2 1 1 2 1 2 
2 2 2 2 1 2 
2 
1 
1 
1 
1 
2 1 1 1 2 2 2 2 1 1 2 1 2 2 1 2 1 1 1 1 1 1 1 1 2 1 1 2 2 1 2 2 2 1 1 2 1 2 2 
2 2 2 2 
2 2 
2 
2 1 1 1 1 
1 1 1 2 1 2 1 1 1 2 1 
2 
2 2 1 1 2 
1 
1 
1 1 
1 
1 1 
2 
2 2 
2 2 1 1 2 2 2 2 2 2 2 2 1 1 2 2 
1 
2 2 2 2 1 2 1 
1 
2 
1 
2 1 2 2 1 1 1 2 2 

User 175 
2 2 1 2 2 2 1 1 2 1 2 1 1 2 2 2 2 1 1 2 1 2 1 2 2 2 1 2 2 2 2 2 2 2 2 2 1 2 2 1 1 2 1 1 1 1 
1 1 1 1 1 1 1 1 1 1 1 1 1 1 1 1 1 1 1 1 1 1 1 1 1 1 1 1 1 1 1 1 1 1 1 
1 1 
2 
2 
2 1 2 2 1 1 2 1 2 2 1 1 2 2 1 1 2 2 1 1 1 1 1 2 2 1 1 2 2 1 1 2 2 2 2 1 2 1 1 2 1 2 2 1 1 1 2 2 2 1 2 2 2 2 2 1 2 2 2 1 1 2 2 1 2 2 2 1 1 1 2 2 2 2 2 1 1 1 1 1 1 2 1 
1 2 
2 
1 1 1 1 1 1 1 1 1 1 1 1 1 1 1 1 1 1 1 1 1 1 1 1 1 1 1 1 1 1 1 1 1 1 1 1 1 1 1 1 1 1 
2 
2 1 2 1 2 
1 
1 2 1 2 
1 2 2 1 1 2 2 1 2 2 2 1 2 2 1 2 1 2 
2 
1 1 1 1 1 1 2 1 1 2 1 1 1 2 2 2 2 2 
2 
2 
1 
2 2 2 2 2 2 2 2 2 2 2 2 1 2 2 1 2 2 2 2 2 2 2 2 
2 
1 1 2 2 2 2 2 1 1 1 2 2 2 2 1 1 
1 
1 1 1 1 1 1 1 1 1 1 1 1 1 1 1 1 1 1 1 1 1 1 1 1 1 1 1 1 1 1 1 1 1 1 1 1 1 1 1 1 1 1 1 1 1 1 1 1 1 1 1 1 1 1 1 1 1 1 1 2 1 1 1 1 
1 
1 
1 2 2 1 2 2 2 2 2 2 2 2 1 2 1 2 2 2 2 2 2 2 1 1 2 2 1 2 2 2 2 2 1 2 2 2 2 1 1 2 2 2 1 1 2 2 2 2 2 2 1 2 1 2 1 2 2 2 2 2 2 2 1 2 2 2 1 2 2 2 2 1 2 1 2 2 2 1 2 1 2 1 1 2 2 2 2 2 1 1 2 2 2 2 2 2 1 2 2 2 1 2 2 1 2 2 2 2 2 2 2 1 2 2 2 2 2 2 2 2 2 2 1 2 2 2 2 2 2 2 2 2 2 2 2 1 2 2 2 2 2 2 1 1 2 2 2 2 2 2 1 2 2 1 2 1 2 2 1 2 2 
2 
2 2 
1 
2 
1 1 1 1 1 1 1 
1 1 2 2 1 2 1 
1 
1 
1 
1 1 1 1 1 1 1 1 1 1 1 2 2 2 
1 
2 
2 2 2 2 2 2 2 2 2 
2 
1 1 
1 1 1 
2 2 2 2 2 2 2 1 2 
2 2 2 2 2 2 2 2 2 2 2 2 
1 
1 1 1 1 1 1 1 1 1 1 2 1 1 2 1 2 1 1 1 1 1 1 1 1 1 1 
2 1 2 1 1 1 
1 1 2 2 2 1 1 2 1 1 2 1 1 1 1 1 1 2 2 2 1 1 1 1 1 2 2 1 1 1 1 1 2 2 1 2 2 2 2 1 2 1 1 2 1 1 1 2 2 1 1 1 2 1 1 1 1 2 1 1 2 1 1 2 1 2 1 1 2 2 1 2 1 2 2 1 1 1 2 2 
2 
2 
1 2 2 1 1 1 2 1 1 1 1 1 1 2 2 2 1 2 2 1 1 1 2 1 1 1 2 2 2 1 1 1 2 1 1 1 1 1 1 2 1 1 1 1 1 1 1 2 2 2 1 1 1 2 2 2 2 1 1 1 2 1 1 1 1 1 2 2 1 1 2 1 1 1 1 2 1 2 1 1 1 2 1 1 2 1 1 2 1 2 1 1 1 2 1 1 1 1 1 2 1 1 1 1 1 1 1 1 2 2 1 1 2 1 1 1 1 1 1 2 1 1 2 1 2 1 1 1 1 1 2 1 1 1 1 1 2 1 1 1 1 1 2 2 1 2 2 1 2 2 1 1 1 2 1 2 1 1 1 1 1 1 1 1 1 2 1 1 1 1 1 1 1 
1 
1 
2 2 2 
1 
2 1 1 1 2 1 1 2 1 2 2 1 2 1 1 2 2 2 2 2 2 1 1 1 1 2 2 2 1 1 2 
1 1 2 1 2 1 1 1 1 1 2 2 
2 
1 1 1 
1 
2 
1 1 2 1 1 1 1 1 
2 2 1 2 
1 
1 1 
1 2 2 2 2 
2 2 2 2 2 2 2 2 2 2 2 1 2 2 
2 
1 
1 
1 1 
1 
1 1 1 
2 2 
1 2 2 1 2 2 
1 
2 2 

User 176 
1 1 1 1 1 1 1 1 1 1 1 1 1 1 1 1 1 1 1 1 1 1 1 1 1 1 1 1 1 1 1 1 1 1 1 1 1 1 1 1 1 1 1 1 1 1 1 1 1 1 1 1 1 1 1 1 1 1 1 1 1 1 1 1 
2 
1 1 2 1 1 1 2 2 1 1 2 1 1 1 2 1 1 2 2 2 2 2 1 2 1 2 1 1 1 1 1 1 2 2 1 1 2 
1 1 2 1 1 1 1 1 1 2 2 2 1 2 1 1 1 
2 
1 
2 
2 2 1 1 2 1 1 2 2 
2 
1 
2 
2 2 2 2 2 1 1 2 2 1 1 2 2 1 2 2 1 1 2 1 1 1 2 2 1 1 2 1 1 1 2 2 2 2 1 2 1 1 1 2 1 2 2 2 1 2 2 2 1 1 1 2 2 1 2 1 2 2 1 2 1 2 2 2 1 2 1 1 1 2 1 1 
2 
1 
1 1 
2 1 2 
1 1 1 2 1 1 1 1 1 1 1 1 1 1 1 1 1 1 1 1 1 1 1 1 1 1 2 1 1 1 2 1 1 1 1 1 1 1 1 1 2 1 2 1 1 
1 2 
2 2 
1 1 1 1 1 1 1 
1 1 
1 1 2 2 2 1 2 1 1 1 1 2 1 1 1 2 1 1 2 1 1 1 1 1 2 1 1 2 1 1 1 1 1 2 2 1 2 1 1 1 2 1 2 2 2 2 1 1 1 2 
1 
1 2 2 1 2 1 2 
1 
1 
1 
2 
2 1 1 1 1 1 1 1 2 1 1 1 1 2 1 1 2 1 1 2 1 2 2 1 1 1 1 1 2 1 2 1 1 1 1 1 1 1 2 
1 1 
2 
1 
1 
1 1 2 2 1 1 1 1 2 
2 
2 1 2 2 
1 1 1 
1 
1 2 2 1 1 1 1 2 2 2 1 1 2 2 2 1 1 2 2 2 1 2 2 1 2 2 2 2 1 2 1 2 1 1 2 1 2 2 2 1 2 2 2 1 2 2 1 2 2 1 1 2 2 2 1 1 2 2 1 2 2 2 2 2 1 1 1 2 2 2 
2 
2 1 1 2 
1 
2 
1 
2 
2 1 2 1 2 2 
2 2 1 
2 2 1 2 2 1 2 2 
2 2 
1 
1 1 
2 
2 
1 1 1 2 
2 2 
1 
1 
1 
2 
2 
1 
1 
2 
1 1 1 1 1 1 1 1 1 1 1 1 1 1 1 1 2 2 2 
1 
1 1 1 1 
1 
1 1 1 2 1 1 1 1 1 1 1 1 1 2 1 1 1 2 1 2 1 2 1 2 2 1 1 1 1 2 2 1 1 1 1 1 2 1 1 1 1 1 2 1 1 2 2 1 
1 
2 2 1 2 1 1 2 
2 2 
1 1 
1 
2 
2 
2 1 1 2 2 
2 
1 2 2 2 1 1 2 2 2 2 1 
1 1 1 2 2 2 2 1 1 1 1 
2 1 1 2 1 1 1 2 2 2 2 2 2 1 1 
2 1 2 1 1 2 1 1 
2 2 2 2 2 2 2 

User 177 
1 1 1 1 1 1 1 1 1 1 1 1 1 1 1 1 1 1 1 1 1 1 1 1 1 1 1 1 1 1 1 1 1 1 1 1 1 1 1 1 1 1 1 1 1 1 1 1 1 1 1 1 1 1 1 1 1 1 1 1 1 1 1 1 1 1 1 1 1 1 1 1 1 1 1 1 1 1 1 1 1 1 1 1 1 1 1 1 1 1 1 
2 2 
2 2 1 2 2 1 1 1 2 2 1 1 1 1 1 1 1 2 2 2 1 1 1 1 1 1 2 1 2 2 2 1 2 2 2 1 2 1 1 1 1 1 1 2 2 1 1 1 1 2 1 1 1 1 1 1 2 1 2 1 1 1 2 2 2 2 1 1 1 1 2 1 1 1 1 2 1 2 1 1 2 2 1 1 1 1 2 1 2 1 1 2 2 1 1 1 1 1 1 1 1 1 1 1 1 1 1 1 1 1 1 2 1 1 2 1 2 2 1 1 1 1 1 1 1 1 1 1 1 1 1 1 1 1 1 1 1 1 1 2 1 1 1 1 2 1 1 1 2 2 1 1 1 2 1 1 1 1 1 1 1 1 1 1 1 1 1 1 1 1 1 1 1 1 1 2 1 
2 
1 1 1 1 
1 1 1 2 1 1 1 1 1 
1 2 2 2 2 2 2 2 2 2 1 1 2 2 1 1 1 1 1 1 1 1 1 2 2 2 2 2 1 2 2 2 1 2 2 2 2 1 1 2 1 2 2 1 2 1 2 1 1 1 2 1 1 1 2 2 2 1 1 1 1 2 1 1 2 2 2 2 1 1 1 1 1 1 2 1 1 2 2 2 1 2 1 1 2 1 1 2 2 1 2 2 2 2 1 2 2 2 2 1 1 1 2 1 1 2 1 1 1 2 2 2 1 1 1 1 1 2 2 1 1 2 
2 2 
1 1 1 1 1 1 2 2 1 2 1 2 2 1 2 1 1 2 1 1 1 2 1 1 2 1 1 2 
2 2 1 2 2 1 1 1 2 1 2 1 2 1 1 1 2 2 
2 
1 1 
2 2 2 2 2 2 2 1 1 1 2 
2 
1 2 
1 
2 2 
1 
1 
1 1 1 1 1 1 1 1 1 1 2 1 1 
2 
2 1 1 1 1 1 1 1 1 1 1 2 1 2 1 
1 
2 
1 
2 
1 
1 
1 
1 
1 
1 1 1 2 
2 2 
1 2 
1 
1 
1 
1 
2 2 2 2 2 
1 1 
1 
2 
1 1 1 1 1 1 1 1 1 1 1 1 2 1 1 2 2 1 1 1 1 1 1 1 1 1 1 1 1 1 2 2 2 1 1 1 1 1 2 1 1 2 1 2 2 1 1 1 1 1 1 1 1 2 1 1 1 1 2 1 1 1 1 2 1 1 1 1 2 1 1 1 1 1 1 1 2 1 1 1 1 1 1 1 1 1 1 1 1 1 1 1 1 1 1 2 1 1 1 1 1 1 1 1 1 1 2 1 1 1 2 2 1 1 1 1 1 1 1 1 1 1 1 1 1 1 2 1 2 1 1 1 1 2 1 1 1 1 1 1 1 1 1 1 1 1 1 1 1 1 1 1 2 1 1 1 1 2 1 1 
2 
2 1 2 2 2 1 1 2 2 2 2 1 2 2 2 2 2 2 2 2 2 2 2 1 2 2 2 2 1 2 1 2 1 2 1 1 2 2 
2 
1 
1 
1 
1 
2 2 1 2 2 1 1 1 1 1 1 2 1 1 1 1 1 2 2 1 1 2 1 1 2 1 1 1 2 1 2 
1 1 2 1 1 1 2 1 1 2 1 2 1 1 1 
1 1 1 1 2 2 1 1 1 1 1 2 2 1 1 1 2 1 1 1 1 1 1 2 1 2 2 1 2 
2 1 1 2 2 2 2 
1 
2 1 
1 
1 1 1 2 1 1 
1 
1 2 1 
1 
1 2 1 1 2 1 2 1 2 2 2 1 1 2 
2 
2 
2 2 1 1 2 2 2 2 2 2 1 1 1 
1 1 1 1 1 2 2 
2 2 2 2 2 
2 1 
1 1 1 1 1 1 1 
1 
1 
1 1 1 1 
2 1 2 
1 
2 
2 
2 2 1 2 
2 1 1 1 1 2 2 1 2 2 2 1 1 2 1 1 2 1 1 1 1 2 1 1 1 1 1 1 1 1 1 1 2 
2 2 1 2 
1 1 

User 178 
1 1 1 1 1 1 1 1 1 1 1 1 1 1 1 1 1 1 1 1 1 1 1 1 1 1 1 1 1 1 1 1 1 1 1 1 1 1 1 1 1 1 1 1 1 1 1 1 1 1 1 1 
1 2 1 
1 
1 
1 
1 
2 2 2 2 2 1 2 2 2 1 2 1 1 1 2 
2 1 1 1 1 
1 
1 2 
1 1 1 1 
1 
1 1 2 1 2 1 1 1 1 1 1 1 1 1 2 2 2 2 1 1 2 1 2 1 2 2 2 2 1 2 2 2 1 1 2 2 2 2 2 2 1 2 2 2 2 2 2 1 2 2 2 2 1 2 2 1 2 2 2 2 1 2 2 2 2 1 2 1 1 1 1 1 2 2 1 2 1 1 2 2 2 2 2 2 1 2 1 2 2 1 1 2 1 2 2 1 2 1 2 2 2 1 2 2 2 2 2 2 1 2 1 2 2 2 2 1 2 1 2 1 2 1 2 2 1 2 2 1 1 2 1 1 1 2 1 2 1 2 2 2 1 1 2 2 1 1 2 1 
1 1 2 1 1 1 1 1 2 1 1 1 2 2 2 2 1 2 2 2 2 2 1 2 1 1 1 1 1 1 1 1 1 1 2 1 2 1 1 2 2 2 1 1 1 1 2 1 1 2 2 1 1 1 2 
1 1 1 1 
1 1 1 1 1 
1 1 1 
1 1 2 2 1 1 1 1 2 2 2 1 1 1 2 2 1 1 1 2 1 2 2 2 2 1 1 1 1 1 2 2 1 2 2 1 1 1 2 2 1 1 1 1 1 1 2 1 1 2 1 1 1 1 1 1 1 1 2 1 1 1 1 1 1 2 1 1 1 2 1 1 1 2 2 1 1 2 1 1 2 2 1 1 1 2 1 1 1 2 1 2 1 2 1 
2 1 2 1 2 2 1 1 2 1 
1 1 1 2 1 2 1 1 
1 
1 
1 
1 1 
1 
2 1 1 1 1 1 1 1 2 1 1 2 1 1 1 2 1 1 1 1 2 1 2 1 1 1 2 1 2 1 2 2 1 1 1 1 1 2 1 1 2 1 1 2 1 1 1 1 1 2 1 1 1 1 2 2 1 1 2 1 1 1 1 1 2 1 2 1 1 2 1 1 1 1 1 1 1 2 1 1 1 2 1 2 1 2 2 1 2 2 1 2 1 2 1 1 1 1 2 2 2 1 1 2 2 1 1 1 2 2 2 1 1 1 2 2 1 2 1 1 1 1 1 1 1 2 1 1 1 1 1 1 2 1 1 1 
1 1 
1 1 1 1 1 1 1 1 
1 
1 2 
1 
2 1 1 2 2 1 2 1 1 1 
1 
1 
1 
2 1 2 2 2 1 2 2 2 2 1 1 1 2 1 2 2 1 1 1 2 1 1 1 2 2 2 2 1 1 2 1 2 2 1 1 2 1 1 1 1 2 2 2 1 2 2 2 2 2 1 1 1 2 2 2 2 2 2 2 1 1 1 1 
2 1 1 
1 
2 2 2 2 1 2 1 2 2 2 2 2 2 2 1 2 2 1 1 2 2 2 2 2 2 1 2 2 2 2 2 1 2 1 2 2 2 2 2 2 1 2 1 2 1 2 1 2 2 2 2 1 2 2 2 2 1 1 2 2 2 2 2 1 2 2 2 2 2 1 2 2 2 1 2 2 2 1 2 1 2 1 1 1 1 2 2 2 2 2 2 1 2 1 2 1 2 1 1 1 2 1 2 2 2 2 2 1 2 
2 2 
1 1 
1 1 1 1 
2 
2 1 
1 1 
1 
2 
1 
1 
1 
1 
2 
1 1 
1 
1 1 2 
2 
1 

User 179 
1 1 1 1 1 1 1 1 1 1 1 1 1 1 1 1 1 1 1 1 1 1 1 1 1 1 1 1 1 1 1 1 1 1 1 1 1 1 1 1 1 1 1 1 1 1 1 1 1 1 1 1 1 
1 
1 1 2 1 1 1 1 1 2 2 1 2 2 1 
2 1 1 1 1 1 
2 
1 2 2 1 2 2 1 1 1 
2 
1 1 1 1 2 1 1 
1 1 2 2 1 
1 
2 
1 

1 
1 2 1 
2 1 
2 
1 
1 1 1 1 
1 1 1 
1 1 2 2 2 2 2 2 2 2 
2 
1 2 
1 
1 1 
2 2 2 2 2 
1 1 1 
1 1 1 1 1 2 1 2 1 1 2 2 2 1 1 1 1 1 1 1 1 1 
1 
1 1 
2 
1 
2 1 
1 2 2 2 2 2 2 1 2 2 
1 
1 2 1 2 2 
1 
2 
1 
1 
2 
1 2 2 2 
1 1 2 1 
2 2 2 2 2 2 
1 
1 
2 
2 1 
1 2 1 1 1 1 1 1 1 1 1 2 1 1 1 2 1 2 2 1 1 1 1 1 2 1 2 1 1 2 2 1 1 2 2 1 1 1 2 1 2 2 1 2 2 1 1 1 1 1 1 1 2 1 1 2 2 2 2 1 1 2 1 1 1 1 1 2 1 1 2 1 1 1 1 1 1 2 1 2 1 2 1 2 1 2 1 2 2 2 1 1 1 1 2 2 2 2 2 2 1 2 2 1 1 1 1 2 1 1 2 1 1 2 1 2 1 2 1 1 1 1 1 1 2 1 1 1 1 1 2 2 2 1 1 1 1 1 1 1 2 1 2 1 1 1 1 2 
1 2 
1 1 1 2 1 2 2 2 1 2 1 1 1 1 
1 
2 2 2 2 2 
1 1 1 2 1 2 2 1 1 2 1 1 2 2 2 1 1 1 2 2 2 2 
2 
1 1 1 1 2 
1 
2 2 2 
2 
1 1 1 1 1 1 1 1 1 1 1 1 1 1 1 1 1 1 1 1 1 1 1 1 1 1 
2 
1 
1 
1 
1 2 1 
2 2 1 1 2 2 1 1 1 1 
1 2 
2 2 
2 
1 
2 
1 
1 2 1 1 1 2 2 1 1 1 
1 
2 
1 1 1 1 1 1 1 1 1 
2 
2 2 
2 
2 
2 2 2 2 1 1 2 1 2 2 1 2 2 1 1 2 2 2 2 2 2 1 
2 
1 1 2 
1 2 1 2 1 2 2 1 2 2 1 1 1 2 1 1 2 2 1 1 1 2 2 2 1 1 2 1 2 1 1 1 2 1 2 1 1 2 1 2 1 1 1 1 1 2 1 2 1 2 1 2 2 2 1 
2 2 2 2 2 2 2 2 
1 2 
1 2 2 1 1 1 1 2 2 2 
2 
1 
1 
1 1 1 1 1 1 1 1 1 2 2 1 1 1 1 2 2 1 1 1 1 2 1 2 1 1 2 2 1 1 1 1 2 1 1 2 1 2 1 
2 
1 
1 
1 1 1 1 1 1 1 1 1 1 1 1 1 1 1 2 1 2 1 1 1 1 1 1 
1 
2 
2 
2 2 
2 
1 
1 2 1 2 1 1 2 2 2 2 1 1 2 2 2 2 2 
1 1 1 1 2 1 2 
2 1 1 1 2 2 2 
1 1 2 2 2 2 2 1 2 2 2 2 1 2 2 
1 2 2 1 
1 2 1 
2 
1 
2 1 2 1 
2 2 2 1 1 1 2 1 1 2 1 2 1 1 2 
2 2 2 
2 1 
2 2 1 
2 
1 1 1 2 2 
1 1 1 1 1 1 1 1 
2 
2 
1 
1 1 1 1 1 1 2 1 1 2 1 1 1 1 2 1 1 2 
1 2 
1 1 
1 1 2 1 1 
2 2 
1 2 2 1 1 2 2 1 1 1 1 1 2 1 2 2 2 1 1 1 1 1 1 1 2 1 2 2 2 1 1 2 2 1 2 2 2 2 2 2 1 2 1 1 1 1 1 1 2 1 1 1 2 1 1 2 1 1 
1 1 1 2 1 1 1 
2 
2 1 2 2 
1 2 2 1 1 
1 1 1 
1 
2 2 1 2 2 2 1 1 1 
2 2 
1 
1 1 
1 
2 1 
2 
1 
2 
1 
1 2 2 2 2 
1 
1 
1 
2 
2 
1 2 2 2 2 2 2 2 1 2 2 1 2 2 2 2 2 2 1 1 2 2 1 1 2 2 
2 2 1 2 
1 
1 1 1 2 1 
1 
1 2 
2 
1 2 1 1 
1 2 2 
1 1 1 2 1 1 1 1 1 1 1 1 2 2 2 2 2 1 1 2 2 2 1 1 1 1 1 1 1 1 1 1 1 2 2 2 2 1 1 1 1 2 2 1 1 1 2 2 1 2 1 2 
1 
1 
2 

User 180 
1 1 1 1 1 1 1 1 1 1 1 1 1 1 1 1 1 1 1 1 1 1 1 1 1 1 1 1 1 1 1 1 1 1 1 1 1 1 1 1 1 1 1 1 1 1 1 1 1 1 1 1 1 1 1 1 1 
1 1 1 2 1 2 1 1 1 2 
1 
2 1 1 2 2 1 2 
2 1 1 
2 1 2 2 1 1 2 
1 1 2 1 2 1 1 2 1 1 1 1 2 1 
1 
2 
1 1 2 1 1 1 
1 
2 
2 2 
2 
2 2 
2 1 1 1 1 2 1 1 1 2 2 2 2 1 1 2 1 1 1 1 2 2 1 2 1 1 
2 
1 1 1 1 1 1 1 1 1 1 2 1 1 
2 
2 1 2 2 1 1 1 
1 2 2 
1 1 
1 2 
1 1 1 1 1 1 
1 
2 
1 2 1 2 2 2 2 2 1 1 2 2 1 
2 2 
1 1 
2 2 1 1 1 1 2 1 2 2 1 1 2 1 1 2 2 1 1 1 1 1 2 1 2 2 2 1 2 2 2 2 1 1 1 2 1 1 1 2 1 1 1 2 1 1 1 1 1 1 2 1 1 2 2 2 2 1 
2 
2 
2 
1 
1 1 1 
1 1 2 
1 1 1 1 1 1 1 1 1 1 1 2 2 1 2 1 1 1 1 1 1 1 
2 2 
2 1 2 
1 1 1 1 1 
1 
1 1 
1 
2 
1 1 1 
1 1 1 2 2 2 2 2 
2 2 
1 
2 
2 
1 1 1 1 1 1 2 2 2 1 2 2 1 1 1 1 1 2 
1 
2 
2 2 1 1 1 1 1 1 1 1 1 1 2 1 1 1 1 1 2 1 1 1 2 1 1 2 1 1 1 1 1 2 1 2 1 2 1 1 2 1 1 1 1 2 1 
1 1 
2 1 
1 
2 
1 
1 1 
2 1 1 2 1 2 1 2 1 2 2 2 2 1 1 1 1 1 1 1 1 1 1 2 1 2 2 2 2 2 2 2 1 1 1 2 2 1 1 2 2 1 1 1 2 
1 2 1 1 2 2 2 2 
2 
1 
1 1 1 
2 
2 1 
2 1 1 1 2 2 1 1 1 1 1 
1 2 1 2 1 1 2 2 2 2 
2 2 
1 1 
2 2 
2 
1 2 2 2 1 2 2 1 2 
1 1 1 1 1 2 1 
2 
2 1 2 1 1 1 
1 2 1 
2 2 
2 
1 1 
1 1 1 2 
1 1 
1 
2 1 2 2 
2 1 1 1 1 1 
2 2 2 1 
1 
1 
1 
2 
2 1 
1 2 2 2 1 2 1 2 2 2 2 2 1 2 1 1 2 1 1 
1 
1 
1 1 
1 2 
2 2 2 1 
1 
1 
2 2 2 2 2 2 2 1 2 
1 2 1 1 
2 2 
1 2 1 2 1 1 
1 2 2 1 
1 2 
2 
1 
2 
2 
1 1 2 
2 2 1 1 2 2 2 1 1 2 1 1 1 2 1 1 1 1 1 1 1 2 2 2 2 1 1 2 1 1 1 1 2 1 1 1 1 1 1 1 1 1 1 1 1 2 2 1 
2 1 2 2 2 1 1 2 1 2 2 2 
1 
1 1 
2 1 1 2 1 2 1 1 2 2 1 2 2 1 2 1 2 1 1 1 2 1 2 2 2 2 2 
1 1 
1 
2 2 1 1 1 
2 
2 
1 

User 181 
1 1 1 1 1 1 1 1 1 1 1 1 1 1 1 1 1 1 1 1 1 1 1 1 1 1 1 1 1 
1 
2 
2 2 2 2 2 2 
1 
1 2 2 2 2 2 
2 2 2 
2 1 2 2 1 2 2 2 2 
1 
2 
2 2 2 1 1 2 1 2 1 2 1 1 2 1 1 
2 
2 
2 2 2 
2 
2 
2 
2 
2 
2 1 2 
1 1 2 2 
2 
2 2 
2 2 
1 
2 
2 
2 1 1 1 
2 
1 1 1 1 2 2 1 1 1 1 1 1 2 2 
1 2 2 2 2 1 2 1 2 1 
2 
1 
1 2 2 
2 2 2 2 2 2 2 2 1 2 2 1 2 1 1 1 1 
1 
1 
2 
1 
1 
1 
1 1 1 2 2 2 1 2 1 1 1 2 2 1 
1 1 1 2 2 2 2 
2 2 2 1 2 
1 
1 
1 1 
1 1 

2 1 1 2 1 2 2 1 1 1 2 2 1 1 1 2 
2 2 
1 
1 
2 2 
1 1 2 2 1 1 1 1 1 1 2 1 1 1 2 2 2 2 2 2 2 
2 
2 
2 
2 
2 2 1 2 1 2 2 
1 
2 
1 1 1 1 1 1 1 1 1 1 
2 2 1 2 1 2 2 1 2 2 2 2 1 2 
1 2 1 2 2 2 2 2 2 2 2 1 2 2 
2 2 2 2 2 2 2 2 2 2 2 2 2 2 2 2 
1 
2 
2 
1 
2 
2 2 2 2 1 1 1 1 2 
2 
1 1 
1 2 1 
1 
2 
2 
2 2 2 2 
1 
2 1 2 2 1 1 1 2 1 2 1 
2 
2 2 1 1 1 2 1 1 2 2 
1 2 1 2 1 1 1 2 2 2 2 2 2 1 2 2 1 2 2 2 1 2 1 2 1 2 2 2 2 2 1 1 1 1 2 2 1 2 2 
1 2 1 1 1 1 1 1 2 2 1 1 1 1 1 2 1 1 1 1 1 1 1 
1 
2 2 1 1 2 1 1 1 
2 
2 
1 1 1 1 2 1 1 2 1 1 1 1 
1 1 1 2 
1 
2 
2 
1 
2 1 1 2 1 1 1 2 2 2 1 2 2 1 2 1 2 1 2 2 1 2 2 1 2 1 2 
2 2 2 
2 2 
1 
2 
2 
2 
1 
1 1 1 1 1 1 1 1 1 2 1 1 1 1 2 1 1 1 1 1 1 1 1 1 1 1 2 1 1 1 1 1 1 1 1 1 1 2 1 1 2 1 1 1 
2 
2 1 1 2 2 1 1 1 1 2 2 2 1 1 1 2 2 2 2 2 2 1 1 
1 
2 
2 2 
2 

User 182 
1 1 1 1 1 1 1 1 1 1 1 1 1 1 1 1 1 1 1 1 1 1 1 1 1 1 1 1 1 1 1 1 1 1 1 1 1 1 1 1 1 1 1 1 1 1 1 1 1 1 1 1 1 1 1 1 1 1 1 1 1 1 1 1 1 1 1 1 1 1 1 1 1 1 1 1 1 1 1 1 1 1 1 1 1 1 1 1 1 1 1 1 1 1 1 1 1 1 1 1 1 1 1 1 1 1 1 1 1 1 1 1 1 1 1 
1 1 
2 
2 
1 
1 1 2 2 2 2 2 1 2 1 2 2 
1 
1 1 1 1 1 1 1 1 
1 2 2 2 2 2 2 1 1 2 2 2 2 2 2 1 1 2 1 2 1 2 2 2 1 
1 
1 
1 
1 1 1 1 1 1 1 1 1 1 1 1 1 1 1 1 1 1 1 1 1 1 1 1 1 1 1 1 
1 
1 1 2 
2 2 2 1 2 2 1 2 1 2 1 2 2 1 2 1 2 2 2 2 2 1 2 2 1 2 2 2 1 1 2 2 2 2 2 2 2 2 2 2 1 2 2 1 2 1 1 2 1 1 1 2 2 2 2 1 1 2 2 2 1 1 2 
2 1 1 1 2 1 1 2 2 1 2 1 2 2 2 1 1 1 2 2 2 2 
2 
2 1 1 1 2 2 1 1 2 1 2 1 1 1 1 1 2 1 1 1 2 1 2 1 2 1 2 2 2 2 1 2 1 2 2 2 1 2 1 2 1 1 1 2 1 1 2 2 2 2 1 2 1 2 1 1 2 1 1 2 1 1 1 2 2 2 1 2 1 2 2 1 1 2 2 2 1 1 1 1 1 1 2 2 1 1 2 1 2 2 1 1 1 1 2 1 1 2 1 2 1 2 1 1 2 2 2 2 1 2 2 1 1 1 2 1 1 2 2 2 1 2 2 1 1 1 2 1 1 2 2 2 2 1 2 1 2 
2 2 1 2 2 2 2 2 2 2 2 2 1 1 2 2 1 2 2 1 2 1 
2 2 1 
2 1 2 1 1 1 1 1 
1 1 1 2 1 
1 2 1 2 2 1 2 1 1 
2 
1 
1 2 
2 1 2 
1 
2 1 2 2 2 2 
2 
2 
2 
2 1 2 1 2 2 2 2 2 
1 2 
1 2 
2 2 2 2 2 1 1 2 1 2 2 2 2 2 2 2 2 2 
2 1 1 1 1 2 1 1 2 1 1 2 1 
1 1 1 
1 
1 1 1 
1 1 1 1 1 1 1 1 1 1 1 2 2 2 
1 
2 
2 1 2 2 1 
2 
2 2 2 1 1 2 1 2 1 1 2 1 2 2 1 2 2 2 1 2 1 2 1 1 2 2 1 2 1 2 1 2 2 2 2 1 1 1 2 2 2 1 1 2 1 2 1 1 2 1 1 2 1 2 1 2 2 1 2 1 1 2 1 1 1 1 2 1 2 2 1 2 1 2 2 2 2 1 2 2 2 1 2 2 1 1 1 2 2 1 1 2 1 2 2 2 1 1 2 2 1 2 1 2 2 2 1 2 2 1 1 2 1 1 1 1 1 1 2 2 2 1 1 1 2 1 1 2 2 2 2 2 2 2 1 2 2 2 2 2 1 1 1 2 1 
1 
2 
1 
1 
1 
2 
1 2 1 1 1 2 2 2 1 2 2 
2 2 2 1 
1 2 1 1 2 1 2 2 2 2 2 1 2 2 2 2 2 2 2 2 2 2 2 2 2 2 1 2 2 2 2 2 1 2 1 
1 1 1 1 1 1 2 1 1 1 1 1 1 2 2 2 2 2 2 2 2 1 1 1 1 1 1 2 2 2 2 
1 2 2 2 2 2 2 2 2 2 2 1 2 
1 1 1 
1 1 1 1 2 2 1 2 1 2 1 
1 
2 2 
2 2 1 2 2 1 2 2 2 2 2 2 1 2 1 2 2 2 2 1 2 2 2 2 2 1 1 2 2 1 1 2 2 1 1 2 2 2 2 2 2 2 2 1 1 2 1 1 1 2 1 2 2 2 2 2 2 2 1 2 1 2 2 1 1 2 2 2 1 2 2 1 1 1 2 1 2 1 1 1 2 2 2 2 2 2 1 1 1 1 1 1 2 1 1 2 1 1 2 2 
1 
1 2 1 
1 1 1 1 1 2 2 2 2 2 1 2 
1 1 
1 2 1 2 1 
1 1 1 1 1 1 
2 2 2 2 1 1 2 2 2 2 2 1 
1 1 1 1 1 1 1 1 1 
2 1 1 2 1 1 1 1 2 1 1 2 1 1 1 2 1 
2 
1 
2 2 
1 1 1 1 2 1 1 1 1 2 1 1 2 1 1 2 1 2 1 2 1 1 2 2 1 1 2 1 1 1 1 2 1 2 2 1 1 2 2 1 1 2 2 1 2 1 2 1 2 2 1 2 2 2 2 2 1 2 2 1 2 1 2 2 1 2 2 1 2 1 1 1 2 1 1 2 1 1 2 1 1 2 2 2 1 2 2 2 2 2 1 1 2 1 2 2 2 1 1 2 2 2 1 2 2 1 2 2 2 2 2 2 1 
2 
1 2 1 
1 1 
2 
1 
1 
2 
1 
1 2 2 1 2 2 2 2 2 2 2 2 1 2 2 2 1 
1 
1 1 
1 
1 1 1 1 2 1 2 1 1 2 1 2 1 1 1 2 2 2 2 2 1 2 2 2 2 1 1 1 2 1 2 1 2 1 1 1 1 1 2 
1 1 2 1 2 2 1 1 1 2 2 1 1 1 1 2 1 1 
2 2 2 
2 2 2 1 1 1 1 1 2 2 1 1 2 1 1 1 1 1 
1 1 1 
2 
2 1 2 2 1 2 1 1 2 2 2 2 2 1 1 2 2 2 1 
2 2 1 1 2 2 2 1 2 
1 1 1 1 2 1 1 2 1 1 

User 183 
1 1 1 1 1 1 1 1 1 1 1 1 1 1 1 1 1 1 1 1 1 1 1 1 1 1 1 1 1 1 1 1 1 1 1 1 1 1 1 1 1 1 1 1 1 1 1 1 1 1 1 1 1 1 1 1 1 1 1 1 1 1 1 1 1 1 1 1 1 1 1 1 1 
2 
2 
2 
2 2 1 1 2 1 2 
2 
2 
2 1 1 2 1 2 2 2 1 2 2 1 2 1 1 1 
2 2 
1 1 1 2 2 1 2 1 1 2 1 1 1 1 1 1 1 
1 
2 
1 2 1 1 1 2 2 2 2 
1 
2 2 2 2 
2 
1 1 1 1 1 1 1 1 1 1 1 1 1 
2 2 1 1 2 1 1 2 2 2 2 2 1 2 2 1 1 2 2 2 2 1 1 2 1 1 2 1 1 1 1 2 1 1 1 1 1 1 1 1 1 1 2 2 1 1 2 2 1 2 2 2 2 1 2 
2 2 1 2 1 
1 1 1 1 
2 2 1 2 2 2 2 1 2 1 2 1 1 2 2 1 2 1 2 2 2 2 1 1 2 2 1 1 2 2 1 2 2 1 1 1 2 2 2 1 1 2 2 2 2 
2 
1 1 1 
2 
2 
2 
1 1 
1 
2 2 
2 2 2 2 2 1 2 2 1 1 1 1 2 1 2 1 2 2 2 2 2 2 2 2 2 2 2 2 2 2 2 1 2 2 2 2 2 2 1 1 1 2 
2 
1 1 2 1 1 2 2 1 2 2 1 2 1 1 2 2 2 2 2 1 1 1 1 1 1 1 1 1 1 1 1 1 1 2 1 1 2 1 1 1 1 1 1 1 1 1 1 2 1 1 1 1 1 2 2 1 2 2 1 1 1 1 1 2 1 1 2 
1 2 2 2 2 1 2 1 2 1 1 1 1 2 1 1 2 2 2 1 2 1 1 1 2 2 1 1 1 1 1 1 1 1 2 2 1 1 1 1 1 2 2 2 1 1 1 2 1 2 2 2 1 1 1 2 2 1 2 1 1 1 2 1 1 1 1 1 1 1 2 1 1 2 2 1 
1 
2 
1 1 
2 
1 
1 2 
1 
1 
2 
1 
1 
2 
1 
2 
1 
2 
2 
1 1 
1 
1 1 
2 
1 
1 2 
2 
2 1 2 2 
1 1 2 1 1 2 2 1 1 1 1 1 1 1 2 1 1 
1 
1 2 2 
2 2 2 2 2 2 2 
1 1 1 1 2 1 2 1 2 2 2 1 1 1 2 1 2 2 1 1 1 2 2 2 1 1 2 1 2 2 1 1 1 1 1 1 1 2 1 2 2 2 1 2 2 1 1 1 2 1 2 1 1 
2 
1 
1 
1 
2 
1 1 
1 2 1 2 2 
2 1 
1 2 2 1 2 2 2 2 2 1 1 2 2 2 1 1 2 1 1 1 2 1 2 2 2 1 2 2 2 2 1 2 1 2 1 2 2 1 2 2 2 1 1 2 1 1 1 2 1 2 1 2 1 2 1 1 1 2 2 1 2 2 2 1 1 1 1 2 1 1 
2 
1 1 1 1 1 
1 
2 2 2 2 2 2 2 2 2 2 2 2 
1 1 2 1 2 1 1 1 2 
1 2 1 2 2 2 1 2 2 2 2 2 2 1 2 1 2 2 2 
2 
1 
1 
1 
1 
2 1 1 1 1 1 1 1 2 1 2 2 2 2 
2 2 1 2 2 1 2 2 2 2 2 2 2 2 2 2 2 1 1 2 2 2 2 2 2 2 2 2 2 2 2 1 2 2 2 2 2 1 2 2 1 2 2 2 1 2 2 1 2 2 2 1 
2 
2 
1 1 1 1 1 1 1 
2 
2 2 
2 2 
1 1 1 1 
1 
1 1 1 
2 1 
1 
2 2 2 2 2 2 2 2 2 1 2 2 
1 
1 
2 2 2 
1 
1 1 1 

User 184 
1 1 1 1 1 1 1 1 1 1 1 1 1 1 1 1 1 1 1 1 1 1 1 1 1 1 1 1 1 1 1 1 1 1 1 1 1 1 1 1 1 1 1 1 1 1 1 1 1 1 1 1 1 1 1 1 1 1 1 1 1 1 1 1 1 1 1 1 1 1 1 1 1 1 1 1 1 1 1 1 1 1 1 1 1 1 1 1 1 1 1 1 1 1 1 1 1 1 1 1 1 1 1 1 1 1 1 1 1 1 1 1 1 1 1 1 1 1 1 1 1 1 1 1 1 1 1 1 1 1 1 1 1 1 1 1 1 1 1 1 1 1 1 
2 
1 
2 
1 2 1 1 2 1 1 2 2 2 
2 2 
1 2 1 2 1 
1 1 1 2 1 1 
1 
1 2 
2 
1 
2 
1 
1 2 1 2 2 2 2 
1 2 2 2 
1 
2 
1 
2 1 2 
1 
1 2 1 1 
2 1 2 1 2 2 2 
2 
1 
2 1 1 2 1 1 1 2 1 1 2 1 2 2 2 1 1 2 1 1 2 1 1 1 2 1 1 2 2 2 1 1 1 2 2 1 1 2 1 2 1 1 2 1 1 2 1 1 1 1 1 1 1 1 2 1 1 1 2 1 1 1 2 2 1 2 
1 2 1 2 1 
1 1 1 1 1 1 1 1 1 1 1 1 
2 
1 2 2 2 1 2 1 1 2 1 1 1 2 2 2 1 2 2 2 2 1 2 2 2 
2 
2 2 2 2 2 2 2 2 2 2 2 2 
2 1 1 1 1 2 
1 
1 1 2 2 1 2 2 1 2 1 
1 
1 1 2 1 1 1 1 2 1 1 1 1 2 1 1 1 1 2 2 1 2 1 2 1 2 2 1 2 1 2 1 1 1 1 1 1 2 1 1 1 2 1 1 1 1 1 1 2 1 2 1 1 1 1 1 2 
2 2 2 2 
1 2 1 2 1 1 1 2 2 2 1 
2 2 2 2 2 
2 
1 1 2 1 
2 
2 1 2 2 1 1 1 1 2 1 1 1 1 1 1 2 2 2 2 2 2 2 2 2 2 2 
1 1 
1 
2 2 2 2 
1 
1 
2 
1 
2 1 1 
2 
2 
1 
1 
2 2 2 2 2 1 1 1 2 2 2 1 2 2 2 2 1 1 1 1 2 2 2 2 1 1 1 2 1 2 2 2 2 2 1 2 
1 1 1 2 
2 1 1 1 1 1 1 1 1 2 1 2 2 1 1 2 2 1 2 2 1 2 1 2 1 2 
1 
1 1 
2 
1 
2 
1 
1 
2 
1 2 2 2 1 2 2 1 2 1 1 2 2 1 2 1 2 2 2 2 1 2 1 1 2 2 2 1 1 1 1 1 2 1 2 2 1 2 2 1 1 2 2 1 1 1 2 2 2 2 2 1 2 1 1 2 1 1 2 1 1 2 2 2 2 1 2 1 1 2 1 1 2 1 1 2 1 1 1 2 1 2 1 
1 1 1 1 1 1 1 2 1 2 1 1 2 2 1 1 1 2 2 1 1 1 
1 
1 
2 
1 
2 1 2 1 
2 
2 
1 
2 
2 
2 1 2 2 2 2 2 1 1 2 2 2 2 1 1 1 1 1 2 2 2 2 2 2 2 1 1 2 2 1 1 2 2 2 1 1 1 2 1 1 2 1 2 2 
2 
1 
1 
1 
2 1 1 
1 
2 2 2 1 1 1 2 1 
2 
2 
1 1 1 1 1 1 
2 2 2 
1 
1 
2 
2 2 2 1 2 1 1 2 1 1 2 1 2 2 1 2 2 2 2 2 2 1 2 2 2 2 2 1 1 1 1 1 1 1 1 2 2 2 2 1 2 2 2 1 2 2 2 1 2 1 1 2 2 2 2 
1 
2 
2 2 1 1 2 1 1 
1 2 1 
1 1 2 2 
1 1 1 1 1 1 1 1 1 
1 1 2 1 1 2 
1 2 
2 
2 
2 
2 
2 
1 
2 2 
1 
1 1 1 1 1 
2 1 2 1 1 2 
1 1 1 1 1 1 1 1 
2 2 1 
2 
2 2 2 1 
1 1 1 1 1 1 1 1 1 1 1 1 1 1 1 1 1 1 1 1 1 1 1 1 1 1 1 1 1 1 1 1 1 1 1 1 1 1 1 1 
2 1 1 
2 1 
2 
2 1 1 1 2 2 2 1 2 2 1 
1 
1 
1 
2 2 
2 2 2 1 1 2 2 1 1 2 
1 1 1 2 2 2 2 2 2 1 2 1 1 1 2 2 2 2 2 2 2 2 1 2 1 2 2 2 1 2 2 1 1 2 2 2 2 2 1 1 2 2 1 2 1 1 2 2 2 1 2 2 2 
1 1 1 1 1 
2 
1 2 
1 1 
2 2 1 1 1 2 1 
2 
2 1 
2 1 
1 
1 
1 
2 
2 
1 
1 
1 
1 1 1 1 2 1 
1 1 
2 
2 
1 1 
2 
2 
1 
2 2 
1 
1 2 
2 2 2 1 1 2 2 1 1 1 1 1 1 2 1 1 2 2 1 2 1 1 1 2 1 1 2 2 2 
2 
2 
2 
2 2 
2 2 2 2 
2 
2 
1 1 1 1 
1 
1 
1 1 1 1 1 1 1 1 1 1 1 1 1 1 
1 
1 
2 1 2 
2 
1 

User 185 
1 1 1 1 1 1 1 1 1 1 1 1 1 1 1 1 1 1 1 1 1 1 1 1 1 1 1 1 1 1 1 1 1 1 1 1 1 1 1 1 1 1 1 1 1 1 1 1 1 1 1 1 1 1 1 1 1 1 1 1 1 1 1 1 1 1 1 1 1 1 1 1 1 1 1 1 1 1 1 1 1 1 1 1 1 1 1 1 1 1 1 1 1 1 1 1 1 1 1 1 1 1 1 1 1 1 1 1 1 1 1 1 1 1 1 
1 1 1 1 2 1 1 1 1 2 1 1 1 1 2 2 
1 
2 1 1 2 2 2 2 2 2 
1 1 2 1 1 2 1 2 
2 2 2 2 1 1 2 
1 1 2 1 2 
1 
1 
1 1 1 1 1 1 1 
1 
1 
2 1 1 1 2 2 1 1 1 1 1 2 2 2 1 1 1 2 2 1 1 1 2 2 1 2 2 1 
1 2 1 2 
2 2 2 2 1 1 1 1 1 1 2 1 1 1 2 1 2 1 2 1 2 1 1 1 2 1 2 1 2 2 1 2 1 2 2 2 1 2 2 1 2 1 1 2 1 1 2 1 1 2 2 1 
1 1 
1 1 
2 
1 1 1 1 1 1 
2 
2 
2 1 
2 
1 
1 
1 
1 1 1 1 1 1 1 1 1 1 2 1 1 1 1 2 2 1 1 2 
1 1 1 1 1 1 2 1 1 1 1 2 1 1 1 1 2 1 2 1 1 
1 2 1 2 2 2 2 2 1 2 1 1 1 1 1 2 1 2 1 1 1 1 2 2 1 1 2 2 1 2 2 2 1 1 1 1 1 2 1 2 2 2 1 2 1 2 1 1 1 1 2 1 1 2 2 1 2 2 2 1 1 1 2 1 1 1 1 2 2 1 1 2 2 2 2 2 
2 
2 1 
1 2 2 
1 1 1 1 
1 2 2 1 1 1 2 1 1 2 2 2 1 2 1 1 
1 1 1 1 1 1 1 1 1 1 2 2 1 1 2 2 1 1 1 1 1 1 1 1 1 1 1 1 1 
2 1 
1 
2 
1 1 2 2 
2 2 
1 2 
2 1 
1 
2 
1 1 1 1 1 1 1 1 
1 1 2 
2 
1 
1 
2 2 2 1 1 2 1 1 1 2 1 1 2 2 1 1 2 1 1 2 1 1 1 1 2 2 1 1 2 2 
1 
1 2 
2 2 1 1 2 2 1 1 1 1 1 2 2 2 1 1 2 2 1 1 1 1 
2 2 
1 2 
1 2 2 2 1 1 1 1 1 1 1 1 1 2 1 2 2 1 1 1 1 1 2 1 1 2 2 1 1 1 1 1 1 1 1 1 
1 1 1 1 1 1 1 1 1 1 1 1 1 1 1 1 1 1 1 1 1 1 1 1 1 1 1 
1 2 2 2 2 2 1 2 2 1 1 1 2 2 2 1 1 1 2 2 2 2 1 1 1 2 
2 2 
2 
1 2 1 2 2 2 2 
2 
1 1 1 2 1 2 1 1 1 2 1 1 1 2 1 2 1 2 1 2 2 2 1 1 2 2 1 2 2 2 
2 
2 
1 1 1 1 1 1 
2 1 1 1 2 2 2 2 2 1 1 2 1 2 2 2 1 2 2 
2 2 2 1 2 2 
2 2 1 
1 1 
1 
2 1 2 1 
1 
2 1 
1 2 1 2 1 1 1 1 1 2 1 1 1 1 1 1 1 1 2 1 1 1 2 2 1 1 2 1 2 1 2 2 2 1 1 2 1 1 
1 
1 
1 1 2 1 1 1 2 1 1 
2 
2 2 1 2 2 1 1 1 1 2 2 2 1 2 1 1 2 1 1 
2 
1 1 2 1 1 2 1 2 1 1 1 2 1 1 1 2 2 1 1 2 2 2 1 1 1 1 2 1 2 2 1 2 1 1 1 1 1 
2
[truncated: 1,078,062 more chars]
